# Supplementary material for: Exome Sequencing Identifies Genetic Variants Associated with Circulating Lipid Levels in Mexican Americans: The Insulin Resistance Atherosclerosis Family Study (IRASFS)
Source: Sci Rep. 2018 Apr 4;8:5603. doi: 10.1038/s41598-018-23727-2 (PMC5884862; doi:10.1038/s41598-018-23727-2)
Supplement: Supplementary file 2 — Supplementary Dataset [file 41598_2018_23727_MOESM2_ESM.xlsx]

## Sheet: Table S1
Table S1. Heritability estimates for lipid traits in the IRASFS cohort.
	Heritability	SE	P-value	Proportion of Variance Explained by Covariates*
HDL	0.56793	0.070138	5.86907e-26	0.171888
LDL	0.497875	0.0684441	1.21955e-21	0.0727312
TC	0.526598	0.0685	3.122e-23	0.103
TG	0.418567	0.075302	5.37099e-14	0.158797
*Model covariates include age, sex, center, BMI, and admixture estimates.

## Sheet: Table S2
Table S2. Nominally associated (P≤1.00E-04) and linked signals (LOD≥2.0) for lipid traits from the IRASFS cohort.
SNP	Chr	Position	Alleles	MAF	HDL_P	HDL_Beta±SE	LDL_P	LDL_Beta±SE	TC_P	TC_Beta±SE	TG_P	TG_Beta±SE	TC_LOD	HDL_LOD	TG_LOD	LDL_LOD
rs62289210_G	4	3903945	G/A	0.316778	0.810233	-0.003±0.012	0.000544	0.238±0.069	2.4e-05	0.04±0.009	0.176892	0.035±0.026	#N/A	#N/A	#N/A	#N/A
rs289714_G	16	57007451	G/A	0.300501	7.2e-05	-0.05±0.013	0.12834	-0.107±0.07	0.004574	-0.027±0.01	0.617003	-0.013±0.027	#N/A	#N/A	#N/A	#N/A
rs7246400_G	19	21909948	G/A	0.330968	4.3e-05	0.052±0.013	0.371157	-0.063±0.071	0.629822	-0.005±0.01	0.078663	-0.047±0.027	#N/A	#N/A	#N/A	#N/A
rs5869158rs540	5	82350191	AC/GC	0.269616	0.573866	0.008±0.013	0.475884	0.053±0.074	0.456165	0.008±0.01	0.889305	0.004±0.028	#N/A	#N/A	#N/A	#N/A
rs12220671_A	10	27225861	A/G	0.171119	1.9e-05	-0.067±0.016	0.762188	-0.027±0.088	0.659192	-0.005±0.012	0.019648	0.078±0.033	#N/A	#N/A	#N/A	#N/A
rs4749200_A	10	27226305	A/G	0.170701	1.3e-05	-0.069±0.016	0.80672	-0.022±0.088	0.6637	-0.005±0.012	0.022634	0.076±0.034	#N/A	#N/A	#N/A	#N/A
rs11015394_C	10	27225647	C/G	0.169032	6.364e-06	-0.072±0.016	0.857022	-0.016±0.089	0.642023	-0.006±0.012	0.027943	0.074±0.034	#N/A	#N/A	#N/A	#N/A
rs12218581_T	10	27225881	T/C	0.169867	2.5e-05	-0.066±0.016	0.976687	0.003±0.088	0.853656	-0.002±0.012	0.015588	0.081±0.033	#N/A	#N/A	#N/A	#N/A
rs1141070_A	1	3786189	A/G	0.215777	0.976796	0±0.015	0.333479	-0.078±0.081	0.744392	-0.004±0.011	0.875067	0.005±0.031	3.9272	0.0089	0.2743	4.2977
rs2764902_T	1	59465354	T/G	0.392738	0.792751	0.003±0.012	0.525886	-0.042±0.067	0.796275	-0.002±0.009	0.882818	-0.004±0.026	3.8976	0.0325	0.7749	1.1112
rs2716149_G	1	59465881	G/C	0.400251	0.895308	0.002±0.012	0.436057	-0.052±0.067	0.575681	-0.005±0.009	0.629469	-0.012±0.026	3.8085	0.0546	0.7287	1.2319
rs11648905_T	16	425298	T/G	0.413606	0.744508	-0.004±0.012	0.77953	-0.018±0.066	0.835917	-0.002±0.009	0.179182	-0.034±0.025	3.7709	0	0.8209	4.2778
rs2716146_A	1	59465642	A/G	0.396911	0.730967	0.004±0.012	0.503578	-0.045±0.067	0.731938	-0.003±0.009	0.686654	-0.01±0.026	3.7576	0.0581	0.8269	1.1855
rs2764901_C	1	59465926	C/A	0.396494	0.729414	0.004±0.012	0.466796	-0.049±0.067	0.69806	-0.004±0.009	0.715174	-0.009±0.026	3.5287	0.0451	0.7768	1.119
rs2276278_A	11	76872169	A/G	0.143572	0.809914	-0.004±0.017	0.735145	-0.031±0.093	0.784635	0.004±0.013	0.263224	0.04±0.035	3.3527	0.422	0.6917	1.867
rs143291303_C	5	95131859	C/T	0.026294	0.898856	0.005±0.038	0.323859	0.208±0.21	0.189159	0.038±0.029	0.602195	0.042±0.08	3.3292	0.5107	0.9442	1.4973
rs2764899_A	1	59466301	A/G	0.393572	0.709271	0.004±0.012	0.596735	-0.035±0.067	0.885183	-0.001±0.009	0.821549	-0.006±0.026	3.3112	0.0364	0.8576	0.9664
rs3737454_A	11	76868278	A/C	0.144407	0.935585	0.001±0.017	0.981702	-0.002±0.094	0.524283	0.008±0.013	0.200628	0.045±0.035	3.24	0.2982	0.343	1.4697
rs10818812_T	9	126129904	T/C	0.287145	0.832738	0.003±0.013	0.221144	-0.086±0.07	0.514339	-0.006±0.01	0.449094	0.02±0.027	3.1917	0.5166	0.0925	1.8244
rs1974253_T	1	91794744	T/C	0.229549	0.280178	0.015±0.014	0.323748	0.076±0.077	0.188985	0.014±0.011	0.854376	0.005±0.029	3.161	0.0219	0.0036	1.8412
rs2071151_G	11	76870458	G/C	0.143572	0.84928	-0.003±0.017	0.780985	-0.026±0.093	0.727469	0.004±0.013	0.216058	0.044±0.035	3.1037	0.6012	0.4878	1.8505
rs6687749_C	1	95290003	C/T	0.489984	0.276212	-0.013±0.012	0.491327	0.046±0.067	0.607119	0.005±0.009	0.622191	0.013±0.025	3.088	0.2228	0.0406	1.8296
rs3741488_A	12	133385188	A/T	0.452421	0.804315	-0.003±0.011	0.547679	-0.039±0.064	0.893296	-0.001±0.009	0.742852	0.008±0.024	2.9678	0.0096	0.3308	2.2748
c2_102476214_T	2	102476214	T/C	0.005843	0.759341	-0.026±0.084	0.006172	1.366±0.499	5.7916e-06	0.293±0.065	0.453218	0.141±0.189	2.944	0	0	0.3494
c2_100055407_T	2	100055407	T/C	0.005843	0.759341	-0.026±0.084	0.006172	1.366±0.499	5.7916e-06	0.293±0.065	0.453218	0.141±0.189	2.9327	0	0	0.3519
rs763140_C	16	427013	C/G	0.436561	0.457222	-0.009±0.012	0.923083	0.006±0.065	0.968819	0±0.009	0.695483	-0.01±0.025	2.922	0	0.4572	2.8028
rs11165252_A	1	95286085	A/G	0.479549	0.643943	-0.006±0.012	0.386388	0.059±0.068	0.428235	0.007±0.009	0.78296	0.007±0.026	2.9204	0.0424	0.1274	1.4101
rs4658148_C	1	89852170	C/T	0.342237	0.543413	-0.007±0.012	0.592702	-0.036±0.067	0.569193	-0.005±0.009	0.386768	0.022±0.026	2.8978	0.1566	0	1.4377
rs859120_A	1	95305440	A/G	0.409849	0.702452	0.005±0.012	0.994029	0.001±0.069	0.94525	-0.001±0.009	0.998872	0±0.046	2.8885	0.0137	0.3539	1.2515
rs1065754_G	1	51873951	G/A	0.269616	0.366489	-0.012±0.013	0.524405	-0.047±0.073	0.426467	-0.008±0.01	0.713482	-0.01±0.028	2.8816	0	0	2.6324
rs3842787_T	9	125133507	T/C	0.031302	0.814591	-0.008±0.032	0.001427	-0.571±0.179	0.003172	-0.073±0.025	0.099805	-0.112±0.068	2.8019	1.1516	0.0786	1.5466
rs2485990_A	1	44396790	A/G	0.175709	0.674649	-0.006±0.015	0.290126	0.091±0.086	0.102486	0.019±0.012	0.079129	0.058±0.033	2.7978	0.4663	0	1.0191
rs138016197_C	1	36773074	C/CTT	0.075125	0.803188	0.006±0.022	0.998404	0±0.144	0.82866	0.004±0.017	0.913206	0.005±0.047	2.7879	0	0.3571	1.4849
c1_143219439_T	1	143219439	T/TTACTGTGCCAAGGAAATGCA	0.026711	0.691876	-0.012±0.03	0.028318	-0.377±0.172	0.024149	-0.054±0.024	0.532869	-0.041±0.066	2.7739	1.8415	0	1.1327
rs34950321_T	5	75964507	T/C	0.006678	0.666457	0.031±0.071	0.048584	0.785±0.398	0.029503	0.12±0.055	0.525649	0.097±0.153	2.7646	0.9137	0.4041	1.3981
rs34565935_C	1	35350573	C/CT	0.101836	0.101944	-0.033±0.02	0.225622	-0.136±0.113	0.087381	-0.026±0.015	0.595102	0.023±0.043	2.7412	0.4942	0	2.3493
c2_99813695_T	2	99813695	T/TG	0.015442	0.081671	-0.085±0.049	0.049084	0.542±0.275	0.002839	0.112±0.037	0.142665	0.154±0.105	2.719	0.2282	0.2633	0.1746
rs55656437_A	22	42978061	A/G	0.104341	0.341759	-0.019±0.02	0.553708	0.065±0.11	0.275341	0.017±0.015	0.083343	0.072±0.042	2.7167	0.0067	0.0518	2.4142
rs147119777_G	15	32915796	G/A	0.03005	0.937361	0.003±0.033	0.223443	-0.223±0.183	0.036251	-0.053±0.025	0.067193	-0.127±0.069	2.707	1.476	0.1768	1.9204
rs3087585_A	1	58971831	A/G	0.254173	0.947875	-0.001±0.014	0.46589	-0.055±0.075	0.134062	-0.016±0.01	0.27718	-0.031±0.029	2.7057	0.0195	0	0.9743
rs1109896_A	1	59012404	A/C	0.261269	0.839206	-0.003±0.013	0.546657	-0.045±0.075	0.143347	-0.015±0.01	0.262718	-0.032±0.028	2.692	0.033	0	0.9377
rs142684656_T	2	96517386	T/C	0.028798	0.011542	-0.089±0.035	0.016565	0.478±0.2	0.013504	0.067±0.027	0.422665	0.061±0.076	2.6744	1.0738	0	0.2396
rs149952307_T	2	96992789	T/C	0.012103	0.283821	-0.06±0.056	0.032067	0.678±0.316	0.002359	0.13±0.043	0.621369	0.06±0.121	2.6357	-0.0006	0	0.1394
rs192258068_C	2	97270521	C/T	0.012103	0.283821	-0.06±0.056	0.032067	0.678±0.316	0.002359	0.13±0.043	0.621369	0.06±0.121	2.6297	-0.0001	0	0.14
rs1109895_C	1	59012431	C/T	0.261686	0.876342	-0.002±0.013	0.616892	-0.037±0.074	0.170884	-0.014±0.01	0.258858	-0.032±0.028	2.6226	0.0405	0	0.9125
rs34173159_G	15	32929624	G/A	0.03005	0.937361	0.003±0.033	0.223443	-0.223±0.183	0.036251	-0.053±0.025	0.067193	-0.127±0.069	2.6193	1.4712	0.1634	1.8258
rs201680520_G	1	1267559	G/C	0.005843	0.366187	0.076±0.084	0.007615	1.251±0.469	0.000944	0.216±0.065	0.135881	0.269±0.181	2.6111	0.2886	0.2515	1.5255
rs117552784_T	15	32930696	T/G	0.021703	0.617803	0.02±0.039	0.716826	-0.08±0.221	0.214782	-0.038±0.03	0.07346	-0.149±0.083	2.5987	1.384	0.4823	1.1835
rs149574356_CA	2	193056768	CA/C	0.036728	0.792972	-0.008±0.031	0.094435	-0.285±0.17	0.071617	-0.043±0.024	0.66818	-0.028±0.065	2.596	0.4365	0	2.0316
rs10782959_A	1	93811569	A/G	0.368531	0.573647	-0.007±0.012	0.758134	0.02±0.066	0.805048	-0.002±0.009	0.9004	-0.003±0.025	2.5887	0.003	0.0548	2.2924
rs72775875_T	5	96341912	T/C	0.014608	0.300032	0.055±0.053	0.536484	0.183±0.296	0.139556	0.061±0.041	0.334655	0.109±0.113	2.5718	0.5499	0.7918	1.1907
rs2274327_T	1	9009406	T/C	0.330551	0.341743	0.012±0.012	0.837486	0.014±0.068	1	0±0	0.344561	-0.025±0.026	2.5578	1.4808	0	1.0266
rs11147110_T	12	133433240	T/C	0.277546	0.418348	0.011±0.013	0.954273	-0.004±0.075	0.528987	-0.007±0.01	0.104314	-0.046±0.028	2.5535	0.2498	0	1.3596
rs77659895_A	11	87032489	A/C	0.006678	0.819871	-0.015±0.065	0.004484	-1.033±0.364	0.00059	-0.173±0.05	0.146125	-0.201±0.138	2.5531	0	0.5357	1.7698
rs144804234_G	5	92956296	G/A	0.032555	0.621559	0.017±0.035	0.135441	0.294±0.197	0.061463	0.051±0.027	0.422674	0.06±0.074	2.544	0.7335	0.3844	1.4478
rs2359245_G	1	109737090	G/A	0.189482	0.023792	-0.034±0.015	0.913068	0.009±0.085	0.377682	-0.01±0.012	0.776645	-0.009±0.032	2.5192	0.0522	0.0337	0.9369
rs12104810_T	2	98443658	T/C	0.216611	0.5605	0.008±0.014	0.129168	0.12±0.079	0.021055	0.025±0.011	0.354199	0.028±0.03	2.5185	0.0009	0	0.3778
rs2359243_C	1	109737172	C/T	0.1899	0.024732	-0.034±0.015	0.880702	0.013±0.084	0.399276	-0.01±0.012	0.783894	-0.009±0.032	2.5167	0.0485	0.0271	0.9462
rs2359244_T	1	109737132	T/C	0.18364	0.015791	-0.037±0.015	0.928438	-0.008±0.086	0.264128	-0.013±0.012	0.764284	-0.01±0.033	2.5162	0.0504	0.0487	0.9775
rs9273_A	13	28241287	A/G	0.212855	0.318079	0.014±0.014	1	0±0	0.513506	0.007±0.011	0.11538	0.046±0.03	2.5048	0.0345	0.1136	1.3932
rs1105222_C	9	126128253	C/G	0.283807	0.575025	0.007±0.012	0.091422	-0.118±0.07	0.299497	-0.01±0.01	0.703066	0.01±0.027	2.4986	0.2273	0.0264	1.7275
rs11642334_G	16	418429	G/A	0.331385	0.63411	-0.006±0.012	0.596595	-0.036±0.068	0.495501	-0.006±0.009	0.226468	-0.031±0.026	2.4942	0	0.0865	3.0496
rs3835220_CT	1	22446108	CT/C	0.413606	0.130991	-0.018±0.012	0.97232	-0.002±0.066	0.64637	-0.004±0.009	0.931236	0.002±0.025	2.4825	0.0733	0.0111	0.5997
rs1826952_T	1	40799236	T/C	0.41444	0.459336	-0.009±0.012	0.942857	-0.005±0.066	0.913952	0.001±0.009	0.199105	0.032±0.025	2.475	1.5655	0.0009	1.5315
rs12136921_A	1	33070778	A/G	0.038398	0.005538	-0.08±0.029	0.108538	-0.258±0.161	0.01118	-0.057±0.022	0.568417	-0.035±0.062	2.4743	0.013	0.0002	1.8218
rs72834021_A	6	10214433	A/C	0.1899	0.071189	0.026±0.014	0.812253	0.019±0.081	0.980135	0±0.011	0.071056	-0.055±0.031	2.4693	0	0.5292	1.4894
rs35473133_A	5	71491568	A/G	0.0096	0.106481	0.098±0.061	0.003569	0.981±0.337	0.00136	0.15±0.047	0.805777	0.032±0.129	2.4651	0.4413	0.5338	1.5135
c5_79949940_C	5	79949940	C/T	0.004174	0.607059	0.049±0.096	0.008664	1.401±0.534	0.000951	0.246±0.074	0.105559	0.333±0.206	2.4592	0.5362	0.4958	1.3906
rs2544600_T	5	79733079	T/C	0.089733	0.475483	0.014±0.02	0.685038	-0.046±0.113	0.720957	-0.006±0.016	0.261721	-0.048±0.043	2.4587	0.9191	0.0119	0.7718
rs4716190_T	6	17834213	T/C	0.432387	0.155984	-0.017±0.012	0.365257	0.059±0.065	0.539848	0.006±0.009	0.552607	0.015±0.025	2.4558	0	0	2.6022
rs112286912_T	5	82351935	T/C	0.004174	0.607059	0.049±0.096	0.008664	1.401±0.534	0.000951	0.246±0.074	0.105559	0.333±0.206	2.4524	0.5049	0.4864	1.3879
rs300260_C	5	73924269	C/T	0.007095	0.759771	0.022±0.071	0.007564	1.051±0.394	0.003448	0.16±0.055	0.155911	0.215±0.151	2.452	0.6065	0.3732	1.5148
rs35329253_G	1	3820486	G/C	0.192822	0.520232	0.01±0.015	0.561859	-0.048±0.083	0.714655	0.004±0.012	0.613992	0.016±0.032	2.4392	0.0065	0.0146	2.2191
rs61748223_G	5	55086497	G/T	0.042571	0.668345	0.013±0.03	0.706234	0.063±0.167	0.295343	0.024±0.023	0.546517	0.038±0.063	2.439	0	0	2.4038
rs532640633_C	1	1387349	C/G	0.012521	0.225311	0.068±0.056	0.008416	0.825±0.313	0.010668	0.111±0.043	0.528395	0.075±0.12	2.4388	0.0095	0.3606	1.5861
rs564788543_A	1	1563187	A/G	0.00626	0.406492	0.07±0.084	0.006714	1.268±0.468	0.001269	0.211±0.065	0.216417	0.222±0.18	2.4384	0.0712	0.1776	1.4498
rs578214768_A	1	852957	A/G	0.00626	0.406492	0.07±0.084	0.006714	1.268±0.468	0.001269	0.211±0.065	0.216417	0.222±0.18	2.4314	0.072	0.1648	1.4527
rs2985862_T	1	2452569	T/C	0.182388	0.440271	-0.011±0.015	0.496093	0.056±0.082	0.422875	0.009±0.011	0.288399	0.033±0.031	2.4297	0.0629	0.7631	2.1333
c1_808687_GA	1	808687	GA/G	0.00626	0.406492	0.07±0.084	0.006714	1.268±0.468	0.001269	0.211±0.065	0.216417	0.222±0.18	2.4251	0.0721	0.1782	1.4464
rs783308_C	1	44438396	C/A	0.250418	0.323307	0.013±0.013	0.531359	0.047±0.075	0.099306	0.017±0.01	0.198032	0.037±0.029	2.4242	0.8749	0	0.9073
rs1035972_C	8	15508200	C/T	0.334724	0.466377	0.009±0.012	0.974101	-0.002±0.068	0.272111	-0.01±0.009	0.095418	-0.043±0.026	2.4178	0.0002	0.0724	1.4721
rs2287306_A	19	46520026	A/G	0.221619	0.571059	0.008±0.014	0.259655	-0.087±0.078	0.238168	-0.013±0.011	0.320824	-0.029±0.03	2.4172	0	0	1.5524
rs55768571_C	2	97202490	C/T	0.020451	0.160561	-0.057±0.041	0.032977	0.49±0.23	0.024772	0.071±0.031	0.899168	-0.011±0.088	2.4048	0	0	0.0306
rs181900110_G	5	74055200	G/A	0.004591	0.72832	0.032±0.091	0.009042	1.321±0.506	0.00153	0.223±0.07	0.126311	0.298±0.195	2.3924	0.5352	0.4639	1.3911
rs193921056_G	2	86709230	G/GTGTT	0.055092	0.909684	-0.003±0.025	0.030083	0.306±0.141	0.005398	0.054±0.019	0.446422	0.041±0.054	2.3808	0	0.0088	0.4244
rs895438_A	2	98382886	A/G	0.199082	0.768182	0.004±0.014	0.318254	0.081±0.081	0.078171	0.02±0.011	0.31256	0.031±0.031	2.3789	0.014	0	0.3433
rs10127811_T	1	33151342	T/C	0.017947	0.201059	-0.055±0.043	0.008787	-0.627±0.239	0.000823	-0.111±0.033	0.12397	-0.142±0.092	2.3774	0.025	0.1113	1.8494
rs11551266_C	1	33134865	C/A	0.017947	0.201059	-0.055±0.043	0.008787	-0.627±0.239	0.000823	-0.111±0.033	0.12397	-0.142±0.092	2.3772	0.0211	0.1135	1.8471
rs74809741_T	1	6531589	T/C	0.068447	0.415773	0.018±0.022	0.824929	-0.028±0.126	0.517193	-0.011±0.017	0.03091	-0.104±0.048	2.3638	0.4677	0.0085	1.5835
rs2004626_G	2	95523212	G/A	0.438648	0.695604	0.005±0.012	0.401344	0.055±0.065	0.580653	0.005±0.009	0.869587	0.004±0.025	2.3617	0	0	0.4148
rs2274000_G	1	19471388	G/A	0.076795	0.987691	0±0.024	0.115063	-0.188±0.119	0.033253	-0.035±0.017	0.347885	-0.043±0.046	2.3578	0.0795	0.1993	1.0396
rs75280988_T	1	2234791	T/C	0.024207	0.513111	-0.027±0.042	0.336933	0.221±0.23	0.119799	0.05±0.032	0.088044	0.15±0.088	2.3542	0.0874	0.221	1.7558
rs2359246_C	1	109737063	C/T	0.190317	0.021851	-0.035±0.015	0.763545	0.025±0.084	0.469045	-0.008±0.012	0.818311	-0.007±0.032	2.3519	0.0629	0.0439	0.6492
rs10874467_G	2	95522747	G/C	0.441152	0.708333	0.004±0.012	0.490664	0.045±0.065	0.596806	0.005±0.009	0.763023	0.008±0.025	2.3498	0	0	0.3841
rs3181092_G	1	101204644	G/A	0.43197	0.855604	0.002±0.012	0.06829	-0.121±0.066	0.115736	-0.015±0.009	0.829726	-0.005±0.025	2.3432	0	0.0069	2.1184
rs555734885_A	9	128003677	A/G	0.004591	0.037651	-0.174±0.084	0.10623	-0.757±0.468	0.005065	-0.182±0.065	0.16338	-0.251±0.18	2.34	0.7889	0	1.3509
rs77583122_T	9	127239424	T/C	0.004591	0.011312	-0.212±0.084	0.10749	-0.754±0.469	0.003719	-0.189±0.065	0.22063	-0.22±0.18	2.339	0.773	0	1.3398
rs118074884_C	9	125673044	C/T	0.0096	0.022813	-0.133±0.059	0.006365	-0.892±0.327	7.2e-05	-0.18±0.045	0.039434	-0.257±0.125	2.3303	0.8041	0.011	0.8955
rs57249135_G	2	86441396	G/A	0.012938	0.264876	0.061±0.055	0.78207	-0.087±0.313	0.140864	0.062±0.042	0.573434	-0.067±0.119	2.3287	0	0	0.0999
rs141137595_T	1	32229571	T/G	0.017947	0.226129	-0.053±0.043	0.004065	-0.692±0.241	0.000848	-0.111±0.033	0.444136	-0.071±0.092	2.3253	0.0706	0.0372	1.9639
rs631248_G	1	44071221	G/A	0.463689	0.866448	-0.002±0.012	0.838307	0.013±0.065	0.911306	-0.001±0.009	0.501409	-0.017±0.025	2.3188	2.0935	0	0.6462
rs1859726_C	1	44396215	C/T	0.173623	0.690789	-0.006±0.015	0.216098	0.106±0.086	0.069412	0.022±0.012	0.07078	0.059±0.033	2.3184	0.5554	0.0138	0.6383
rs60231808_C	1	33134823	C/T	0.017529	0.212335	-0.054±0.043	0.011401	-0.61±0.241	0.001126	-0.109±0.033	0.110432	-0.148±0.093	2.3181	0.0227	0.1201	1.7953
rs4252217_T	5	68665462	T/C	0.020033	0.612588	0.021±0.042	0.084213	0.402±0.233	0.19626	0.042±0.032	0.71422	-0.032±0.089	2.3129	0.3801	0.2109	1.3011
rs2027_C	8	12942342	C/T	0.026294	0.741732	0.012±0.035	0.030735	0.422±0.195	0.002123	0.083±0.027	0.000721	0.252±0.075	2.309	0.5635	0.1185	1.1625
rs73015797_G	2	170802741	G/A	0.045075	0.345745	-0.027±0.028	0.230999	-0.189±0.158	0.347137	-0.02±0.022	0.121649	0.093±0.06	2.2957	0.3438	0.6428	2.2027
rs145049663_T	5	90676568	T/C	0.010016	0.712264	0.022±0.061	0.579052	0.187±0.337	0.114225	0.074±0.047	0.035775	0.27±0.129	2.295	0.3135	0.6831	1.4243
rs144352175_T	17	39880827	T/C	0.047162	0.389509	-0.023±0.027	0.939987	-0.011±0.152	0.654177	-0.009±0.021	0.728893	0.02±0.058	2.2854	0.3409	0	2.4442
rs73024480_C	2	170728897	C/T	0.043823	0.608587	-0.015±0.029	0.227341	-0.193±0.16	0.215901	-0.027±0.022	0.32438	0.06±0.061	2.2745	0	1.1572	1.8419
rs199968728_A	1	3102793	A/G	0.005843	0.250209	0.099±0.086	0.012476	1.192±0.477	0.002398	0.202±0.067	0.370793	0.164±0.183	2.2737	0.0955	0.0462	1.2907
rs199927808_T	2	86705319	T/C	0.005008	0.663098	-0.039±0.09	0.062316	1.006±0.54	5.1e-05	0.279±0.069	0.537757	0.126±0.205	2.2695	0	0	0.0026
rs3198055_C	2	98612260	C/T	0.204508	0.668228	0.006±0.014	0.11992	0.125±0.08	0.043952	0.022±0.011	0.546125	0.018±0.031	2.2694	0	0	0.2844
rs199941196_C	9	125895114	C/T	0.003756	0.019934	-0.223±0.096	0.008816	-1.399±0.534	0.000109	-0.286±0.074	0.0794	-0.36±0.205	2.264	0.792	0	1.2978
rs79392961_A	2	87017556	A/G	0.005008	0.663098	-0.039±0.09	0.062316	1.006±0.54	5.1e-05	0.279±0.069	0.537757	0.126±0.205	2.2622	0	0	0.0025
rs116674878_G	2	87002344	G/A	0.005008	0.663098	-0.039±0.09	0.062316	1.006±0.54	5.1e-05	0.279±0.069	0.537757	0.126±0.205	2.2515	0	0	0.0024
c9_125672667_T	9	125672667	TA/T	0.003756	0.019934	-0.223±0.096	0.008816	-1.399±0.534	0.000109	-0.286±0.074	0.0794	-0.36±0.205	2.2512	0.7942	0	1.2855
rs377357132_T	1	2526839	T/C	0.012103	0.173664	0.079±0.058	0.002526	0.966±0.32	0.000555	0.154±0.045	0.396385	0.104±0.123	2.2494	0.1508	0.0552	1.294
rs72934521_C	2	86292499	C/G	0.005008	0.663098	-0.039±0.09	0.062316	1.006±0.54	5.1e-05	0.279±0.069	0.537757	0.126±0.205	2.2447	0	0	0.0023
c1_167691353_C	1	167691353	C/CGCG	0.018364	0.684976	0.015±0.037	0.259755	0.242±0.215	0.360625	0.027±0.029	0.741151	0.027±0.082	2.2412	0.1043	0	1.0435
rs10907177_G	1	1021346	G/A	0.156511	0.221484	0.019±0.016	0.659804	0.039±0.088	0.408401	0.01±0.012	0.611108	-0.017±0.034	2.2356	0	0.0663	1.2914
rs191736727_T	1	987097	T/C	0.00793	0.201447	0.092±0.072	0.031416	0.861±0.4	0.00827	0.148±0.056	0.62775	0.075±0.154	2.2337	0.0288	0.1286	1.4011
rs56761572_A	2	87042866	A/T	0.037145	0.503468	-0.021±0.031	0.051794	0.34±0.175	0.068418	0.044±0.024	0.973832	0.002±0.067	2.2314	0	0	0.4896
rs35910270_A	1	25893927	A/AT	0.410685	0.080323	0.021±0.012	0.489976	0.045±0.065	0.165682	0.013±0.009	0.416256	0.02±0.025	2.2154	0.0208	0.237	0.3933
rs35870594_T	19	1912817	T/C	0.092655	0.538916	0.012±0.019	0.164216	0.15±0.108	0.129685	0.023±0.015	0.471013	0.03±0.041	2.2112	0	0	2.8044
rs7513934_A	1	52818188	A/G	0.449082	0.5724	-0.007±0.012	0.691645	0.026±0.065	0.88343	0.001±0.009	0.268521	0.027±0.024	2.2009	0	0	0.9185
rs41301983_A	1	9428520	A/G	0.036311	0.055199	0.06±0.031	0.812979	-0.041±0.175	0.381625	-0.021±0.024	0.068088	-0.122±0.067	2.2	0.1778	0.0257	0.7759
rs68159827rs38	2	239007755	CATT/C	0.382721	0.132036	-0.018±0.012	0.033088	0.141±0.066	0.050411	0.018±0.009	0.367191	0.023±0.025	2.1912	0.0166	0.3236	3.2316
rs11952797_G	5	140683265	G/A	0.496661	0.231209	-0.014±0.012	0.253848	-0.073±0.064	0.096156	-0.015±0.009	0.927471	-0.002±0.024	2.1849	0.0517	1.0302	0.3737
rs191054763_C	8	145692304	C/G	0.026294	0.513177	0.022±0.034	0.058884	-0.359±0.19	0.025309	-0.059±0.026	0.416125	-0.059±0.073	2.1834	0.0102	0.1361	1.6496
rs835409_G	1	59787350	G/T	0.376461	0.204948	0.015±0.012	0.818623	0.015±0.067	0.894871	0.001±0.009	0.666282	-0.011±0.026	2.182	0.0024	0	0.4308
rs1561328_A	2	86272758	A/G	0.045075	0.829715	0.006±0.027	0.120889	0.238±0.154	0.041247	0.043±0.021	0.474569	0.042±0.059	2.1806	0	0	0.0983
rs7608892_G	2	85542718	G/A	0.245409	0.359763	-0.012±0.013	0.216834	0.092±0.074	0.250074	0.012±0.01	0.548571	0.017±0.028	2.1804	0.1368	0.1328	1.0375
rs6678503_A	1	43352685	A/G	0.217029	0.034648	-0.03±0.014	0.562363	-0.045±0.078	0.341467	-0.01±0.011	0.890143	0.004±0.03	2.1761	0	0	2.2941
rs848307_A	1	16319232	A/G	0.149416	0.728482	0.006±0.017	0.85186	0.017±0.093	0.571367	0.007±0.013	0.38623	0.031±0.035	2.174	0.21	0.0451	0.9317
rs10460585_T	2	85555262	T/G	0.200751	0.132427	-0.022±0.014	0.620209	0.04±0.081	0.576456	0.006±0.011	0.312595	0.031±0.031	2.1644	0.2647	0.091	0.1544
rs72709927_G	1	33068133	G/A	0.041736	0.050647	-0.054±0.028	0.20804	-0.194±0.154	0.038287	-0.044±0.021	0.384281	-0.051±0.059	2.1631	0.0012	0.0289	1.415
rs139789744_C	1	100620780	C/CAATT	0.015025	0.401976	0.04±0.047	0.103233	-0.427±0.262	0.114293	-0.057±0.036	0.216653	-0.124±0.1	2.1602	0	0.5018	2.4815
rs187479_A	5	79774171	A/G	0.094741	0.578207	0.011±0.02	0.980071	-0.003±0.11	0.961353	-0.001±0.016	0.313051	-0.042±0.042	2.1562	0.8459	0.001	0.8157
rs149828952_G	12	132250871	G/A	0.044658	0.483366	0.02±0.028	0.430102	0.124±0.158	0.362482	0.02±0.022	0.605153	0.031±0.06	2.1555	0.0383	0.0051	1.5943
rs4744_A	1	20304926	A/G	0.135642	0.154201	-0.025±0.018	0.6413	0.045±0.097	0.564527	0.008±0.014	0.708926	0.014±0.037	2.1486	0.1492	0	1.448
rs9654411_A	5	82349159	A/G	0.047996	0.149279	0.038±0.027	0.547681	0.089±0.149	0.197515	0.027±0.021	0.803969	0.014±0.057	2.1268	0.6293	0	1.6582
c16_89916879_C	16	89916879	CGAGGAG/CGAG	0.054257	0.795678	-0.007±0.026	0.241721	-0.168±0.143	0.100494	-0.033±0.02	0.247792	-0.063±0.055	2.1265	0.5845	0	1.7298
rs3832101_TA	2	85548068	TA/T	0.243739	0.239764	-0.016±0.013	0.371822	0.067±0.075	0.445764	0.008±0.01	0.609264	0.015±0.028	2.1258	0.0962	0.1029	1.1068
rs112508934_T	12	104995790	T/C	0.025459	0.066622	-0.067±0.036	0.251427	-0.231±0.201	0.030559	-0.06±0.028	0.331552	-0.074±0.077	2.1136	0.6106	0	1.9888
rs10218567_C	1	93167610	C/T	0.054675	0.16238	0.036±0.026	0.534748	-0.09±0.145	0.630839	-0.01±0.02	0.395143	-0.047±0.055	2.1065	0	0.0869	2.1485
rs974156_T	13	31735675	T/G	0.09975	0.990833	0±0.021	0.604699	-0.056±0.109	0.744675	-0.005±0.015	0.769612	0.012±0.041	2.1053	0.2612	0.8856	0.5497
rs35197169_T	1	55107508	T/TC	0.362688	0.922706	-0.001±0.012	0.249594	0.077±0.067	0.287733	0.01±0.009	0.687463	-0.01±0.025	2.0912	0.0587	0.0273	1.0065
rs7514716_T	1	93089823	T/C	0.054257	0.233	0.031±0.026	0.528204	-0.092±0.146	0.583547	-0.011±0.02	0.428265	-0.044±0.056	2.0911	0	0.0665	2.0615
rs2230336_G	1	89582702	G/A	0.054675	0.688548	-0.01±0.024	0.962184	0.007±0.138	0.496483	0.013±0.019	0.618461	0.026±0.053	2.0905	0.223	0.5735	0.3644
rs11808592_G	1	9713051	G/C	0.138565	0.730361	0.006±0.017	0.385485	0.081±0.094	0.068074	0.024±0.013	0.12047	0.056±0.036	2.0878	1.2819	0.1635	1.6714
rs2302312_T	17	56282763	T/C	0.053005	0.679572	0.011±0.027	0.24236	-0.174±0.149	0.602367	-0.011±0.021	0.705706	0.022±0.057	2.0863	0.0544	0.0468	0.7818
rs3755711_C	3	152552925	C/G	0.134808	0.313515	0.017±0.017	0.203656	0.12±0.094	0.138515	0.019±0.013	0.875765	-0.006±0.036	2.0848	0.1788	0.1903	0.646
rs3741399_A	11	64374241	A/G	0.135642	0.091319	0.028±0.016	0.366332	-0.083±0.092	0.182225	-0.017±0.013	0.187242	-0.046±0.035	2.0844	0	0	1.4953
rs41293251_G	1	52256359	G/A	0.135642	0.291895	0.018±0.017	0.272579	-0.105±0.096	0.16708	-0.018±0.013	0.129127	-0.055±0.036	2.0749	0	1.1127	1.4332
rs2391199_T	1	93160902	T/C	0.054257	0.233	0.031±0.026	0.528204	-0.092±0.146	0.583547	-0.011±0.02	0.428265	-0.044±0.056	2.0735	0	0.0667	2.08
c9_131186448_C	9	131186448	C/A	0.004174	0.02049	-0.219±0.095	0.034075	-1.113±0.525	0.000561	-0.251±0.073	0.042595	-0.408±0.201	2.0728	0.8298	0.0021	1.0824
c4_89702562_A	4	89702562	A/C	0.007513	0.110635	0.131±0.082	0.031778	0.973±0.453	0.003865	0.183±0.063	0.359986	0.159±0.173	2.0661	0.2524	0.0716	1.0138
rs4716189_T	6	17834198	T/G	0.441152	0.244404	-0.014±0.012	0.481847	0.046±0.066	0.702786	0.003±0.009	0.659564	0.011±0.025	2.0661	0	0	1.9998
rs758286_A	19	2109834	A/G	0.080968	0.347419	-0.02±0.021	0.742564	0.039±0.12	0.733052	0.006±0.016	0.485941	0.032±0.046	2.0658	0.0009	0.3576	1.3762
c22_36696947_G	22	36696947	G/GCTC	0.012103	0.568508	0.025±0.044	0.272581	0.274±0.25	0.15421	0.049±0.035	0.502729	0.065±0.096	2.0649	0	0	2.1982
rs17117678_G	1	58999651	G/T	0.116861	0.332401	-0.018±0.018	0.125878	-0.155±0.101	0.037289	-0.029±0.014	0.244568	-0.045±0.039	2.0633	0.2832	0.0036	1.045
rs373041294rs3	19	9346319	C/CCTT	0.014608	0.72095	0.017±0.048	0.145065	-0.387±0.266	0.110532	-0.059±0.037	0.568492	-0.058±0.102	2.062	0	0.0852	1.185
rs7559215_G	2	96874307	G/C	0.050918	0.122121	-0.041±0.027	0.00753	0.4±0.15	0.016401	0.049±0.021	0.799003	0.015±0.057	2.0602	0.0029	0.0162	0.0375
rs111575676_G	10	3147581	G/A	0.010016	0.022172	0.148±0.065	0.249703	0.412±0.358	0.142934	0.073±0.05	0.470891	-0.098±0.136	2.0579	0.2763	0	0.9785
rs61544914_G	2	239007534	G/A	0.41611	0.029673	0.026±0.012	0.896572	-0.009±0.067	0.996615	0±0.009	0.284314	-0.027±0.026	2.052	0.0535	0.1507	3.1534
rs641365_T	1	44083507	T/C	0.444074	0.887861	0.002±0.012	0.439266	0.05±0.065	0.647607	0.004±0.009	0.507957	-0.016±0.025	2.0448	2.0046	0	0.9385
rs12403036_G	1	44457305	G/A	0.461603	0.867434	0.002±0.012	0.731061	-0.022±0.065	0.943696	0.001±0.009	0.874482	-0.004±0.025	2.0421	0.5385	0.1416	0.8857
rs868512_C	1	204988183	C/A	0.293823	0.418053	-0.01±0.012	0.289096	0.073±0.069	0.354895	0.009±0.009	0.989002	0±0.026	2.0365	1.2969	0.0211	0.9307
rs2826892_C	21	22910790	C/A	0.221619	0.055281	0.027±0.014	0.900793	0.01±0.079	0.671654	0.005±0.011	0.204516	-0.038±0.03	2.0347	0	1.3444	1.6738
rs7300444_T	12	993930	T/C	0.394408	0.486051	-0.008±0.012	0.659814	-0.029±0.066	0.70173	-0.003±0.009	0.763109	0.008±0.025	2.0341	0	0	1.5615
rs9988434_T	1	43312157	T/C	0.00793	0.467601	-0.044±0.06	0.000528	-1.206±0.348	0.000224	-0.172±0.047	0.562196	-0.075±0.129	2.0338	0.6057	0.1136	1.483
rs3765351_T	1	22445991	T/C	0.392321	0.095498	-0.02±0.012	0.712559	-0.025±0.067	0.522211	-0.006±0.009	0.890447	0.004±0.025	2.0321	0.1347	0.037	0.5012
rs75997941_T	10	3150865	T/C	0.010016	0.022172	0.148±0.065	0.249703	0.412±0.358	0.142934	0.073±0.05	0.470891	-0.098±0.136	2.0305	0.2736	0	0.9677
rs61779294_T	1	59042997	T/C	0.117696	0.299184	-0.019±0.018	0.138125	-0.15±0.101	0.040085	-0.029±0.014	0.275052	-0.042±0.038	2.0294	0.3034	0.0037	0.9972
rs9194_T	1	204991770	T/C	0.238731	0.305401	-0.014±0.013	0.526601	0.047±0.074	0.650373	0.005±0.01	0.997743	0±0.037	2.0283	1.542	0.0431	1.0095
rs857142_T	1	57184465	T/G	0.25	0.990903	0±0.013	0.352441	-0.068±0.074	0.346426	-0.01±0.01	0.296947	-0.029±0.028	2.0256	1.2191	1.538	0.7871
rs507672_A	11	65767153	A/G	0.153172	0.355485	-0.015±0.017	0.858331	-0.017±0.094	0.665721	-0.006±0.013	0.844052	-0.007±0.036	2.0238	0.4086	0	1.7378
rs17131429_C	1	91870410	C/G	0.237062	0.509023	0.009±0.013	0.933303	0.006±0.075	0.611273	0.005±0.01	0.826627	0.006±0.029	2.0221	0.0034	0	1.0488
rs489489_C	11	64845438	C/A	0.444074	0.274728	-0.012±0.011	0.989908	-0.001±0.065	0.435762	-0.007±0.009	0.253842	-0.028±0.024	2.0163	0.1655	0	0.9335
rs35075952_G	1	59042311	G/T	0.117696	0.299184	-0.019±0.018	0.138125	-0.15±0.101	0.040085	-0.029±0.014	0.275052	-0.042±0.038	2.0148	0.2971	0.0027	1.0199
c5_172424397_T	5	172424397	T/TA	0.021703	0.734522	-0.012±0.034	0.716067	0.072±0.197	0.450641	0.02±0.027	0.433844	0.059±0.076	2.0142	0	0	0.9165
rs2242442_A	12	115121189	A/G	0.259599	0.201675	0.017±0.013	0.497776	0.05±0.073	0.514538	0.007±0.01	0.575014	0.016±0.028	2.0136	0.0216	0.2739	1.7923
rs9583_C	1	59041436	C/T	0.117696	0.299184	-0.019±0.018	0.138125	-0.15±0.101	0.040085	-0.029±0.014	0.275052	-0.042±0.038	2.013	0.3046	0.0016	0.9994
rs72242407_C	16	89937526	C/CTGCCCT	0.064274	0.927909	-0.002±0.023	0.489615	-0.09±0.131	0.22449	-0.022±0.018	0.316677	-0.05±0.05	2.0125	0.2133	0	2.0514
rs6468008_C	7	84644346	C/G	0.473289	0.402969	-0.009±0.011	0.747062	0.02±0.063	0.790422	0.002±0.009	0.947717	-0.002±0.024	2.0116	0	0	1.7824
rs3856247_T	1	40799094	T/C	0.446578	0.140446	-0.017±0.012	0.841665	0.013±0.065	0.700333	0.003±0.009	0.110292	0.039±0.025	2.0082	1.0332	0	1.3618
rs79687500_A	2	86368800	A/G	0.011269	0.282567	-0.059±0.055	0.012143	0.803±0.32	0.002445	0.129±0.043	0.561575	0.07±0.121	2.0082	0	0	0
rs72936327_T	2	86367033	T/C	0.011269	0.282567	-0.059±0.055	0.012143	0.803±0.32	0.002445	0.129±0.043	0.561575	0.07±0.121	2.0069	0	0	0
rs254408_T	5	77080740	T/C	0.055092	0.798625	0.007±0.026	0.022091	-0.329±0.144	0.007033	-0.054±0.02	0.447799	-0.042±0.055	2.0056	0.848	0	1.1341
rs1143701_C	1	44084739	C/T	0.441152	0.984737	0±0.012	0.328214	0.063±0.065	0.560388	0.005±0.009	0.477967	-0.017±0.025	2.0013	2.0533	0	0.9644
rs75859387_G	1	225512402	G/GT	0.34808	0.583944	0.007±0.012	0.495156	0.046±0.067	0.133227	0.014±0.009	0.175527	0.035±0.026	1.9952	0.0613	0.2179	1.0915
rs12974606_T	19	1905405	T/G	0.090567	0.424948	0.016±0.02	0.213814	0.138±0.111	0.123138	0.024±0.015	0.341287	0.04±0.042	1.9787	0	0	2.357
rs3216045_C	1	53364908	C/CAA	0.067196	0.88642	0.003±0.023	0.075249	-0.226±0.127	0.072769	-0.031±0.018	0.528808	-0.03±0.048	1.9661	0.2073	0.0659	2.0539
rs11210647_C	1	42915753	C/T	0.353506	0.792218	0.003±0.012	0.751259	0.021±0.067	0.54572	0.006±0.009	0.157887	0.036±0.025	1.9608	2.0078	0.0644	0.4149
rs3766601_C	1	100388235	C/T	0.445325	0.749464	-0.004±0.012	0.38683	-0.056±0.065	0.092683	-0.015±0.009	0.346803	-0.023±0.025	1.9578	0	0.0493	2.5158
rs34523498_T	9	123205981	T/C	0.020868	0.813419	0.01±0.041	0.134411	0.343±0.229	0.197868	0.041±0.032	0.717803	0.032±0.087	1.9548	0	0.5184	1.5804
rs73015791_A	2	170799256	A/G	0.04591	0.398311	-0.024±0.028	0.256311	-0.179±0.157	0.343425	-0.021±0.022	0.184806	0.079±0.06	1.9465	0.1724	0.7595	2.004
rs73015765_T	2	170789504	T/C	0.04591	0.398311	-0.024±0.028	0.256311	-0.179±0.157	0.343425	-0.021±0.022	0.184806	0.079±0.06	1.9426	0.1834	0.7414	2.0187
rs9535861_A	13	52663491	A/G	0.328464	0.129886	-0.019±0.013	0.415121	0.057±0.07	0.254407	0.011±0.01	0.386206	0.023±0.027	1.9253	0	0.3972	2.4364
rs17036337_G	4	106767741	G/A	0.040067	0.743778	-0.01±0.031	0.097589	-0.284±0.172	0.211519	-0.03±0.024	0.985639	-0.001±0.066	1.912	0	0.1443	2.6457
rs16829795_T	1	43076654	T/C	0.011269	0.138108	-0.079±0.053	8.6e-05	-1.194±0.304	1e-05	-0.182±0.041	0.248342	-0.132±0.114	1.8938	0.6654	0.0164	1.0828
rs12608777_C	19	18375882	C/G	0.132721	0.414793	-0.014±0.017	0.230017	-0.115±0.096	0.158131	-0.019±0.013	0.308891	-0.037±0.036	1.8916	0	1.0113	2.3734
rs138750623_C	1	32682415	C/T	0.00626	0.565849	-0.042±0.074	0.000496	-1.438±0.413	3.6e-05	-0.236±0.057	0.042742	-0.32±0.158	1.8883	0.1096	0.0215	1.5242
rs79118326_A	1	32146520	A/G	0.00626	0.565849	-0.042±0.074	0.000496	-1.438±0.413	3.6e-05	-0.236±0.057	0.042742	-0.32±0.158	1.8881	0.1043	0.0215	1.5231
rs77466344_G	1	32095448	G/A	0.00626	0.565849	-0.042±0.074	0.000496	-1.438±0.413	3.6e-05	-0.236±0.057	0.042742	-0.32±0.158	1.886	0.0996	0.0236	1.5192
rs4653418_A	1	225506262	A/G	0.349749	0.571215	0.007±0.012	0.383145	0.059±0.068	0.098824	0.015±0.009	0.174447	0.035±0.026	1.886	0.0935	0.1684	1.0514
rs2282625_A	11	57001928	A/G	0.266695	0.718685	0.005±0.013	0.20553	-0.089±0.071	0.060481	-0.018±0.01	0.155352	-0.038±0.027	1.885	0.3794	0.4789	0.6217
c1_32828227_C	1	32828227	C/G	0.00626	0.565849	-0.042±0.074	0.000496	-1.438±0.413	3.6e-05	-0.236±0.057	0.042742	-0.32±0.158	1.879	0.1043	0.0224	1.5153
rs3830767_AT	6	143784031	AT/A	0.271703	0.14666	-0.019±0.013	0.346475	0.068±0.072	0.782651	-0.003±0.01	0.87171	0.004±0.027	1.8583	0	0	2.0769
rs4681982_A	3	57414071	A/G	0.467446	0.502769	0.008±0.011	0.592566	0.034±0.064	0.300244	0.009±0.009	0.537826	0.015±0.024	1.8565	0	0	2.3619
rs11642686_T	16	425277	T/C	0.209933	0.339204	0.014±0.014	0.605173	-0.042±0.081	0.990035	0±0.017	0.198086	-0.039±0.031	1.8543	0	0.0173	2.3258
rs11540049_C	16	771286	C/T	0.452421	0.552132	0.007±0.011	0.940518	-0.005±0.064	0.829129	-0.002±0.009	0.905806	-0.003±0.024	1.8501	0	0.373	2.0786
rs11228710_C	11	56431216	C/T	0.234558	0.739589	0.005±0.014	0.793466	-0.02±0.077	0.872311	-0.002±0.011	0.389023	-0.025±0.03	1.8465	0	0.2688	0.8201
rs137921698_A	1	32265558	A/C	0.008347	0.177786	-0.087±0.065	2.7e-05	-1.509±0.359	1.2855e-06	-0.241±0.05	0.082783	-0.239±0.138	1.8447	0.0928	0.0203	1.4757
rs146421594_C	1	32193644	C/G	0.008347	0.177786	-0.087±0.065	2.7e-05	-1.509±0.359	1.2855e-06	-0.241±0.05	0.082783	-0.239±0.138	1.8358	0.1	0.0168	1.4765
rs61740752_T	19	18376517	T/C	0.133556	0.342904	-0.016±0.017	0.25165	-0.109±0.095	0.161837	-0.018±0.013	0.360979	-0.033±0.036	1.8259	0.0002	1.053	2.2823
rs546382_T	11	68704264	T/C	0.167362	0.192422	-0.02±0.015	0.062247	0.16±0.086	0.117696	0.018±0.012	0.040079	0.067±0.033	1.8132	0.1819	0.6039	1.8049
rs12609001_G	19	18377761	G/A	0.13439	0.28587	-0.018±0.017	0.248793	-0.11±0.095	0.151993	-0.019±0.013	0.383267	-0.031±0.036	1.8132	0.0011	1.0464	2.313
rs374649925_A	1	33999550	A/G	0.007095	0.743905	-0.022±0.069	0.000222	-1.416±0.383	1.4e-05	-0.231±0.053	0.015391	-0.356±0.147	1.7968	0.1049	0.0032	1.5126
rs1503185_A	11	48146622	A/G	0.128548	0.127729	-0.028±0.018	0.226551	-0.123±0.101	0.137091	-0.021±0.014	0.47955	0.027±0.038	1.7808	0.1999	0.706	2.6285
rs10985790_A	9	125582466	A/G	0.053839	0.086303	0.044±0.026	0.000288	0.52±0.143	4.4e-05	0.081±0.02	0.231107	0.066±0.055	1.7788	0.0379	0.1118	1.744
rs1043156_T	12	107372277	T/C	0.084724	0.041555	0.042±0.021	0.104968	-0.188±0.116	0.133411	-0.024±0.016	0.068097	-0.081±0.044	1.7775	2.1666	0.3715	1.0546
rs140239284_T	6	5610425	T/TAGAC	0.053422	0.851579	-0.005±0.025	0.026333	0.313±0.141	0.083374	0.034±0.02	0.684245	0.022±0.054	1.7742	0	0.0011	1.6574
rs2277921_A	19	18375846	A/G	0.224959	0.424202	-0.011±0.014	0.567054	-0.045±0.079	0.305486	-0.011±0.011	0.53795	-0.019±0.03	1.7646	0.015	2.2465	1.6386
rs3739822_A	9	123163053	A/G	0.020868	0.847217	-0.008±0.041	0.111444	0.363±0.228	0.218217	0.039±0.032	0.840095	0.018±0.087	1.7592	0	0.5675	1.4262
c11_94281862_A	11	94281862	A/G	0.003339	0.687944	-0.033±0.083	0.001535	-1.46±0.461	7.8e-05	-0.252±0.064	0.015017	-0.427±0.176	1.7563	-0.0008	0.6284	1.2485
rs35869286_G	16	4935985	G/C	0.061769	0.635613	-0.011±0.024	0.95777	0.007±0.134	0.748743	0.006±0.018	0.178175	0.068±0.051	1.7555	0.0451	0	2.232
rs114922064_C	1	9327732	C/T	0.017947	0.883921	0.006±0.044	0.665012	0.106±0.244	0.856695	-0.006±0.034	0.483557	-0.065±0.093	1.7526	0	0	2.026
rs115002815_T	1	9327733	T/G	0.017947	0.883921	0.006±0.044	0.665012	0.106±0.244	0.856695	-0.006±0.034	0.483557	-0.065±0.093	1.7464	0	0	2.046
rs9262638_T	6	31025989	T/C	0.24207	0.899663	0.002±0.013	0.265554	-0.082±0.074	0.142276	-0.015±0.01	0.808543	-0.007±0.028	1.7315	0	0	2.769
rs1129456_T	15	33026667	T/A	0.090985	0.96994	-0.001±0.02	0.88572	-0.016±0.111	0.790312	0.004±0.015	0.872689	-0.007±0.042	1.7264	1.9631	0.0589	2.1235
rs1061156_T	6	29913266	T/G	0.217446	0.057403	-0.026±0.014	0.453937	-0.058±0.078	0.025402	-0.024±0.011	0.259708	-0.033±0.03	1.7225	0.2221	0	0.8525
rs8616_C	19	11561629	C/T	0.169449	0.211684	0.019±0.015	0.996615	0±0.095	0.884458	-0.002±0.012	0.197198	-0.042±0.033	1.7224	0.0749	2.1342	1.2497
rs142323715_T	19	9007502	T/C	0.002087	0.611382	-0.064±0.126	0.001107	-2.273±0.697	4.4e-05	-0.394±0.097	0.007393	-0.712±0.266	1.7143	0	0.3541	1.3359
rs3892467_T	1	909073	T/C	0.393155	0.468042	-0.008±0.012	0.970367	0.002±0.065	0.886343	0.001±0.009	0.275716	0.027±0.025	1.707	0	0.1804	2.4559
rs2244588_G	1	93308798	G/A	0.039649	0.177016	0.042±0.031	0.712782	0.064±0.173	0.907714	0.003±0.024	0.182928	-0.088±0.066	1.6995	0.0085	0.2375	2.2464
rs139328863_A	19	8933310	A/G	0.002087	0.611382	-0.064±0.126	0.001107	-2.273±0.697	4.4e-05	-0.394±0.097	0.007393	-0.712±0.266	1.6939	-0.0001	0.3362	1.3314
rs3729663_T	4	102020924	T/C	0.081385	0.086389	0.036±0.021	0.32644	-0.116±0.118	0.826759	-0.004±0.016	0.244798	-0.052±0.045	1.6898	0	0	2.2671
rs115410276_A	19	8922236	A/G	0.002087	0.611382	-0.064±0.126	0.001107	-2.273±0.697	4.4e-05	-0.394±0.097	0.007393	-0.712±0.266	1.6884	-0.0001	0.316	1.3439
rs183232764_C	19	8839116	C/T	0.002087	0.611382	-0.064±0.126	0.001107	-2.273±0.697	4.4e-05	-0.394±0.097	0.007393	-0.712±0.266	1.6811	-0.0001	0.3296	1.3249
rs9262641_T	6	31026541	T/C	0.244575	0.973857	0±0.013	0.310669	-0.074±0.073	0.168489	-0.014±0.01	0.801772	-0.007±0.028	1.6806	0	0	2.7291
rs12797020_A	11	48373946	A/C	0.18364	0.471501	-0.013±0.017	0.042537	-0.197±0.097	0.021643	-0.031±0.013	0.784939	-0.01±0.037	1.6798	0.2434	1.3209	1.7215
rs6445873_T	3	57388114	T/C	0.458264	0.489603	0.008±0.011	0.633406	0.03±0.064	0.357415	0.008±0.009	0.692005	0.01±0.024	1.6797	0	0	2.4142
rs76378767_A	19	8921070	A/C	0.002087	0.611382	-0.064±0.126	0.001107	-2.273±0.697	4.4e-05	-0.394±0.097	0.007393	-0.712±0.266	1.6766	-0.0002	0.3044	1.359
rs243887_T	20	13053018	T/G	0.322621	0.23306	-0.015±0.012	0.571229	0.039±0.068	0.823621	0.002±0.009	0.100138	0.043±0.026	1.6758	0.1175	0.086	2.2359
rs8102923_A	19	18375608	A/G	0.224959	0.424202	-0.011±0.014	0.567054	-0.045±0.079	0.305486	-0.011±0.011	0.53795	-0.019±0.03	1.6672	0.0096	2.3549	1.4498
c17_78576290_C	17	78576290	CTT/CT	0.005008	0.353418	0.064±0.069	0.98866	-0.006±0.391	0.689424	0.022±0.054	0.22408	0.183±0.15	1.6665	0.3564	0.4802	1.7336
rs2244496_C	1	93308853	C/A	0.044658	0.144292	0.043±0.029	0.880549	-0.024±0.162	0.818203	-0.005±0.022	0.24754	-0.071±0.062	1.6648	0.0322	0.2574	2.1799
rs3779908_T	8	104054526	T/A	0.116444	0.249861	0.021±0.018	0.214344	-0.125±0.101	0.407851	-0.012±0.014	0.617109	0.019±0.038	1.6644	0	0.4271	0.8385
rs17001893_A	19	9237263	A/G	0.002922	0.266196	-0.115±0.104	0.000926	-1.911±0.577	2.2e-05	-0.339±0.08	0.025681	-0.492±0.221	1.6619	-0.0005	0.2568	1.3553
rs372356999_C	19	9058438	C/G	0.002922	0.266196	-0.115±0.104	0.000926	-1.911±0.577	2.2e-05	-0.339±0.08	0.025681	-0.492±0.221	1.6614	-0.0004	0.2601	1.3509
rs161068_A	6	143789181	A/T	0.272955	0.151678	-0.018±0.013	0.447576	0.054±0.072	0.643212	-0.005±0.01	0.878912	0.004±0.027	1.6488	0.0512	0	2.3282
rs114492933_A	19	9641555	A/G	0.002922	0.266196	-0.115±0.104	0.000926	-1.911±0.577	2.2e-05	-0.339±0.08	0.025681	-0.492±0.221	1.6431	-0.0008	0.2107	1.3752
rs586339_C	1	44137257	C/A	0.435309	0.823196	0.003±0.012	0.485097	0.045±0.064	0.607585	0.005±0.009	0.463368	-0.018±0.024	1.6427	2.6288	0	0.9669
rs145489134_G	19	9524850	G/T	0.002922	0.266196	-0.115±0.104	0.000926	-1.911±0.577	2.2e-05	-0.339±0.08	0.025681	-0.492±0.221	1.6413	-0.0006	0.2342	1.3511
rs114064884_A	19	9763583	A/T	0.002922	0.266196	-0.115±0.104	0.000926	-1.911±0.577	2.2e-05	-0.339±0.08	0.025681	-0.492±0.221	1.6412	-0.0007	0.2479	1.3356
rs41309183_G	1	95658442	G/T	0.014608	0.658992	-0.02±0.046	0.84252	0.051±0.256	0.974899	0.001±0.038	0.216315	0.121±0.098	1.6365	0	0.078	2.0226
rs9262620_A	6	31022489	A/G	0.24207	0.923927	0.001±0.013	0.270831	-0.081±0.074	0.167951	-0.014±0.01	0.839191	-0.006±0.028	1.6359	0	0	2.6793
rs2306666_G	11	44959924	G/A	0.417363	0.926984	0.001±0.012	0.785749	0.018±0.068	0.574807	0.005±0.009	0.413225	-0.021±0.026	1.633	0.1858	0.1247	0.8092
rs375637459_A	19	9070971	A/C	0.002922	0.266196	-0.115±0.104	0.000926	-1.911±0.577	2.2e-05	-0.339±0.08	0.025681	-0.492±0.221	1.6319	-0.0006	0.2336	1.3674
rs140194668_C	19	9526314	C/T	0.002922	0.266196	-0.115±0.104	0.000926	-1.911±0.577	2.2e-05	-0.339±0.08	0.025681	-0.492±0.221	1.631	-0.0008	0.2137	1.3695
rs571862_C	1	44083110	C/T	0.443238	0.964886	0.001±0.012	0.316295	0.065±0.065	0.586695	0.005±0.009	0.416537	-0.02±0.025	1.6292	2.1352	0	0.6133
rs113562264_T	19	9266621	T/G	0.002922	0.266196	-0.115±0.104	0.000926	-1.911±0.577	2.2e-05	-0.339±0.08	0.025681	-0.492±0.221	1.6254	-0.0008	0.2207	1.356
rs79497129_T	19	9639179	T/C	0.002922	0.266196	-0.115±0.104	0.000926	-1.911±0.577	2.2e-05	-0.339±0.08	0.025681	-0.492±0.221	1.6245	-0.0008	0.2049	1.3866
rs2851535_G	11	49075605	G/A	0.216611	0.233756	-0.017±0.015	0.234044	-0.098±0.082	0.102952	-0.018±0.011	0.687134	0.012±0.031	1.6198	0.1001	1.3376	1.5701
rs35621105_T	12	102076479	T/C	0.021285	0.781427	-0.011±0.041	0.043178	0.458±0.226	0.118868	0.049±0.031	0.934443	0.007±0.086	1.6195	2.1151	0.4766	1.0882
rs142077252_C	19	9407036	C/A	0.002922	0.266196	-0.115±0.104	0.000926	-1.911±0.577	2.2e-05	-0.339±0.08	0.025681	-0.492±0.221	1.6191	-0.0009	0.2084	1.383
rs56225914_G	16	771181	G/C	0.177796	0.858102	-0.003±0.015	0.634003	-0.039±0.082	0.517647	-0.007±0.011	0.916812	-0.003±0.031	1.618	0	0.333	0.7906
rs142270439_C	19	9579952	C/T	0.002922	0.266196	-0.115±0.104	0.000926	-1.911±0.577	2.2e-05	-0.339±0.08	0.025681	-0.492±0.221	1.609	-0.0006	0.2136	1.3584
rs2293028_T	15	34014913	T/C	0.269199	0.671888	0.006±0.013	0.380979	-0.064±0.074	0.645115	0.005±0.01	0.344013	0.026±0.028	1.5978	0.5982	0.3567	3.0024
rs200874069_T	1	26362735	T/TGAA	0.007513	0.07207	-0.121±0.067	4.3e-05	-1.53±0.374	2.347e-06	-0.245±0.052	0.162969	-0.2±0.144	1.597	0.0265	0.0164	1.011
rs10418172_C	19	17615724	C/T	0.200334	0.056498	-0.027±0.014	0.123471	0.124±0.08	0.432467	0.009±0.011	0.62028	0.015±0.031	1.5945	1.3451	2.7553	2.4659
rs11820215_A	11	56955677	A/G	0.240818	0.425467	0.01±0.013	0.592974	-0.039±0.073	0.203076	-0.013±0.01	0.180159	-0.037±0.028	1.5785	0.039	0.508	0.4844
rs73595277_G	11	121454149	G/C	0.054257	0.531529	0.016±0.025	0.447792	-0.106±0.139	0.280068	-0.021±0.019	0.26539	-0.059±0.053	1.5727	0.0834	0.0501	0.822
rs9262636_G	6	31025848	G/A	0.243322	0.885035	0.002±0.013	0.280773	-0.08±0.074	0.167691	-0.014±0.01	0.774988	-0.008±0.028	1.5683	0	0	2.693
rs113942856_A	19	11597788	A/G	0.007095	0.034452	-0.141±0.067	0.000265	-1.352±0.371	4.4e-05	-0.21±0.051	0.322438	-0.14±0.142	1.5641	-0.0013	0.0285	1.1707
rs10897430_C	11	63275563	C/T	0.38773	0.66536	-0.005±0.012	0.412046	0.053±0.064	0.481454	0.006±0.009	0.448028	0.019±0.025	1.557	0	0	1.1566
rs12138061_A	1	50572096	A/C	0.273373	0.825719	0.003±0.013	0.870386	-0.012±0.074	0.841152	-0.002±0.01	0.828746	-0.006±0.028	1.5565	0	0.2685	0.8406
rs1827725_T	11	49013161	T/C	0.217029	0.785729	-0.004±0.015	0.041225	-0.168±0.082	0.037112	-0.024±0.011	0.806474	0.008±0.031	1.5529	0.0995	0.7552	1.3003
rs112995727_G	19	10073452	G/A	0.003339	0.080434	-0.167±0.095	6.8e-05	-2.116±0.531	1.8e-05	-0.316±0.074	0.215687	-0.253±0.204	1.5521	-0.0039	0.1792	1.1872
rs78640311_T	14	29247384	T/A	0.063021	0.8794	-0.004±0.025	0.173702	0.188±0.138	0.171434	0.026±0.019	0.348334	0.049±0.052	1.5502	0.3873	0.0048	2.0012
rs114213467_G	19	10812788	G/T	0.003339	0.080434	-0.167±0.095	6.8e-05	-2.116±0.531	1.8e-05	-0.316±0.074	0.215687	-0.253±0.204	1.55	-0.0038	0.162	1.2139
rs772897_G	12	103237468	G/C	0.106844	0.50546	0.012±0.019	0.453999	0.078±0.104	0.333156	0.014±0.014	0.677348	-0.016±0.04	1.5483	2.1341	0.1772	1.2171
rs9262630_A	6	31024385	A/G	0.239149	0.881308	0.002±0.013	0.265894	-0.082±0.074	0.210366	-0.013±0.01	0.912064	0.003±0.028	1.548	0	0	2.8508
rs113547444_T	19	11446333	T/G	0.003339	0.080434	-0.167±0.095	6.8e-05	-2.116±0.531	1.8e-05	-0.316±0.074	0.215687	-0.253±0.204	1.5468	-0.004	0.1497	1.2339
rs60981777_A	19	13942585	A/G	0.003339	0.080434	-0.167±0.095	6.8e-05	-2.116±0.531	1.8e-05	-0.316±0.074	0.215687	-0.253±0.204	1.5462	-0.0038	0.1472	1.2128
rs113051582_G	19	10073569	G/A	0.003339	0.080434	-0.167±0.095	6.8e-05	-2.116±0.531	1.8e-05	-0.316±0.074	0.215687	-0.253±0.204	1.5461	-0.0041	0.1671	1.1974
rs111774835_T	19	14073578	T/G	0.003339	0.080434	-0.167±0.095	6.8e-05	-2.116±0.531	1.8e-05	-0.316±0.074	0.215687	-0.253±0.204	1.5458	-0.0041	0.1603	1.2064
rs145214780_G	19	11474424	G/A	0.003339	0.080434	-0.167±0.095	6.8e-05	-2.116±0.531	1.8e-05	-0.316±0.074	0.215687	-0.253±0.204	1.5426	-0.0042	0.1456	1.2126
rs116484437_A	19	11548674	A/C	0.003339	0.080434	-0.167±0.095	6.8e-05	-2.116±0.531	1.8e-05	-0.316±0.074	0.215687	-0.253±0.204	1.5416	-0.004	0.1408	1.2405
rs817489_A	1	85564138	A/G	0.352671	0.495447	0.008±0.012	0.770612	-0.019±0.067	0.670322	-0.004±0.009	0.487275	-0.018±0.025	1.5415	0	0.0668	2.0522
rs73922780_A	19	13947342	A/G	0.003339	0.080434	-0.167±0.095	6.8e-05	-2.116±0.531	1.8e-05	-0.316±0.074	0.215687	-0.253±0.204	1.5397	-0.0039	0.1483	1.2079
rs114594206_T	19	11100014	T/C	0.003339	0.080434	-0.167±0.095	6.8e-05	-2.116±0.531	1.8e-05	-0.316±0.074	0.215687	-0.253±0.204	1.5387	-0.0038	0.1401	1.2131
rs116717558_T	19	11545909	T/C	0.003339	0.080434	-0.167±0.095	6.8e-05	-2.116±0.531	1.8e-05	-0.316±0.074	0.215687	-0.253±0.204	1.5382	-0.0041	0.144	1.2245
rs9262637_A	6	31025905	A/G	0.243322	0.885035	0.002±0.013	0.280773	-0.08±0.074	0.167691	-0.014±0.01	0.774988	-0.008±0.028	1.5369	0	0	2.6306
rs142545596_A	19	11598232	A/C	0.003339	0.080434	-0.167±0.095	6.8e-05	-2.116±0.531	1.8e-05	-0.316±0.074	0.215687	-0.253±0.204	1.5363	-0.0042	0.1331	1.2202
rs9536079_A	13	53030565	A/G	0.431553	0.004931	0.033±0.012	0.99056	-0.001±0.065	0.726783	0.003±0.009	0.804428	-0.006±0.025	1.5348	0	0.2128	1.8146
rs117853664_T	19	11658682	T/C	0.003339	0.080434	-0.167±0.095	6.8e-05	-2.116±0.531	1.8e-05	-0.316±0.074	0.215687	-0.253±0.204	1.5347	-0.0041	0.1439	1.1887
rs144886556_A	19	8995715	A/G	0.003339	0.74988	-0.031±0.098	0.001431	-1.737±0.545	5.5e-05	-0.305±0.076	0.005643	-0.576±0.208	1.5333	-0.0012	0.2399	1.2555
c19_14169917_T	19	14169917	T/C	0.003339	0.080434	-0.167±0.095	6.8e-05	-2.116±0.531	1.8e-05	-0.316±0.074	0.215687	-0.253±0.204	1.5325	-0.0039	0.1534	1.2039
rs1963629_C	11	49000522	C/T	0.210768	0.465579	-0.011±0.015	0.129638	-0.125±0.083	0.071772	-0.02±0.011	0.859196	0.006±0.031	1.5317	0.0579	1.1198	1.6606
rs1827724_G	11	49012833	G/A	0.211185	0.492403	-0.01±0.015	0.129585	-0.125±0.082	0.066488	-0.021±0.011	0.968093	0.001±0.031	1.5311	0.0555	1.2829	1.6051
rs1054788_C	16	779689	C/G	0.171954	0.948082	0.001±0.015	0.590361	-0.044±0.083	0.559293	-0.007±0.011	0.926698	-0.003±0.031	1.5296	0	0.5499	0.7087
rs139922175_A	19	10602957	A/G	0.003339	0.080434	-0.167±0.095	6.8e-05	-2.116±0.531	1.8e-05	-0.316±0.074	0.215687	-0.253±0.204	1.5253	-0.0038	0.1389	1.2076
rs116597767_A	19	11322584	A/G	0.003339	0.080434	-0.167±0.095	6.8e-05	-2.116±0.531	1.8e-05	-0.316±0.074	0.215687	-0.253±0.204	1.525	-0.0042	0.1397	1.1955
rs143946025_T	19	10096958	T/C	0.003339	0.080434	-0.167±0.095	6.8e-05	-2.116±0.531	1.8e-05	-0.316±0.074	0.215687	-0.253±0.204	1.522	-0.004	0.1213	1.2157
rs17851840_C	1	104116413	C/T	0.064691	0.079367	-0.042±0.024	0.183781	0.179±0.135	0.241954	0.022±0.019	0.470053	0.037±0.052	1.5204	0.0145	0.0438	2.5913
c19_13858714_T	19	13858714	T/G	0.003339	0.080434	-0.167±0.095	6.8e-05	-2.116±0.531	1.8e-05	-0.316±0.074	0.215687	-0.253±0.204	1.5201	-0.0038	0.1293	1.231
rs139957892_C	19	10183845	C/CATT	0.003339	0.080434	-0.167±0.095	6.8e-05	-2.116±0.531	1.8e-05	-0.316±0.074	0.215687	-0.253±0.204	1.5191	-0.0039	0.1223	1.2318
rs112341845_T	19	10073478	T/C	0.003339	0.080434	-0.167±0.095	6.8e-05	-2.116±0.531	1.8e-05	-0.316±0.074	0.215687	-0.253±0.204	1.5036	-0.0042	0.1356	1.1975
rs74795247_A	19	12492026	A/C	0.003756	0.165909	-0.123±0.089	0.00017	-1.865±0.496	7.9e-05	-0.272±0.069	0.201816	-0.243±0.191	1.502	0	0.0974	1.197
rs373192672_T	19	13427981	T/C	0.002922	0.121217	-0.157±0.101	7.3e-05	-2.237±0.564	4.7e-05	-0.319±0.078	0.298196	-0.225±0.217	1.5011	-0.0045	0.2376	1.1691
rs55708282_T	16	771234	T/C	0.179048	0.699752	-0.006±0.015	0.337012	-0.079±0.082	0.360347	-0.01±0.011	0.866214	0.005±0.031	1.4997	0	0.5393	0.8325
rs11037928_T	11	44296946	T/C	0.078047	0.903296	0.003±0.021	0.901456	0.015±0.12	0.696869	-0.006±0.017	0.056666	-0.087±0.046	1.4993	0.1254	0.6102	0.6912
rs3862340_C	11	49002307	C/T	0.209516	0.498112	-0.01±0.015	0.143056	-0.121±0.083	0.077564	-0.02±0.011	0.906748	0.004±0.031	1.4985	0.0025	1.212	1.6282
rs115583278_A	19	11558030	A/C	0.002922	0.138762	-0.15±0.101	0.000101	-2.193±0.564	2.7e-05	-0.328±0.078	0.114115	-0.342±0.217	1.4916	-0.0048	0.1668	1.1975
rs11040198_A	11	49000558	A/G	0.210768	0.465579	-0.011±0.015	0.129638	-0.125±0.083	0.071772	-0.02±0.011	0.859196	0.006±0.031	1.4881	0.0609	1.1359	1.6526
rs1857790_G	11	48968047	G/A	0.209933	0.49473	-0.01±0.015	0.132902	-0.125±0.083	0.073477	-0.02±0.011	0.846297	0.006±0.031	1.4845	0.0634	0.9456	1.6791
rs138173523_T	19	12754861	T/G	0.002922	0.138762	-0.15±0.101	0.000101	-2.193±0.564	2.7e-05	-0.328±0.078	0.114115	-0.342±0.217	1.4805	-0.0043	0.1477	1.1949
rs56766711_C	12	114255481	C/CT	0.110601	0.146113	0.026±0.018	0.520765	0.065±0.101	0.139681	0.021±0.014	0.524566	0.024±0.038	1.4765	2.1973	0	0.6287
rs4926833_G	1	50311454	G/A	0.436978	0.363046	0.01±0.011	0.531222	-0.04±0.063	0.215975	-0.011±0.009	0.215219	-0.03±0.024	1.4722	0.2259	0.426	0.7136
rs1054641_A	2	239007850	A/T	0.442821	0.339853	0.011±0.012	0.155985	-0.094±0.066	0.210228	-0.011±0.009	0.412681	-0.021±0.025	1.4706	0.0121	0.5669	2.6149
rs149175269_T	7	102088099	T/TG	0.048831	0.796479	-0.007±0.026	0.020142	0.34±0.146	0.015116	0.049±0.02	0.55463	0.033±0.056	1.4683	0	0.0018	1.0836
rs4116133_C	11	49012481	C/T	0.21202	0.517584	-0.009±0.015	0.181894	-0.109±0.082	0.108595	-0.018±0.011	0.797478	0.008±0.031	1.4672	0.059	1.0919	1.5836
rs12448312_A	16	775955	A/C	0.171119	0.758389	-0.005±0.015	0.745606	-0.027±0.083	0.627004	-0.006±0.011	0.961716	-0.002±0.032	1.4656	0	0.6197	0.5686
rs1910835_A	11	49007698	A/T	0.210768	0.465579	-0.011±0.015	0.129638	-0.125±0.083	0.071772	-0.02±0.011	0.859196	0.006±0.031	1.4591	0.07	1.1277	1.6026
rs2286278_T	2	242295648	T/G	0.135225	0.583527	0.009±0.017	0.087977	0.158±0.093	0.052634	0.025±0.013	0.614686	0.018±0.036	1.4541	0.2626	0	2.206
rs12446058_C	16	775947	C/G	0.170701	0.753139	-0.005±0.015	0.763061	-0.025±0.083	0.630139	-0.006±0.012	0.918928	-0.003±0.032	1.4518	0	0.6098	0.5656
rs376589897_A	19	8982133	A/G	0.002504	0.801029	-0.025±0.098	0.000697	-1.845±0.544	5.8e-05	-0.303±0.075	0.017217	-0.495±0.208	1.4504	0.0001	0.2646	1.2127
rs12443803_T	16	782397	T/C	0.16444	0.720672	-0.005±0.015	0.724359	-0.03±0.084	0.538445	-0.007±0.012	0.914297	-0.003±0.032	1.4501	0	0.672	0.5977
rs78989025_A	19	10176297	A/G	0.014608	0.31915	-0.048±0.048	5.1e-05	-1.079±0.266	0.00062	-0.127±0.037	0.892603	-0.014±0.102	1.4477	0	0.1047	1.0976
rs12448311_A	16	775954	A/C	0.171119	0.758389	-0.005±0.015	0.745606	-0.027±0.083	0.627004	-0.006±0.011	0.961716	-0.002±0.032	1.4461	0	0.629	0.5536
rs3780679_G	9	123205912	G/C	0.025042	0.888858	0.005±0.038	0.342669	0.199±0.21	0.532216	0.018±0.029	0.851173	-0.015±0.08	1.4416	0	0.5559	0.9696
rs558101273_T	2	174123372	T/TA	0.034223	0.525005	-0.017±0.027	0.656082	-0.069±0.155	0.536835	-0.013±0.021	0.987185	-0.001±0.06	1.4412	0.0128	0.4856	1.6617
rs2275376_A	1	21896918	A/G	0.178631	0.273087	0.016±0.015	0.558723	0.049±0.083	0.405428	0.01±0.012	0.779925	-0.009±0.032	1.4407	0.2069	2.3719	0.3278
rs1976511_C	11	49005392	C/A	0.212855	0.346772	-0.014±0.015	0.116892	-0.128±0.082	0.069966	-0.02±0.011	0.74566	0.01±0.031	1.4321	0.0331	1.2571	1.5859
c1_182571634_G	1	182571634	GAA/GA	0.010852	0.24886	0.054±0.047	0.240984	-0.312±0.266	0.669744	-0.016±0.037	0.216973	-0.127±0.103	1.4317	0.6771	0.209	2.1202
rs3206172_G	1	66099438	G/C	0.157763	0.383489	-0.014±0.016	0.953941	-0.005±0.089	0.818139	0.003±0.012	0.315697	0.034±0.034	1.4316	0.4726	1.4117	0.8562
rs138270166_T	17	56049593	T/TA	0.019616	0.990426	-0.001±0.047	0.65809	0.105±0.237	0.488329	0.023±0.033	0.3881	0.078±0.09	1.428	0.0292	0.0521	1.5664
rs150500430_A	11	113669314	A/ATACTT	0.084307	0.787112	0.006±0.021	0.063388	-0.216±0.116	0.08734	-0.028±0.016	0.182448	-0.059±0.044	1.4278	0.0011	0.816	2.0977
rs199542043_G	1	10715845	G/A	0.003756	0.473528	0.065±0.091	3.6e-05	-2.1±0.508	5e-05	-0.286±0.07	0.018115	-0.46±0.195	1.4246	-0.0044	0.2806	1.5371
rs147028680_T	3	39228933	T/A	0.046327	0.733478	-0.009±0.028	0.126533	0.237±0.155	0.11346	0.034±0.021	0.876549	-0.009±0.059	1.4125	0	0	1.3628
rs58568563_A	7	138433937	A/G	0.035476	0.39758	-0.028±0.033	0.518312	0.12±0.186	0.369053	0.023±0.026	0.407061	0.059±0.071	1.4092	0	0.5442	1.8923
rs9661082_A	1	53245472	A/T	0.378965	0.245439	-0.014±0.012	0.788163	0.018±0.066	0.995778	0±0.009	0.886216	0.004±0.025	1.4076	2.2749	0.3814	0.6146
rs17162550_G	1	27684639	G/A	0.004591	0.36649	-0.077±0.085	0.00087	-1.579±0.474	3.5e-05	-0.272±0.066	0.046639	-0.363±0.182	1.4067	0.1406	0.0363	0.9599
rs2286279_A	2	242295521	A/C	0.122704	0.740842	0.006±0.017	0.040492	0.196±0.096	0.020455	0.031±0.013	0.419401	0.03±0.037	1.4063	0.1896	0	2.0417
rs74942410_T	19	11113997	T/G	0.035893	0.890154	-0.005±0.033	0.034508	-0.384±0.182	0.02999	-0.055±0.025	0.423588	-0.056±0.069	1.3921	0.985	0.0356	1.5111
rs11544722_A	11	68773403	A/G	0.145242	0.814779	0.004±0.016	0.186944	0.122±0.092	0.137265	0.019±0.013	0.210091	0.043±0.035	1.3915	2.2416	0.7819	1.4973
rs1965370_C	11	49000423	C/G	0.215359	0.591379	-0.008±0.014	0.131173	-0.122±0.081	0.094025	-0.019±0.011	0.923661	0.003±0.031	1.3845	0.0793	1.04	1.3808
rs6478475_T	9	123182202	T/C	0.029215	0.909259	0.004±0.036	0.22609	0.241±0.199	0.398611	0.023±0.028	0.648743	-0.035±0.076	1.3842	0	0.6249	0.7589
rs55698627_C	1	27683180	C/T	0.004591	0.36649	-0.077±0.085	0.00087	-1.579±0.474	3.5e-05	-0.272±0.066	0.046639	-0.363±0.182	1.3783	0.145	0.0376	0.9206
c20_3631847_G	20	3631847	G/GA	0.084307	0.635328	-0.009±0.019	0.074655	0.188±0.106	0.038788	0.03±0.015	0.153028	0.058±0.041	1.3764	0.5841	0	1.2996
rs1713674_G	11	113661422	G/A	0.084724	0.515818	0.013±0.021	0.023167	-0.262±0.115	0.048853	-0.031±0.016	0.086608	-0.075±0.044	1.3673	0	0.3587	2.6689
rs2696923_A	11	49053601	A/G	0.211602	0.471882	-0.011±0.015	0.083239	-0.142±0.082	0.048529	-0.022±0.011	0.839905	0.006±0.031	1.3662	0.0624	1.2221	1.4666
rs1633462_G	11	64546257	G/C	0.259182	0.730045	0.005±0.014	0.512652	-0.05±0.076	0.358281	-0.01±0.01	0.097314	-0.048±0.029	1.3542	0	0.0699	0.9546
rs35038198_C	4	91230194	C/A	0.076795	0.596939	-0.012±0.022	0.690704	-0.049±0.123	0.951931	0.001±0.017	0.933227	-0.004±0.047	1.344	0	0.8244	1.5839
rs75829132_G	1	21900146	G/C	0.180718	0.254805	0.017±0.015	0.84267	0.017±0.083	0.633142	0.006±0.012	0.702438	-0.012±0.032	1.3379	0.3011	2.5073	0.2321
rs10792260_A	11	60050125	A/G	0.258347	0.995778	0±0.013	0.961783	-0.004±0.075	0.46172	-0.008±0.01	0.017077	-0.068±0.029	1.3355	0.5066	0.2153	1.3631
rs329322_G	5	133909475	G/A	0.077212	0.796198	-0.005±0.021	0.099229	0.193±0.117	0.067925	0.03±0.016	0.108745	0.071±0.045	1.334	0.0017	0.9455	0.4799
rs3741398_T	11	64546106	T/C	0.258765	0.708331	0.005±0.014	0.510373	-0.05±0.076	0.374979	-0.009±0.01	0.112983	-0.046±0.029	1.3296	0	0.0921	0.9209
rs66552590_T	11	56958296	T/TTA	0.238731	0.355156	0.012±0.013	0.606869	-0.038±0.073	0.26585	-0.011±0.01	0.129142	-0.042±0.028	1.3177	0	0.4669	0.3625
rs148431870_G	8	17045611	G/A	0.0096	0.098861	-0.104±0.063	0.004376	0.982±0.345	0.001174	0.155±0.048	0.000527	0.453±0.131	1.316	0.6291	1.3542	0.8394
rs2727023_A	11	49069838	A/G	0.215777	0.390241	-0.012±0.014	0.074614	-0.143±0.08	0.036609	-0.023±0.011	0.816639	0.007±0.03	1.3077	0.021	1.25	1.5516
rs2277339_G	12	57146069	G/T	0.131052	0.419794	0.014±0.017	0.218626	0.117±0.095	0.242719	0.015±0.013	0.59049	0.019±0.036	1.2896	0	0	1.5105
rs12341_G	5	175935735	G/A	0.148164	0.774635	-0.005±0.016	0.162157	-0.124±0.089	0.27887	-0.013±0.012	0.471347	0.025±0.034	1.2892	0	0	3.4863
rs1054640_A	2	239007806	A/G	0.36227	0.053169	-0.023±0.012	0.062085	0.125±0.067	0.108539	0.015±0.009	0.458498	0.019±0.026	1.2829	0	0.5269	2.1742
rs36015501_AT	11	49077889	AT/A	0.211185	0.43375	-0.012±0.015	0.111346	-0.131±0.083	0.052017	-0.022±0.011	0.920623	0.003±0.031	1.2752	0.0728	0.9495	1.5052
rs11640313_C	16	418462	C/G	0.473289	0.420803	0.009±0.012	0.841845	0.013±0.065	0.949533	-0.001±0.009	0.75341	-0.008±0.025	1.2752	0.001	0.1188	2.4804
rs145958213_CC	1	100654129	CCTT/C	0.026294	0.353242	0.034±0.037	0.931559	0.018±0.206	0.91162	0.003±0.029	0.554547	-0.047±0.079	1.272	0	0.0844	2.0513
rs6080719_T	20	17477592	T/C	0.345576	0.310804	0.012±0.012	0.129632	-0.101±0.067	0.31624	-0.009±0.009	0.983341	-0.001±0.026	1.2669	0.047	0.024	2.1959
rs1633550_G	11	113669205	G/C	0.086811	0.580558	0.011±0.021	0.036321	-0.24±0.115	0.079882	-0.028±0.016	0.15173	-0.063±0.044	1.2637	0	0.3349	2.422
rs17163586_G	1	26449882	G/A	0.007513	0.245053	-0.077±0.066	4.4e-05	-1.508±0.369	1.7719e-06	-0.244±0.051	0.047767	-0.281±0.142	1.2598	0	0.0019	0.6707
rs200791776_G	19	9025604	G/A	0.459516	0.823537	-0.006±0.026	0.358166	0.137±0.149	0.362174	0.019±0.021	0.740707	0.019±0.057	1.2597	0.0028	0.2792	2.3217
rs12453595_T	17	37222483	T/C	0.470784	0.883441	-0.002±0.012	0.747575	-0.021±0.064	0.588687	-0.005±0.009	0.519577	0.016±0.025	1.2596	0.0394	0.055	2.0757
rs9783302_T	11	49002343	T/G	0.213272	0.433101	-0.011±0.015	0.164554	-0.114±0.082	0.118443	-0.018±0.011	0.698849	0.012±0.031	1.259	0.0129	1.1895	1.5716
rs201963724_A	9	135464588	A/G	0.010852	1.5e-05	0.242±0.056	0.665022	0.135±0.312	0.049161	0.085±0.043	0.975205	0.004±0.12	1.2583	1.5995	0.1814	0.6797
rs10417922_C	19	17615609	C/T	0.198664	0.047867	-0.029±0.014	0.080598	0.141±0.081	0.380136	0.01±0.011	0.639285	0.014±0.031	1.2527	1.2527	2.4956	2.1637
rs2290688_C	19	12958697	C/T	0.37813	0.469991	-0.009±0.012	0.219673	-0.084±0.068	0.083535	-0.016±0.009	0.226455	-0.031±0.026	1.2484	0.1034	0.0383	2.9799
rs3200254_C	1	21894735	C/T	0.181135	0.298447	0.016±0.015	0.844363	0.016±0.083	0.636662	0.005±0.011	0.688392	-0.013±0.032	1.2478	0.2914	2.5053	0.1927
rs578207531_C	8	17427071	C/T	0.010434	0.086434	-0.102±0.059	0.001919	1.012±0.326	0.000549	0.156±0.045	0.000281	0.45±0.124	1.2448	0.6601	1.3483	0.7295
rs3210400_A	2	238990388	A/G	0.421119	0.007315	0.03±0.011	0.032218	-0.135±0.063	0.106718	-0.014±0.009	0.242344	-0.028±0.024	1.241	0	0.4838	1.6361
rs1136948_C	16	3721773	C/G	0.130634	0.149236	-0.025±0.017	0.82136	-0.022±0.095	0.878133	-0.002±0.013	0.110955	0.058±0.036	1.2408	0	0	2.0247
rs12022530_C	1	94175909	C/T	0.376043	0.047736	0.024±0.012	0.803254	0.017±0.067	0.980786	0±0.01	0.248662	-0.03±0.026	1.2404	0.3385	0.4756	1.3949
rs12117719_T	1	79111194	T/C	0.229132	0.106207	-0.022±0.014	0.76957	0.023±0.078	0.662071	-0.005±0.011	0.782253	0.008±0.03	1.2398	0	0.5107	1.4617
rs3743884_C	16	420678	C/T	0.488314	0.661236	0.005±0.012	0.311262	0.066±0.065	0.497758	0.006±0.009	0.642177	0.011±0.025	1.2291	0.0052	0.6825	2.9224
rs61744770_A	2	239009336	A/G	0.318447	0.358822	0.011±0.012	0.145473	-0.1±0.069	0.204361	-0.012±0.01	0.591997	-0.014±0.026	1.2283	0	0.2587	1.9965
rs200992209_T	12	49376075	T/TC	0.019199	0.620805	0.019±0.039	0.235132	-0.263±0.222	0.294107	-0.032±0.031	0.205511	-0.107±0.084	1.2283	0	0	1.407
rs11690358_C	2	238244781	C/T	0.060935	0.872783	0.004±0.024	0.10403	0.217±0.133	0.317344	0.019±0.019	0.655026	0.023±0.051	1.228	0	0.7135	1.7828
rs58297819_A	16	857673	A/G	0.201169	0.246987	-0.016±0.014	0.411245	0.065±0.079	0.484058	0.008±0.011	0.791217	0.008±0.03	1.2266	0.0197	0.7488	1.4696
c8_17453330_C	8	17453330	C/G	0.010434	0.086434	-0.102±0.059	0.001919	1.012±0.326	0.000549	0.156±0.045	0.000281	0.45±0.124	1.2249	0.602	1.3368	0.7064
rs76410717_C	11	59569210	C/T	0.024625	0.648376	-0.017±0.036	0.214434	-0.253±0.204	0.12423	-0.043±0.028	0.556969	-0.046±0.078	1.2238	0.0112	0.066	2.343
rs935415_C	2	239016539	C/G	0.396911	0.473916	-0.008±0.012	0.411578	0.054±0.066	0.484967	0.006±0.009	0.994246	0±0.025	1.221	0.0687	0.5244	1.7023
rs7927496_T	11	93921742	T/C	0.365192	0.995487	0±0.012	0.354312	0.061±0.066	0.389674	0.008±0.009	0.331019	-0.025±0.025	1.2154	0	0.0715	0.5708
rs1984409_G	16	420723	G/T	0.489566	0.574174	-0.007±0.012	0.232134	-0.077±0.065	0.389271	-0.008±0.009	0.818809	-0.006±0.025	1.2139	0.0248	0.6282	2.3065
rs540_T	16	420907	T/C	0.467029	0.548933	0.007±0.012	0.396057	0.055±0.065	0.534892	0.006±0.009	0.74397	0.008±0.025	1.2047	0.0002	0.3106	2.6774
rs11652868_C	17	6939522	C/T	0.475793	0.518981	0.008±0.012	0.252544	0.075±0.065	0.260277	0.01±0.009	0.554106	-0.015±0.025	1.2024	0.0067	0.0716	2.4784
rs198464_A	11	61521621	A/G	0.338064	0.789855	-0.003±0.012	0.790773	0.018±0.068	0.600717	-0.005±0.009	0.288736	-0.027±0.026	1.2016	0	0.3	1.0664
rs2275377_T	1	21896887	T/G	0.181135	0.298447	0.016±0.015	0.844363	0.016±0.083	0.636662	0.005±0.011	0.688392	-0.013±0.032	1.2003	0.2953	2.4892	0.172
rs34212722_C	12	103354331	C/CT	0.084307	0.056709	0.04±0.021	0.252422	-0.133±0.116	0.932594	-0.001±0.016	0.685713	-0.018±0.044	1.199	2.7662	0	0.7158
c14_97026967_C	14	97026967	C/CT	0.017112	0.451206	-0.029±0.038	0.521783	-0.14±0.218	0.021945	-0.069±0.03	0.05495	-0.159±0.083	1.1977	0	0.0842	1.1047
rs1713673_T	11	113661856	T/A	0.086811	0.580558	0.011±0.021	0.036321	-0.24±0.115	0.079882	-0.028±0.016	0.15173	-0.063±0.044	1.1883	0	0.3284	2.3859
rs11601425_T	11	113570385	T/C	0.091402	0.585019	0.011±0.02	0.037201	-0.235±0.113	0.069473	-0.028±0.016	0.139253	-0.064±0.043	1.1847	0	0.2606	2.5164
rs80144893_T	3	42019362	T/C	0.032972	0.80607	0.008±0.031	0.3064	-0.179±0.175	0.471869	-0.018±0.024	0.884436	0.01±0.067	1.1847	0	0	1.8849
rs11148252_C	13	53009048	C/T	0.413189	0.007913	-0.031±0.012	0.934598	-0.005±0.066	0.934997	-0.001±0.009	0.297095	0.026±0.025	1.1845	0	0.0705	1.3987
rs3200255_G	1	21900171	G/A	0.18197	0.339451	0.014±0.015	0.818796	0.019±0.083	0.649681	0.005±0.011	0.698283	-0.012±0.032	1.1682	0.2881	2.4428	0.192
rs17001078_C	19	11113651	C/T	0.069699	0.30099	0.024±0.024	0.04231	-0.265±0.131	0.041551	-0.037±0.018	0.074813	-0.089±0.05	1.1676	0.5586	0.2836	0.9601
rs12602891_C	17	56270121	C/T	0.317196	0.70015	-0.005±0.012	0.397225	-0.058±0.068	0.436607	-0.007±0.009	0.315137	0.026±0.026	1.1562	0	0.0576	2.3467
rs34558385_A	2	238249717	A/G	0.063021	0.935673	0.002±0.024	0.0941	0.22±0.132	0.363644	0.017±0.018	0.872625	0.008±0.05	1.1512	0	0.5763	1.8169
rs2229207_C	21	34614250	C/T	0.117279	0.678032	0.007±0.018	0.55476	-0.06±0.101	0.173368	-0.019±0.014	0.009202	-0.1±0.038	1.1463	0.3611	3.0795	0.3921
rs147707335_C	5	147812971	C/T	0.017947	0.525361	0.028±0.044	0.296759	0.256±0.245	0.276744	0.037±0.034	0.660011	-0.041±0.094	1.1425	2.2351	0.7965	1.2051
rs7524784_T	1	67244243	T/A	0.257512	0.157854	0.018±0.013	0.218737	0.088±0.072	0.253622	0.011±0.01	0.219495	-0.033±0.027	1.133	0	0.2389	1.581
rs62261860_T	3	50824215	T/C	0.223706	0.332412	0.013±0.014	0.210439	0.097±0.078	0.029326	0.023±0.011	0.396934	0.025±0.03	1.1328	0	0	0.6974
rs11553598_A	16	66613525	A/G	0.11394	0.399561	0.016±0.019	0.021012	0.245±0.106	0.0365	0.031±0.015	0.236761	-0.048±0.04	1.131	0	0.0884	1.8412
rs10416349_A	19	2037440	A/G	0.275041	0.872086	0.002±0.013	0.790741	0.019±0.073	0.489672	0.007±0.01	0.361566	0.025±0.028	1.1237	0	1.5639	1.3601
rs78732262_C	19	11095896	C/T	0.068447	0.760362	0.007±0.024	0.070786	-0.237±0.131	0.029905	-0.039±0.018	0.098195	-0.083±0.05	1.1151	0.4128	0.5358	0.7746
rs34440810_T	3	121363680	T/C	0.084724	0.351239	-0.019±0.021	0.678298	-0.048±0.116	0.884893	-0.002±0.016	0.250967	0.05±0.044	1.1139	0.0322	0	1.8222
rs15787_A	2	239007991	A/T	0.458681	0.578575	0.007±0.012	0.218885	-0.081±0.066	0.237539	-0.011±0.009	0.536163	-0.016±0.025	1.1074	0.0583	0.5221	1.9203
rs4984906_C	16	709001	C/A	0.415693	0.126224	0.019±0.012	0.488435	0.047±0.068	0.548208	0.006±0.009	0.469029	-0.019±0.026	1.1066	0	0.5399	1.891
rs11683438_T	2	238244923	T/C	0.063021	0.935673	0.002±0.024	0.0941	0.22±0.132	0.363644	0.017±0.018	0.872625	0.008±0.05	1.1057	0	0.5657	1.7875
c1_1102586_T	1	1102586	T/C	0.007095	0.042024	-0.132±0.065	0.003811	-1.045±0.361	9.2e-05	-0.195±0.05	0.131044	-0.208±0.138	1.1051	0.474	0.063	1.0759
rs2513590_C	11	113724943	C/T	0.080551	0.661454	0.009±0.021	0.024664	-0.266±0.118	0.061848	-0.031±0.016	0.335124	-0.043±0.045	1.1006	0	0.1881	2.3823
rs3837575_C	13	52718050	C/CT	0.367279	0.058362	-0.023±0.012	0.750645	-0.022±0.068	0.899788	-0.001±0.009	0.445189	0.02±0.026	1.0931	0	0.0498	1.4865
rs2276324_G	11	60543909	G/A	0.227045	0.010915	-0.036±0.014	0.18111	-0.105±0.078	0.073623	-0.019±0.011	0.258531	0.034±0.03	1.0928	0.2514	0	2.288
rs2240953_A	9	131110892	A/G	0.091819	0.945412	0.001±0.02	0.509003	-0.075±0.114	0.546475	-0.009±0.016	0.681933	-0.018±0.043	1.0905	0.0111	0	2.1174
rs11991_C	9	133762558	C/T	0.116444	0.858577	-0.003±0.018	0.629983	-0.049±0.102	0.466852	-0.01±0.014	0.945517	-0.003±0.039	1.086	1.2821	0	2.2999
rs74063111_C	1	21900151	C/T	0.178213	0.368769	0.013±0.015	0.852626	0.016±0.084	0.744394	0.004±0.012	0.63315	-0.015±0.032	1.0703	0.1513	2.548	0.3059
rs11576061_A	1	152975169	A/G	0.053422	0.96614	-0.001±0.026	0.051689	0.278±0.143	0.08466	0.034±0.02	0.703405	-0.021±0.055	1.0626	0	0	2.1433
rs7927338_A	11	93921611	A/C	0.36227	0.918555	-0.001±0.012	0.30929	0.067±0.066	0.40105	0.008±0.009	0.353543	-0.023±0.025	1.0585	0	0.0457	0.4675
rs41282676_G	7	6086610	G/C	0.093907	0.372601	0.018±0.02	0.218073	0.139±0.113	0.127271	0.024±0.016	0.944501	-0.003±0.043	1.0541	0.0109	0.2807	1.3083
rs61744951_T	16	4934777	T/C	0.067613	0.615909	-0.011±0.023	0.842021	0.026±0.128	0.300123	0.018±0.018	0.042063	0.099±0.049	1.0537	0.0034	0	1.7105
rs1566734_C	11	48145375	C/A	0.123539	0.135635	-0.027±0.018	0.101891	-0.168±0.103	0.069705	-0.026±0.014	0.51053	0.026±0.039	1.0479	0.155	0.7405	2.4358
rs4804150_T	19	11327571	T/C	0.357262	0.259415	0.013±0.012	0.863246	-0.012±0.067	0.650357	0.004±0.009	0.976851	-0.001±0.026	1.0426	0.0107	0	1.9236
rs17137389_C	16	4933907	C/T	0.068865	0.577589	-0.013±0.023	0.798219	0.032±0.127	0.304378	0.018±0.017	0.053299	0.093±0.048	1.0326	0.0052	0	1.6781
rs2640_C	7	6066450	C/T	0.093489	0.324371	0.02±0.02	0.228656	0.136±0.113	0.130987	0.023±0.016	0.915942	-0.005±0.043	1.0181	0.0125	0.2812	1.2789
rs16871296_C	6	32949171	C/T	0.056344	0.167941	0.034±0.025	0.455829	-0.105±0.14	0.766532	-0.006±0.019	0.89453	-0.007±0.053	1.014	0	0.0159	2.4175
rs942379_A	6	25849620	A/G	0.365192	0.906021	0.001±0.012	0.01697	0.164±0.069	0.050527	0.019±0.009	0.620118	0.013±0.026	1.0015	0.4578	0.0013	1.1079
rs7411_C	1	71529401	C/T	0.414023	0.308894	-0.012±0.012	0.174707	-0.093±0.068	0.308008	-0.01±0.009	0.403888	0.022±0.026	0.9881	0.0311	0.583	1.8071
rs1997980_T	6	42151235	T/C	0.123539	0.057761	-0.033±0.017	0.654931	-0.044±0.097	0.763745	-0.004±0.013	0.156337	0.053±0.037	0.9801	0.0776	0.0734	2.198
rs35545453_C	3	69031963	C/T	0.139399	0.619339	-0.008±0.017	0.277091	-0.102±0.094	0.533838	-0.008±0.013	0.323262	0.035±0.036	0.979	0	0	2.4932
rs61735120_A	12	107295877	A/G	0.116027	0.197647	0.023±0.018	0.212378	-0.125±0.1	0.291996	-0.015±0.014	0.280414	-0.041±0.038	0.9688	2.3261	0.2128	0.278
rs60342930_T	19	57688275	T/C	0.003339	0.157948	-0.136±0.096	0.000443	2.026±0.577	0.000246	0.274±0.075	0.030091	0.479±0.221	0.9597	-0.001	0.0464	1.2473
rs2151621_C	1	96885607	C/T	0.449499	0.34473	-0.011±0.011	0.832778	0.013±0.063	0.808083	0.002±0.009	0.430384	0.019±0.024	0.9592	0	0.0328	2.6129
rs17409040_A	5	96254994	A/T	0.046327	0.016241	-0.065±0.027	0.761853	-0.046±0.153	0.824591	-0.005±0.021	0.083578	0.101±0.058	0.9573	2.179	0.2621	0.2596
rs4939078_C	11	56380134	C/G	0.438231	0.675797	-0.005±0.011	0.98234	-0.001±0.064	0.755041	-0.003±0.009	0.284156	-0.026±0.024	0.9561	0.0501	0.0009	0.244
rs1057808_C	5	96364645	C/T	0.046327	0.016241	-0.065±0.027	0.761853	-0.046±0.153	0.824591	-0.005±0.021	0.083578	0.101±0.058	0.9553	2.1978	0.2548	0.2589
rs2151620_A	1	96885600	A/G	0.449499	0.34473	-0.011±0.011	0.832778	0.013±0.063	0.808083	0.002±0.009	0.430384	0.019±0.024	0.9551	0.0004	0.031	2.6111
rs34684818_T	19	23779930	T/C	0.071369	0.558489	-0.013±0.022	0.700593	0.048±0.124	0.907502	-0.002±0.017	0.631007	-0.023±0.048	0.9538	0.4642	0.0503	2.6476
rs586421_T	11	94865334	T/C	0.442821	0.623034	0.005±0.011	0.002294	-0.189±0.062	0.01404	-0.021±0.009	0.390375	-0.02±0.024	0.9527	0	0.0229	0.8729
rs9739493_C	12	108644189	C/T	0.493739	0.04124	-0.024±0.012	0.291711	-0.068±0.064	0.1514	-0.013±0.009	0.861136	0.004±0.024	0.9475	0.2415	0	2.5028
rs79818663_T	5	96364831	T/G	0.046327	0.016241	-0.065±0.027	0.761853	-0.046±0.153	0.824591	-0.005±0.021	0.083578	0.101±0.058	0.9448	2.1104	0.2734	0.2468
rs2296350_C	13	52710044	C/T	0.457846	0.11765	0.018±0.012	0.631616	0.031±0.065	0.4811	0.006±0.009	0.827254	0.005±0.025	0.9438	0	0.0021	2.0156
rs58926504_C	19	57688261	C/T	0.003339	0.157948	-0.136±0.096	0.000443	2.026±0.577	0.000246	0.274±0.075	0.030091	0.479±0.221	0.9438	-0.0009	0.0428	1.2498
rs763142_A	16	427349	A/C	0.481636	0.681057	-0.005±0.011	0.309541	-0.065±0.064	0.720961	-0.003±0.009	0.926638	0.002±0.024	0.9412	0	0.067	2.458
rs6431588_T	2	239093788	T/C	0.152337	0.568992	0.009±0.016	0.672702	0.038±0.09	0.716793	-0.004±0.012	0.163068	-0.048±0.034	0.9399	0	0	2.7441
rs3368_G	13	52707240	G/C	0.46035	0.140898	0.017±0.012	0.70005	0.025±0.065	0.475546	0.006±0.009	0.714426	0.009±0.025	0.932	0	0.0045	2.059
rs17486915_C	5	96244719	C/T	0.046327	0.016241	-0.065±0.027	0.761853	-0.046±0.153	0.824591	-0.005±0.021	0.083578	0.101±0.058	0.9272	2.2121	0.2609	0.2412
rs41276279_A	5	96322360	A/G	0.046327	0.016241	-0.065±0.027	0.761853	-0.046±0.153	0.824591	-0.005±0.021	0.083578	0.101±0.058	0.927	2.1337	0.2624	0.253
rs35791962_T	19	50183449	T/C	0.037145	0.054305	-0.058±0.03	0.066142	-0.31±0.169	0.03351	-0.049±0.023	0.722361	-0.023±0.064	0.9247	2.2136	0.0364	0.4923
rs141643684_T	19	56235522	T/TA	0.045492	0.450465	0.018±0.024	0.065045	0.251±0.136	0.138229	0.028±0.019	1	0±0	0.9158	0.0712	0.3108	1.39
rs9746539_C	16	820143	C/T	0.283807	0.122477	-0.02±0.013	0.55648	-0.042±0.071	0.878143	-0.002±0.01	0.138461	0.04±0.027	0.9125	0	0.1733	1.1422
rs11649031_T	16	427516	T/C	0.486227	0.800319	0.003±0.011	0.402623	0.054±0.064	0.845259	0.002±0.009	0.921375	-0.002±0.024	0.9114	0	0.0813	2.288
rs61734132_C	7	138602432	C/G	0.038815	0.920107	0.003±0.029	0.351972	0.15±0.161	0.420831	0.018±0.022	0.339288	-0.058±0.061	0.9112	1.262	0.8792	0.6278
rs71468237_A	12	105454863	A/G	0.040484	0.274615	0.032±0.03	0.168212	0.228±0.165	0.16165	0.032±0.023	0.200471	-0.081±0.063	0.9079	2.4575	0	0.211
rs35801822_G	16	2729950	G/A	0.090567	0.002318	0.064±0.021	0.042642	-0.239±0.118	0.074869	-0.029±0.016	0.003972	-0.128±0.044	0.9016	0	0.0163	2.1171
rs45568533_A	19	39963828	A/T	0.423623	0.311837	0.012±0.012	0.100613	0.107±0.065	0.256344	0.01±0.009	0.202472	-0.032±0.025	0.8997	0.6999	0	2.3776
rs145287724_A	16	817016	A/AGCCAGGGAGTCCCTG	0.273373	0.198302	-0.017±0.013	0.702877	-0.028±0.074	0.982594	0±0.01	0.162271	0.039±0.028	0.8992	0	0.2124	0.9507
rs367892984_C	19	57988062	C/T	0.002922	0.159845	-0.147±0.105	0.001007	2.094±0.637	0.000612	0.279±0.081	0.065062	0.449±0.243	0.8935	0	0.0394	1.2113
c19_58898729_A	19	58898729	A/G	0.002922	0.159845	-0.147±0.105	0.001007	2.094±0.637	0.000612	0.279±0.081	0.065062	0.449±0.243	0.8935	0	0.0402	1.2122
rs61737647_T	19	56565112	T/C	0.002922	0.159845	-0.147±0.105	0.001007	2.094±0.637	0.000612	0.279±0.081	0.065062	0.449±0.243	0.8927	-0.0006	0.0382	1.2167
rs79628444_G	19	58439159	G/C	0.002922	0.159845	-0.147±0.105	0.001007	2.094±0.637	0.000612	0.279±0.081	0.065062	0.449±0.243	0.8912	-0.0005	0.0409	1.2125
rs137880349_A	19	59023060	A/G	0.002922	0.159845	-0.147±0.105	0.001007	2.094±0.637	0.000612	0.279±0.081	0.065062	0.449±0.243	0.8906	-0.0007	0.0402	1.2109
c19_58879113_A	19	58879113	A/G	0.002922	0.159845	-0.147±0.105	0.001007	2.094±0.637	0.000612	0.279±0.081	0.065062	0.449±0.243	0.8901	-0.0004	0.0394	1.2072
c19_56369888_C	19	56369888	C/T	0.002922	0.159845	-0.147±0.105	0.001007	2.094±0.637	0.000612	0.279±0.081	0.065062	0.449±0.243	0.8878	-0.0005	0.0411	1.2101
rs61743722_T	19	56901457	T/C	0.003756	0.040401	-0.185±0.09	0.00106	1.754±0.536	0.000946	0.232±0.07	0.027039	0.453±0.205	0.8842	0.0139	0.0415	1.1986
rs73925409_G	19	18143993	G/A	0.072621	0.623064	0.011±0.022	0.353195	0.113±0.122	0.694708	0.007±0.017	0.115967	-0.073±0.046	0.8791	1.1567	3.1931	0.2032
rs2150283_T	7	138601572	T/C	0.038815	0.920107	0.003±0.029	0.351972	0.15±0.161	0.420831	0.018±0.022	0.339288	-0.058±0.061	0.8735	1.0828	0.8266	0.6015
rs2562132_C	16	84170	C/T	0.437813	0.381847	-0.01±0.012	0.916569	-0.007±0.066	0.756115	-0.003±0.009	0.847018	-0.005±0.025	0.872	0	0.7124	0.8693
rs4245663_C	1	96884810	C/T	0.452004	0.369955	-0.01±0.011	0.583718	0.034±0.063	0.599559	0.005±0.009	0.402777	0.02±0.024	0.8656	0	0.0149	2.1394
rs2011693_A	1	96884287	A/G	0.357262	0.412811	-0.01±0.012	0.412932	0.054±0.066	0.451874	0.007±0.009	0.460598	0.019±0.025	0.8624	0.0191	0	2.594
rs28539148_G	15	93974276	G/C	0.098498	0.571991	-0.011±0.019	0.862645	0.018±0.106	0.763028	0.004±0.015	0.785357	0.011±0.041	0.8615	1.3405	1.0986	0.4008
rs45560534_G	6	144258881	G/A	0.033389	0.026262	0.078±0.035	0.334935	0.187±0.194	0.053423	0.052±0.027	0.733693	0.025±0.074	0.8604	0.0196	0	2.0888
rs7552139_C	1	53387379	C/G	0.377713	0.164955	-0.017±0.012	0.070142	0.122±0.068	0.113832	0.015±0.009	0.276343	0.028±0.026	0.8576	2.9021	0.5002	0.3084
rs200632422_AG	19	18390869	AG/A	0.020868	0.303443	0.041±0.04	0.054668	0.431±0.224	0.168181	0.043±0.031	0.414725	-0.07±0.086	0.8538	0.0337	2.3911	0.3547
rs10402117_G	19	18359069	G/A	0.020868	0.303443	0.041±0.04	0.054668	0.431±0.224	0.168181	0.043±0.031	0.414725	-0.07±0.086	0.8481	0.0321	2.4276	0.3546
rs17417429_C	15	37109504	C/G	0.091402	0.806032	-0.005±0.02	0.092579	0.19±0.113	0.045525	0.031±0.016	0.093286	0.072±0.043	0.8427	2.328	1.3134	0.4115
rs61746877_A	7	138602056	A/G	0.038815	0.920107	0.003±0.029	0.351972	0.15±0.161	0.420831	0.018±0.022	0.339288	-0.058±0.061	0.8415	1.1082	0.8577	0.6167
rs2011694_A	1	96884286	A/T	0.357262	0.412811	-0.01±0.012	0.412932	0.054±0.066	0.451874	0.007±0.009	0.460598	0.019±0.025	0.8369	0.0098	0	2.5521
rs1562333_C	2	239010577	C/G	0.3197	0.20042	0.016±0.012	0.08816	-0.118±0.069	0.187657	-0.013±0.01	0.625977	-0.013±0.027	0.8334	0	0.3772	1.3955
rs184089253_A	11	57429061	A/G	0.088481	0.965452	-0.001±0.02	0.0549	-0.217±0.113	0.119521	-0.024±0.016	0.850552	-0.008±0.043	0.8316	0	0.0015	0.734
rs11606506_A	11	48238549	A/G	0.158181	0.355165	-0.015±0.017	0.031883	-0.198±0.092	0.022338	-0.029±0.013	0.727275	0.012±0.035	0.8273	0.2856	0.8773	1.2517
rs140552660_A	1	216679411	A/C	0.005843	0.415822	-0.061±0.075	0.000677	1.483±0.436	0.000736	0.196±0.058	0.004605	0.452±0.16	0.827	0.0037	0.0092	0.8499
rs35548026_A	21	47552209	A/G	0.065943	0.155748	-0.032±0.023	0.914224	-0.014±0.128	0.460545	-0.013±0.018	0.837129	0.01±0.049	0.8252	0.1088	0.427	2.0328
rs11552092_C	8	120844846	C/G	0.050084	0.619791	-0.013±0.027	0.07235	-0.267±0.149	0.288511	-0.022±0.02	0.546872	0.034±0.057	0.8245	0	0	2.2172
c1_93163554_GA	1	93163554	GAA/GA	0.017529	0.014779	0.092±0.038	0.939419	-0.016±0.212	0.339876	0.028±0.029	0.480155	-0.058±0.082	0.8183	2.1689	0.0362	0.3182
rs14151_G	21	45406095	G/C	0.291319	0.825129	0.003±0.013	0.391462	-0.063±0.073	0.536774	-0.006±0.01	0.553196	-0.017±0.028	0.8119	2.4776	0.1304	0.2813
rs10423345_G	19	22868837	G/A	0.017947	0.513731	0.029±0.044	0.026901	0.54±0.244	0.094219	0.057±0.034	0.888869	-0.013±0.094	0.8054	0.1539	2.3279	0.4646
rs145691911_G	1	40156997	G/C	0.025877	0.015965	-0.089±0.037	0.99563	0.001±0.235	0.269671	0.031±0.028	2.4e-05	0.329±0.078	0.8003	0	0.1672	0.6124
rs1043963_A	19	17361116	A/G	0.024207	0.228877	0.044±0.036	2.2994e-06	-0.951±0.201	4.7382e-06	-0.128±0.028	0.025095	-0.173±0.077	0.7946	0.4192	0.2431	1.0643
rs41276414_G	20	18123577	G/C	0.001669	0.052873	0.253±0.131	0.000232	-2.691±0.731	0.003471	-0.297±0.102	0.056431	-0.536±0.281	0.7919	0.0222	0.1433	0.805
rs61734110_C	16	81232294	C/T	0.050918	0.22855	-0.031±0.025	0.093945	-0.237±0.142	0.182362	-0.026±0.02	0.312935	0.054±0.054	0.7914	0	0.0414	2.1419
rs41271247_T	6	33608216	T/G	0.111019	0.134684	-0.027±0.018	0.894012	0.013±0.101	0.700516	-0.005±0.014	0.240168	0.045±0.038	0.7886	0.0915	0	2.0417
rs972353_T	11	61717715	T/C	0.420701	0.382307	-0.01±0.012	0.724534	0.023±0.066	0.678651	-0.004±0.009	0.434346	-0.02±0.025	0.7803	0.0062	0	1.0454
rs182376090_T	12	66638680	T/G	0.004174	0.015803	-0.217±0.09	0.00736	1.351±0.504	0.003163	0.207±0.07	0.000471	0.675±0.193	0.7735	0.0013	0.5986	0.2609
rs77812790_C	9	123249742	C/A	0.024625	0.021036	0.084±0.037	0.359714	-0.186±0.203	0.817646	0.006±0.028	0.961336	-0.004±0.078	0.7706	0	0.0015	1.6188
rs189964879_A	12	66638678	A/G	0.004174	0.015803	-0.217±0.09	0.00736	1.351±0.504	0.003163	0.207±0.07	0.000471	0.675±0.193	0.7698	0.0013	0.596	0.2598
rs28648038_C	1	103379870	C/A	0.065108	0.55225	-0.013±0.023	0.508524	0.084±0.126	0.685727	0.007±0.018	0.905139	-0.006±0.048	0.7664	0.0232	0.1811	2.3431
rs12462522_C	19	53303745	C/T	0.144407	0.729384	-0.006±0.016	0.332437	-0.089±0.092	0.872552	-0.002±0.013	0.195492	0.046±0.035	0.7625	0	0.3377	1.8087
rs11826896_T	11	73100232	T/C	0.172371	0.890183	-0.002±0.016	0.093092	0.147±0.087	0.232521	0.014±0.012	0.955285	-0.002±0.033	0.7602	1.0036	0	0.7922
rs9048_A	6	90037581	A/G	0.140234	0.465317	-0.012±0.017	0.458641	0.069±0.093	0.972389	0±0.013	0.656412	-0.016±0.035	0.7578	0	0.0323	2.2564
rs2278963_A	3	47054869	A/C	0.277128	0.730672	0.004±0.013	0.490494	-0.05±0.073	0.766589	-0.003±0.01	0.685816	0.011±0.028	0.7575	0	0	2.0353
rs56332006_T	19	4343290	T/C	0.082638	0.55916	-0.012±0.021	0.747775	-0.039±0.12	0.902666	0.002±0.016	0.35633	0.041±0.045	0.7573	0.0132	0.02	2.1399
rs4306_A	17	61558398	A/G	0.001669	0.048518	0.292±0.148	5.5e-05	-3.287±0.815	0.001213	-0.366±0.113	0.068906	-0.566±0.311	0.746	0.0061	0.1256	0.8533
rs1800007_T	11	61719387	T/C	0.420701	0.382307	-0.01±0.012	0.724534	0.023±0.066	0.678651	-0.004±0.009	0.434346	-0.02±0.025	0.7446	0.0105	0	1.0496
c18_18518152_T	18	18518152	T/C	0.000834	0.045298	-0.337±0.168	0.000378	3.385±0.952	0.001453	0.422±0.133	0.046776	0.733±0.369	0.7401	0.1137	0.3643	0.6331
c20_40899024_T	20	40899024	T/C	0.001669	0.048518	0.292±0.148	5.5e-05	-3.287±0.815	0.001213	-0.366±0.113	0.068906	-0.566±0.311	0.7401	0.0042	0.1144	0.8423
rs138077073_T	17	61505008	T/G	0.001669	0.048518	0.292±0.148	5.5e-05	-3.287±0.815	0.001213	-0.366±0.113	0.068906	-0.566±0.311	0.7399	0.0031	0.115	0.8423
rs188438688_C	7	105260918	C/T	0.001669	0.048518	0.292±0.148	5.5e-05	-3.287±0.815	0.001213	-0.366±0.113	0.068906	-0.566±0.311	0.7387	0.0038	0.1233	0.8472
c17_62856361_A	17	62856361	A/G	0.001669	0.048518	0.292±0.148	5.5e-05	-3.287±0.815	0.001213	-0.366±0.113	0.068906	-0.566±0.311	0.7379	0.0039	0.1234	0.8483
rs4302_T	17	61557822	T/C	0.001669	0.048518	0.292±0.148	5.5e-05	-3.287±0.815	0.001213	-0.366±0.113	0.068906	-0.566±0.311	0.7372	0.0033	0.1235	0.8506
rs187143792_A	20	35090710	A/C	0.001669	0.048518	0.292±0.148	5.5e-05	-3.287±0.815	0.001213	-0.366±0.113	0.068906	-0.566±0.311	0.7351	0.0038	0.1092	0.8474
rs149993107_T	6	16306865	T/C	0.001669	0.048518	0.292±0.148	5.5e-05	-3.287±0.815	0.001213	-0.366±0.113	0.068906	-0.566±0.311	0.734	0.0028	0.1189	0.8423
rs187313205_T	20	33299287	T/C	0.001669	0.048518	0.292±0.148	5.5e-05	-3.287±0.815	0.001213	-0.366±0.113	0.068906	-0.566±0.311	0.7335	0.0045	0.1143	0.8443
rs956749_T	8	120744399	T/C	0.049666	0.55328	-0.016±0.027	0.052001	-0.289±0.149	0.247137	-0.024±0.02	0.471528	0.041±0.057	0.7323	0	0	2.0901
rs10416157_G	19	53294764	G/T	0.122704	0.30884	-0.018±0.017	0.816826	-0.022±0.097	0.62432	0.007±0.013	0.073709	0.066±0.037	0.7295	0.1549	0.3161	1.2441
rs12971480_A	19	53301771	A/G	0.144407	0.729384	-0.006±0.016	0.332437	-0.089±0.092	0.872552	-0.002±0.013	0.195492	0.046±0.035	0.7292	0	0.31	1.7555
rs182448977_A	17	60088220	A/G	0.001669	0.048518	0.292±0.148	5.5e-05	-3.287±0.815	0.001213	-0.366±0.113	0.068906	-0.566±0.311	0.7283	0.0036	0.1194	0.8432
rs2228315_T	12	109017898	T/C	0.149833	0.651625	0.007±0.016	0.859688	0.016±0.089	0.52963	0.008±0.012	0.964904	-0.001±0.034	0.7269	2.1255	0	0.5883
c17_73996596_A	17	73996596	A/G	0.001669	0.048518	0.292±0.148	5.5e-05	-3.287±0.815	0.001213	-0.366±0.113	0.068906	-0.566±0.311	0.7269	0.0034	0.1206	0.8384
rs117705277_A	13	84481182	A/C	0.104758	0.052084	-0.037±0.019	0.68651	-0.043±0.106	0.302379	-0.015±0.015	0.601626	-0.021±0.04	0.7265	0.7714	2.1969	0.1192
rs7030531_T	9	6835419	T/C	0.21202	0.835041	0.003±0.014	0.3037	0.082±0.079	0.277558	0.012±0.011	0.977072	-0.001±0.032	0.7254	0.2428	0.1649	0.4684
rs2290689_C	19	12958360	C/T	0.377296	0.366409	-0.011±0.012	0.34104	-0.065±0.068	0.105437	-0.015±0.009	0.312751	-0.026±0.026	0.7234	0.0592	0.1036	2.0386
rs35082378_T	17	61601513	T/G	0.001669	0.048518	0.292±0.148	5.5e-05	-3.287±0.815	0.001213	-0.366±0.113	0.068906	-0.566±0.311	0.7217	0.0024	0.1168	0.8374
rs6490946_T	13	19626928	T/C	0.314274	0.527647	0.008±0.012	0.331913	0.067±0.069	0.27735	0.01±0.01	0.756441	0.008±0.026	0.721	0	0.0007	2.2448
rs10414950_C	19	53294765	C/G	0.123122	0.24641	-0.02±0.017	0.750411	-0.031±0.097	0.635319	0.006±0.013	0.053673	0.072±0.037	0.7154	0.1024	0.5332	1.1965
rs151093710_G	17	33821294	G/A	0.064274	0.455778	-0.018±0.024	0.189722	-0.178±0.136	0.186485	-0.025±0.019	0.898819	0.007±0.052	0.7087	0.059	0.2597	1.1265
rs840386_C	5	34020277	C/T	0.447829	0.554769	0.007±0.012	0.37542	0.059±0.067	0.48887	0.006±0.009	0.793157	-0.007±0.025	0.7081	0.3203	0.1032	1.4943
rs2280231_T	11	47600438	T/C	0.182805	0.101854	0.024±0.015	0.77159	-0.024±0.082	0.807466	-0.003±0.011	0.083374	-0.054±0.031	0.7036	0	0.945	0.4834
rs35899615_G	16	2820446	G/C	0.058014	0.013125	0.063±0.025	0.188029	-0.189±0.143	0.430528	-0.016±0.02	0.086907	-0.093±0.054	0.702	0.0381	0	1.7129
rs11620266_G	13	19625693	G/A	0.314274	0.52486	0.008±0.012	0.336982	0.066±0.069	0.27546	0.01±0.01	0.721435	0.009±0.026	0.696	0	0	2.0794
rs6025699_T	20	56227532	T/C	0.319282	0.008519	0.031±0.012	0.771303	0.019±0.067	0.670531	0.004±0.009	0.058715	-0.048±0.025	0.6955	0.1867	2.1495	0.5598
c17_58952112_A	17	58952112	A/T	0.001669	0.00355	-0.373±0.128	0.398756	0.607±0.72	0.025999	0.222±0.1	2.5e-05	1.158±0.275	0.6931	0.1032	0.393	0.3447
c17_59147604_C	17	59147604	C/A	0.001669	0.00355	-0.373±0.128	0.398756	0.607±0.72	0.025999	0.222±0.1	2.5e-05	1.158±0.275	0.6893	0.0808	0.3893	0.3433
rs77434385_A	19	19245699	A/G	0.018364	0.689778	0.017±0.043	0.025688	0.533±0.239	0.070634	0.06±0.033	0.852297	0.017±0.091	0.6866	0.1309	2.1775	0.3853
rs114265368_A	19	8367882	A/G	0.002922	0.058873	0.195±0.103	0.015708	-1.384±0.573	0.027446	-0.175±0.08	0.020105	-0.509±0.219	0.6853	0.0126	0.089	0.814
rs200102286_A	20	33862099	A/G	0.002087	0.074882	0.225±0.126	0.000271	-2.545±0.699	0.001933	-0.301±0.097	0.022538	-0.61±0.267	0.6786	0.0124	0.0832	0.827
rs2069385_G	1	43826099	G/A	0.050501	0.606482	0.013±0.026	0.843532	-0.028±0.143	0.283831	-0.021±0.02	0.043967	-0.11±0.054	0.6762	2.547	0.879	0.5995
rs76967278_C	13	84481760	C/G	0.104758	0.052084	-0.037±0.019	0.68651	-0.043±0.106	0.302379	-0.015±0.015	0.601626	-0.021±0.04	0.6762	0.7965	2.1257	0.11
rs6546_C	5	34020030	C/G	0.444491	0.538087	0.007±0.012	0.453474	0.05±0.067	0.529763	0.006±0.009	0.854193	-0.005±0.025	0.6754	0.3335	0.0969	1.446
rs143053600_CT	11	76919445	CTGAGT/C	0.022537	0.881689	-0.005±0.037	0.002702	-0.617±0.206	4.9e-05	-0.115±0.028	0.020049	-0.182±0.078	0.6665	0.0002	0.7252	0.3168
rs12224672_T	11	47500400	T/C	0.183222	0.104107	0.024±0.015	0.745031	-0.027±0.082	0.765742	-0.003±0.011	0.070265	-0.057±0.031	0.6631	0	1.0024	0.4403
rs4638816_T	2	101965861	T/C	0.161937	0.952596	0.001±0.016	0.844175	-0.017±0.087	0.39586	-0.01±0.012	0.45221	-0.025±0.033	0.6613	2.4991	0.0818	0.0263
rs17131640_G	1	84847514	G/A	0.005008	0.389904	0.07±0.081	8.9e-05	1.768±0.451	0.001774	0.196±0.063	0.404622	-0.144±0.173	0.6601	0	0	1.0104
rs7526132_C	1	205554085	C/G	0.453673	0.560371	-0.007±0.011	0.356586	-0.059±0.064	0.25333	-0.01±0.009	0.952235	-0.001±0.024	0.6451	2.8317	0.0845	0.6137
rs41377745_C	17	36508385	C/T	0.154424	0.00288	-0.048±0.016	0.010079	0.23±0.089	0.034508	0.026±0.012	0.001569	0.108±0.034	0.6358	0.0357	0	1.1182
rs2305549_C	1	75055419	C/T	0.109349	0.681747	0.008±0.019	0.613184	0.054±0.106	0.860294	0.003±0.015	0.203037	-0.051±0.04	0.6318	0	0.571	0.7309
rs34965121_A	6	139694042	A/G	0.026294	0.642019	-0.017±0.037	0.371067	-0.184±0.206	0.136325	-0.042±0.028	0.307105	-0.08±0.079	0.6283	2.2816	0.0096	1.0107
rs116760140_G	20	35249660	G/C	0.002087	0.902808	0.016±0.127	2.0731e-07	-3.631±0.699	1.5e-05	-0.421±0.097	0.361269	-0.245±0.268	0.6282	0	0.2194	0.8775
rs1804687_G	6	139695593	G/C	0.026294	0.642019	-0.017±0.037	0.371067	-0.184±0.206	0.136325	-0.042±0.028	0.307105	-0.08±0.079	0.6215	2.2611	0.0165	1.0082
rs11988_A	11	47261260	A/G	0.241235	0.856253	-0.002±0.013	0.674136	-0.031±0.075	0.481394	-0.007±0.01	0.373671	-0.025±0.029	0.6201	0.1052	1.3819	0.7149
rs11231085_G	11	62190448	G/C	0.353923	0.162917	0.017±0.012	0.344218	-0.063±0.067	0.971238	0±0.009	0.661476	-0.011±0.025	0.6039	0	0	0.9013
rs9297669_T	8	124448689	T/C	0.070117	0.705645	-0.009±0.024	0.726073	-0.047±0.133	0.465552	-0.013±0.018	0.896877	-0.007±0.051	0.599	0.465	0	2.0094
rs1423099_T	5	75427518	T/C	0.443238	0.464136	0.009±0.012	0.004913	-0.186±0.066	0.000301	-0.033±0.009	0.002864	-0.075±0.025	0.5975	0.0064	0.0077	0.1454
rs6796_C	7	6502367	C/T	0.343072	0.822067	-0.003±0.012	0.252149	0.077±0.068	0.330522	0.009±0.009	0.578586	0.014±0.026	0.597	0.124	0	2.1919
rs10416704_G	19	11516007	G/T	0.110184	0.590247	0.01±0.018	0.499348	-0.068±0.101	0.387943	-0.012±0.014	0.267545	-0.042±0.038	0.595	0.1178	2.0308	0.2516
rs376267349_C	12	14958924	C/A	0.000418	0.016939	-0.569±0.238	0.001499	4.275±1.347	0.007764	0.499±0.188	0.097841	0.863±0.521	0.5949	0.0432	0.301	0.4827
rs2362727_C	17	66253871	C/A	0.328881	0.337433	-0.012±0.012	0.29774	-0.07±0.067	0.112885	-0.015±0.009	0.374822	-0.023±0.026	0.5947	0.008	0	2.1589
rs77299791_A	12	14018915	A/G	0.000418	0.016939	-0.569±0.238	0.001499	4.275±1.347	0.007764	0.499±0.188	0.097841	0.863±0.521	0.5907	0.0526	0.2998	0.4885
c17_74079511_G	17	74079511	G/A	0.000418	0.016939	-0.569±0.238	0.001499	4.275±1.347	0.007764	0.499±0.188	0.097841	0.863±0.521	0.5901	0.0469	0.2966	0.4914
c16_69730594_T	16	69730594	T/C	0.000418	0.016939	-0.569±0.238	0.001499	4.275±1.347	0.007764	0.499±0.188	0.097841	0.863±0.521	0.5894	0.0498	0.3006	0.4889
c16_71798505_A	16	71798505	A/C	0.000418	0.016939	-0.569±0.238	0.001499	4.275±1.347	0.007764	0.499±0.188	0.097841	0.863±0.521	0.5893	0.0486	0.2935	0.4866
rs16929629_A	9	12822458	A/G	0.231218	0.901111	0.002±0.014	0.374063	0.068±0.076	0.505671	0.007±0.011	0.788126	0.008±0.029	0.5886	2.5256	0	0.3995
rs201115413_T	9	111835624	T/C	0.000418	0.016939	-0.569±0.238	0.001499	4.275±1.347	0.007764	0.499±0.188	0.097841	0.863±0.521	0.5882	0.0516	0.2983	0.4898
c16_69221103_A	16	69221103	A/G	0.000418	0.016939	-0.569±0.238	0.001499	4.275±1.347	0.007764	0.499±0.188	0.097841	0.863±0.521	0.5874	0.0514	0.2897	0.4856
c17_59118267_A	17	59118267	ATT/AT	0.027128	0.439253	-0.024±0.03	0.542973	-0.106±0.175	0.463169	-0.018±0.024	0.115028	0.105±0.066	0.5872	0.0448	0.0164	0.6401
c20_56226828_G	20	56226828	G/GAA	0.000418	0.016939	-0.569±0.238	0.001499	4.275±1.347	0.007764	0.499±0.188	0.097841	0.863±0.521	0.5864	0.051	0.2949	0.4912
rs141860065_A	12	132335613	A/G	0.000418	0.016939	-0.569±0.238	0.001499	4.275±1.347	0.007764	0.499±0.188	0.097841	0.863±0.521	0.5862	0.0406	0.2978	0.4923
c17_73772584_C	17	73772584	C/T	0.000418	0.016939	-0.569±0.238	0.001499	4.275±1.347	0.007764	0.499±0.188	0.097841	0.863±0.521	0.5861	0.0412	0.2993	0.4881
c12_32890084_C	12	32890084	C/T	0.000418	0.016939	-0.569±0.238	0.001499	4.275±1.347	0.007764	0.499±0.188	0.097841	0.863±0.521	0.5859	0.0487	0.3016	0.4886
rs71529387_G	7	5343083	G/C	0.189065	0.56689	0.009±0.015	0.132921	-0.124±0.083	0.087363	-0.02±0.011	0.061778	-0.059±0.032	0.5856	0.0069	0.3104	2.4796
rs570173236_T	20	42839446	T/C	0.000418	0.016939	-0.569±0.238	0.001499	4.275±1.347	0.007764	0.499±0.188	0.097841	0.863±0.521	0.585	0.0463	0.2942	0.4955
c20_45985454_A	20	45985454	A/G	0.000418	0.016939	-0.569±0.238	0.001499	4.275±1.347	0.007764	0.499±0.188	0.097841	0.863±0.521	0.5833	0.0517	0.3016	0.4842
c13_99340630_C	13	99340630	C/T	0.000418	0.016939	-0.569±0.238	0.001499	4.275±1.347	0.007764	0.499±0.188	0.097841	0.863±0.521	0.5831	0.0407	0.2944	0.4872
rs151334905_A	5	178154116	A/G	0.000418	0.016939	-0.569±0.238	0.001499	4.275±1.347	0.007764	0.499±0.188	0.097841	0.863±0.521	0.583	0.043	0.299	0.4888
c16_70500158_A	16	70500158	A/C	0.000418	0.016939	-0.569±0.238	0.001499	4.275±1.347	0.007764	0.499±0.188	0.097841	0.863±0.521	0.5826	0.0486	0.3019	0.4895
c6_110942340_A	6	110942340	A/G	0.000418	0.016939	-0.569±0.238	0.001499	4.275±1.347	0.007764	0.499±0.188	0.097841	0.863±0.521	0.5826	0.0449	0.3007	0.4803
rs2234058_A	22	41777883	A/G	0.418615	0.355729	-0.011±0.012	0.354718	0.06±0.065	0.620978	0.004±0.009	0.49513	-0.017±0.025	0.5823	0.4254	2.4602	1.208
rs550324209_T	16	67424161	T/C	0.000418	0.016939	-0.569±0.238	0.001499	4.275±1.347	0.007764	0.499±0.188	0.097841	0.863±0.521	0.582	0.0521	0.3029	0.4844
rs200980155_A	8	3266952	A/G	0.000418	0.016939	-0.569±0.238	0.001499	4.275±1.347	0.007764	0.499±0.188	0.097841	0.863±0.521	0.5813	0.0472	0.2969	0.487
c4_159642586_T	4	159642586	T/C	0.000418	0.016939	-0.569±0.238	0.001499	4.275±1.347	0.007764	0.499±0.188	0.097841	0.863±0.521	0.5813	0.047	0.299	0.484
rs298611_A	8	130874674	A/C	0.475793	0.768013	-0.003±0.011	0.784663	0.017±0.062	0.408028	0.007±0.009	0.015228	0.057±0.024	0.5812	0.0014	0	2.0627
rs561828229_T	22	26986055	T/G	0.000418	0.016939	-0.569±0.238	0.001499	4.275±1.347	0.007764	0.499±0.188	0.097841	0.863±0.521	0.5789	0.0456	0.294	0.4811
c20_44444209_C	20	44444209	C/G	0.000418	0.016939	-0.569±0.238	0.001499	4.275±1.347	0.007764	0.499±0.188	0.097841	0.863±0.521	0.5785	0.0552	0.3028	0.4899
rs8111184_G	19	48229169	G/A	0.075125	0.183543	-0.029±0.022	0.929588	-0.011±0.122	0.956001	-0.001±0.017	0.682289	0.019±0.046	0.5777	2.4936	2.3784	0.1768
c9_100672755_A	9	100672755	A/G	0.000418	0.016939	-0.569±0.238	0.001499	4.275±1.347	0.007764	0.499±0.188	0.097841	0.863±0.521	0.5777	0.0479	0.294	0.4837
rs554414951_G	12	60174994	G/A	0.000418	0.016939	-0.569±0.238	0.001499	4.275±1.347	0.007764	0.499±0.188	0.097841	0.863±0.521	0.5767	0.0495	0.3008	0.4823
rs532943607_T	12	133346415	T/A	0.000418	0.016939	-0.569±0.238	0.001499	4.275±1.347	0.007764	0.499±0.188	0.097841	0.863±0.521	0.5765	0.0472	0.2992	0.4841
c12_131624736_	12	131624736	A/G	0.000418	0.016939	-0.569±0.238	0.001499	4.275±1.347	0.007764	0.499±0.188	0.097841	0.863±0.521	0.5746	0.0445	0.2836	0.4777
rs11547173_A	17	66125508	A/T	0.143572	0.40031	0.014±0.017	0.914986	0.01±0.093	0.84971	0.002±0.013	0.513411	-0.023±0.035	0.5739	0	0.4543	0.3962
rs544374940_A	12	15475519	A/G	0.000418	0.016939	-0.569±0.238	0.001499	4.275±1.347	0.007764	0.499±0.188	0.097841	0.863±0.521	0.5733	0.0345	0.2991	0.4815
rs2276608_C	2	85283046	C/T	0.031719	0.582811	0.017±0.032	0.099039	0.292±0.177	0.304433	0.025±0.024	0.842284	-0.013±0.068	0.5714	0	0	2.022
c12_44917158_A	12	44917158	A/C	0.000418	0.016939	-0.569±0.238	0.001499	4.275±1.347	0.007764	0.499±0.188	0.097841	0.863±0.521	0.5712	0.0471	0.2975	0.4779
rs2018393_G	22	40803186	G/T	0.393572	0.443051	0.009±0.011	0.452282	0.048±0.064	0.632498	0.004±0.009	0.183943	-0.032±0.024	0.5708	0	2.1413	0.5006
c9_101804289_C	9	101804289	C/T	0.000418	0.016939	-0.569±0.238	0.001499	4.275±1.347	0.007764	0.499±0.188	0.097841	0.863±0.521	0.5699	0.0536	0.3003	0.4811
rs115581703_C	9	112015852	C/G	0.000418	0.016939	-0.569±0.238	0.001499	4.275±1.347	0.007764	0.499±0.188	0.097841	0.863±0.521	0.5689	0.0416	0.3002	0.4818
rs7854112_C	9	101804329	C/T	0.167779	0.573713	-0.009±0.015	0.65747	-0.038±0.085	0.560578	-0.007±0.012	0.527612	-0.021±0.033	0.5678	0	0	0.7688
rs140121434_AC	19	2324113	AC/A	0.168197	0.803929	0.004±0.015	0.564106	-0.049±0.084	0.142149	-0.017±0.012	0.027819	-0.07±0.032	0.5645	0.1	2.488	0.1244
rs6950111_C	7	5338714	C/T	0.246661	0.436343	0.01±0.013	0.239556	-0.087±0.074	0.227075	-0.012±0.01	0.120297	-0.044±0.028	0.5607	0.1977	0.1166	2.1742
rs200293327_T	5	145139448	T/TTTC	0.049249	0.620925	0.013±0.026	0.596784	0.078±0.148	0.884393	0.003±0.02	0.137993	-0.084±0.057	0.5589	0	0.0438	0.737
c22_21800370_A	22	21800370	A/AAGG	0.001252	0.619156	-0.069±0.14	0.000672	-2.673±0.786	9.2e-05	-0.427±0.109	0.268668	-0.335±0.303	0.5568	0.0305	0	0.4072
rs10539747_C	1	75037857	C/CCCT	0.110601	0.977211	0.001±0.019	0.971194	0.004±0.105	0.612097	-0.007±0.015	0.360593	-0.037±0.04	0.5557	0	0.4035	0.6291
rs12974537_T	19	1074315	T/C	0.061769	0.908995	-0.003±0.023	0.425542	-0.103±0.129	0.345324	-0.017±0.018	0.731146	0.017±0.049	0.5495	0.0066	0.5029	2.0214
rs35552248_T	16	81062362	T/A	0.004591	3.4e-05	0.4±0.097	0.184736	0.707±0.533	0.001462	0.234±0.074	0.23863	0.238±0.202	0.5465	0.7032	0	0
rs728117_C	19	16612011	C/T	0.350585	7.8e-05	0.048±0.012	0.688219	0.027±0.068	0.352479	0.009±0.009	0.060188	-0.048±0.026	0.5405	0.8997	1.3111	0.4573
rs10404034_C	19	48248834	C/T	0.059683	0.609512	-0.012±0.024	0.812557	0.032±0.134	0.775694	-0.005±0.018	0.659158	-0.022±0.051	0.5382	2.3523	1.8086	0.0512
rs5788_A	9	125143792	A/C	0.222454	0.212438	0.017±0.014	0.479753	0.055±0.078	0.272548	0.012±0.011	0.850593	0.006±0.03	0.5367	0.1831	0	2.8685
rs71400134_A	16	81062264	A/G	0.004591	3.4e-05	0.4±0.097	0.184736	0.707±0.533	0.001462	0.234±0.074	0.23863	0.238±0.202	0.5357	0.7102	0	0
rs6971788_A	7	5342883	A/T	0.186143	0.654697	0.007±0.015	0.102386	-0.135±0.082	0.073451	-0.02±0.011	0.069283	-0.057±0.031	0.5324	0.012	0.2947	2.3738
rs1801243_C	13	52548140	C/A	0.417363	0.341834	0.011±0.012	0.203792	0.083±0.066	0.108986	0.015±0.009	0.263069	0.028±0.025	0.5309	0	0.0018	1.5126
rs12192672_A	6	7229619	A/G	0.142738	0.490026	0.011±0.017	0.443899	-0.071±0.093	0.956334	-0.001±0.013	0.37228	0.032±0.036	0.5181	0.0059	0	0.8898
rs17863863_A	4	118497243	A/G	0.096828	0.309704	-0.02±0.02	0.328456	0.108±0.11	0.12686	0.023±0.015	0.442664	0.032±0.042	0.513	0	0.171	1.0598
rs9448893_A	6	80837239	A/G	0.366862	0.189855	-0.016±0.012	0.235971	-0.082±0.069	0.374001	-0.008±0.01	0.241951	0.031±0.026	0.4978	0.1155	1.6331	0.9742
rs5748648_A	22	17280822	A/G	0.159433	0.845483	0.003±0.016	0.15517	-0.128±0.09	0.675372	-0.005±0.012	0.719627	0.012±0.034	0.4967	0.0149	0	2.1048
c22_46506183_A	22	46506183	A/G	0.000418	0.227546	0.29±0.24	0.00042	4.772±1.353	0.001853	0.586±0.188	0.31102	0.529±0.522	0.4891	0	0.0987	0.7688
rs12735_G	5	76003482	G/A	0.195326	0.102833	0.024±0.015	0.748658	0.027±0.083	0.882258	0.002±0.011	0.503661	-0.021±0.032	0.4878	2.0363	0.0069	0.0628
rs571077460_T	9	123605556	T/G	0.004174	0.105221	0.148±0.091	5.5e-05	-2.031±0.504	0.000353	-0.25±0.07	0.005766	-0.529±0.192	0.4864	0.0391	0.0801	0.6598
c22_42415928_G	22	42415928	G/C	0.000418	0.227546	0.29±0.24	0.00042	4.772±1.353	0.001853	0.586±0.188	0.31102	0.529±0.522	0.4852	0	0.0977	0.7636
c9_98278896_G	9	98278896	G/C	0.000418	0.227546	0.29±0.24	0.00042	4.772±1.353	0.001853	0.586±0.188	0.31102	0.529±0.522	0.4823	0	0.0967	0.764
c1_207993576_A	1	207993576	A/G	0.002087	0.005764	-0.315±0.114	0.004849	1.818±0.645	0.00225	0.274±0.09	0.000346	0.885±0.247	0.4799	0.3514	0.6005	0.4302
c9_134074073_A	9	134074073	A/T	0.000418	0.227546	0.29±0.24	0.00042	4.772±1.353	0.001853	0.586±0.188	0.31102	0.529±0.522	0.4799	0	0.095	0.7572
rs16996687_G	19	20228737	G/T	0.026711	0.90286	0.004±0.035	0.232506	0.234±0.196	0.595746	0.014±0.027	0.425013	-0.06±0.075	0.4786	0.0394	2.1472	0.2275
c5_137500085_T	5	137500085	T/C	0.000418	0.227546	0.29±0.24	0.00042	4.772±1.353	0.001853	0.586±0.188	0.31102	0.529±0.522	0.4784	0	0.0966	0.7563
c1_207992377_A	1	207992377	A/C	0.002087	0.005764	-0.315±0.114	0.004849	1.818±0.645	0.00225	0.274±0.09	0.000346	0.885±0.247	0.4752	0.3296	0.5993	0.4353
rs16996689_C	19	20230229	C/T	0.026294	0.987847	0.001±0.036	0.203777	0.252±0.198	0.536575	0.017±0.028	0.514452	-0.049±0.076	0.4752	0.0457	2.2041	0.233
rs832567_C	5	56152416	C/A	0.489984	0.533044	-0.007±0.012	0.13161	0.098±0.065	0.347237	0.008±0.009	0.909022	0.003±0.025	0.4739	0.0661	0.0845	2.2827
c13_84481763_C	13	84481763	C/T	0.000418	0.227546	0.29±0.24	0.00042	4.772±1.353	0.001853	0.586±0.188	0.31102	0.529±0.522	0.4732	0	0.0964	0.7579
rs141911242_CT	9	97222779	CTGAG/C	0.145242	0.195745	-0.021±0.016	0.909845	-0.01±0.091	0.671944	-0.005±0.013	0.488844	0.024±0.035	0.4724	0	0.0118	2.0813
c1_146685016_C	1	146685016	C/T	0.000418	0.227546	0.29±0.24	0.00042	4.772±1.353	0.001853	0.586±0.188	0.31102	0.529±0.522	0.4698	0	0.0952	0.7526
c1_210194575_C	1	210194575	C/A	0.002087	0.005764	-0.315±0.114	0.004849	1.818±0.645	0.00225	0.274±0.09	0.000346	0.885±0.247	0.4689	0.3433	0.6057	0.4309
c2_238751343_G	2	238751343	G/A	0.003339	0.973662	-0.003±0.104	1.6178e-06	2.688±0.56	0.00076	0.26±0.077	0.518602	0.138±0.214	0.468	0	0.0065	2.0738
rs317910_G	19	11512826	G/A	0.113522	0.36089	0.016±0.018	0.828437	-0.021±0.099	0.76672	-0.004±0.014	0.445718	-0.029±0.038	0.4622	0.0525	2.0389	0.1407
rs201940391_A	1	209964189	A/G	0.002087	0.005764	-0.315±0.114	0.004849	1.818±0.645	0.00225	0.274±0.09	0.000346	0.885±0.247	0.4595	0.3379	0.6002	0.4221
rs79837858_C	4	119199911	C/G	0.039232	0.886298	0.004±0.03	0.02016	-0.383±0.165	0.072704	-0.041±0.023	0.06014	-0.118±0.063	0.4534	0	0.4679	1.4908
rs7210299_T	17	66131415	T/C	0.146494	0.572242	0.009±0.017	0.721906	0.033±0.092	0.682153	0.005±0.013	0.719113	-0.013±0.035	0.4483	0	0.1314	0.3762
rs11945340_T	4	13338465	T/C	0.035476	0.240341	-0.036±0.03	0.530806	0.107±0.17	0.695539	0.009±0.023	0.613358	0.033±0.065	0.4479	0.0091	0	2.1112
rs470790_T	6	10460560	T/C	0.473289	0.101695	-0.019±0.012	0.94641	-0.004±0.064	0.860683	0.002±0.009	0.128526	0.037±0.024	0.4467	0.3439	0.105	1.2876
rs3832541_C	8	102680499	C/CA	0.323456	0.928376	-0.001±0.013	0.980919	0.002±0.07	0.953053	0.001±0.01	0.556761	0.016±0.027	0.4457	0.0489	2.0197	0.7934
c10_97681697_T	10	97681697	T/TATA	0.039649	0.963992	0.001±0.026	0.841688	0.029±0.147	0.80654	-0.005±0.02	0.984862	0.001±0.057	0.4452	0	0.001	1.6238
rs10861078_C	12	104109497	C/T	0.175709	0.104902	0.025±0.015	0.381738	-0.074±0.084	0.427415	-0.009±0.012	0.26205	-0.036±0.032	0.4415	2.2356	0.0022	0.1282
c1_207072830_C	1	207072830	C/G	0.002504	0.006514	-0.287±0.106	0.003824	1.724±0.596	0.003784	0.24±0.083	0.002621	0.688±0.229	0.438	0.3771	0.3625	0.538
rs7225912_A	17	66131561	A/G	0.146077	0.578554	0.009±0.017	0.757394	0.029±0.093	0.700546	0.005±0.013	0.755738	-0.011±0.035	0.4324	0	0.1214	0.3671
rs146407095_A	2	237489232	A/G	0.005843	0.648196	0.033±0.073	0.005885	1.129±0.41	0.107149	0.091±0.057	0.531561	-0.098±0.157	0.4278	0	0	2.0137
rs2293579_A	11	47440758	A/G	0.28005	0.209808	0.016±0.013	0.044382	-0.144±0.071	0.130044	-0.015±0.01	0.307175	-0.028±0.027	0.4239	0	1.7582	0.4808
rs74636066_A	16	820622	A/G	0.26419	0.278155	-0.014±0.013	0.763441	-0.022±0.073	0.909496	0.001±0.01	0.220081	0.034±0.028	0.4209	0	0.649	0.8502
rs33979567_T	17	6942111	T/G	0.152754	0.233238	-0.019±0.016	0.657577	-0.04±0.091	0.826055	0.003±0.013	0.073079	0.062±0.035	0.4199	0.1855	0.1537	0.7111
rs3826448_A	17	10633181	A/G	0.414858	0.949095	-0.001±0.012	0.777243	-0.019±0.067	0.948784	0.001±0.009	0.739926	-0.008±0.025	0.4178	0	2.2975	1.1217
rs1873_C	17	66131095	C/T	0.146494	0.572242	0.009±0.017	0.721906	0.033±0.092	0.682153	0.005±0.013	0.719113	-0.013±0.035	0.4175	0	0.1408	0.3596
rs11666110_C	19	57322755	C/T	0.173623	0.120411	-0.025±0.016	0.992264	-0.001±0.102	0.805431	0.003±0.012	0.053949	0.065±0.034	0.4067	1.0172	0.0167	1.6782
rs1801238_T	10	16932490	T/G	0.01419	0.786594	-0.013±0.048	0.006144	0.742±0.271	9.4e-05	0.144±0.037	0.015032	0.252±0.104	0.4052	0	0	0.1879
rs73000190_T	3	132324055	T/C	0.002087	3.1e-05	0.485±0.116	0.005456	-1.824±0.656	0.282124	-0.098±0.091	0.002682	-0.752±0.25	0.3998	0.6753	0.2078	1.1727
rs17311933_A	19	28246742	A/G	0.037145	7.5e-05	0.125±0.031	0.158017	-0.248±0.176	0.787155	0.007±0.024	0.484934	-0.047±0.067	0.3958	0.6158	0	0.7329
rs3088114_C	7	6628242	C/T	0.472037	0.642216	0.005±0.011	0.44376	0.049±0.064	0.532245	0.006±0.009	0.872778	0.004±0.024	0.3939	0.0773	0.0262	2.0396
rs10401345_C	19	20044886	C/T	0.039649	0.914356	-0.003±0.028	0.069453	0.285±0.157	0.202821	0.028±0.022	0.936078	0.005±0.06	0.392	0.2306	2.2753	0.1777
rs189411659_A	11	123909089	A/G	0.038398	0.008479	-0.082±0.031	0.316109	-0.174±0.173	0.166238	-0.033±0.024	0.372608	0.059±0.066	0.3919	1.0364	2.5848	0.1572
rs5751148_A	22	42139078	A/G	0.397329	0.460647	-0.009±0.012	0.700899	-0.025±0.066	0.381029	-0.008±0.009	0.173323	-0.034±0.025	0.3884	0.0354	2.0832	0.8066
rs2305821_C	11	117153420	C/T	0.040484	0.605631	0.015±0.029	0.482456	0.115±0.164	0.946221	0.002±0.023	0.000478	-0.219±0.063	0.3804	0.3203	2.0227	0.1334
rs185799874_T	11	2694833	T/C	0.004174	0.914003	0.009±0.088	0.058586	-0.928±0.491	0.010272	-0.175±0.068	0.001529	-0.595±0.188	0.3799	0.3624	2.0509	0
rs376376346_GA	2	5835564	GA/GAA	0.327212	0.624306	-0.006±0.012	0.049834	0.136±0.07	0.628718	0.005±0.01	0.011462	-0.067±0.027	0.3749	0.042	0.0131	2.1448
rs35074640_TG	7	6449101	TG/T	0.109767	0.0227	0.041±0.018	0.713585	-0.037±0.102	0.368415	-0.013±0.014	0.002195	-0.119±0.039	0.373	0.5887	0.4463	2.2136
rs291241_G	11	86013361	G/A	0.291736	0.59696	0.007±0.013	0.540913	-0.043±0.07	0.786027	-0.003±0.01	0.768532	0.008±0.027	0.3658	0.0032	0.0874	0.7307
rs2050033_G	22	42159229	G/T	0.395242	0.33631	-0.011±0.012	0.694275	-0.026±0.066	0.344777	-0.009±0.009	0.210733	-0.032±0.025	0.3656	0.06	2.0523	0.6655
rs3761806_C	7	87774727	C/T	0.078464	0.576283	0.012±0.021	0.249403	0.14±0.121	0.326637	0.016±0.016	0.580394	-0.025±0.046	0.365	0	0	1.1408
rs42507_T	7	92818293	T/C	0.465359	0.940146	0.001±0.012	0.315829	-0.067±0.067	0.328502	-0.009±0.009	0.552516	-0.015±0.026	0.3554	0	0	1.68
rs143244688_T	17	74483935	T/TG	0.005008	0.863983	-0.014±0.082	0.000145	-1.725±0.454	3.6e-05	-0.26±0.063	0.047186	-0.344±0.173	0.355	0	0	0.8225
rs143946739_T	19	15905891	T/C	0.050084	0.199447	-0.034±0.026	0.348886	0.139±0.148	0.751034	-0.006±0.02	0.797463	0.014±0.055	0.3546	2.2643	0	0.4876
rs739135_A	22	42090069	A/C	0.395242	0.33631	-0.011±0.012	0.694275	-0.026±0.066	0.344777	-0.009±0.009	0.210733	-0.032±0.025	0.3477	0.0462	2.0066	0.6375
rs115786671_C	6	152673257	C/T	0.002504	0.028535	-0.259±0.118	0.833619	0.138±0.656	0.051827	0.177±0.091	9.2e-05	0.973±0.249	0.3471	0.0895	1.118	0
rs193275950_T	6	110301492	T/C	0.025459	0.003132	-0.112±0.038	0.614962	0.107±0.214	0.621813	0.014±0.029	0.004758	0.227±0.08	0.3408	2.1395	0.6129	0.6175
rs2228531_A	15	99456369	A/G	0.017529	0.673125	-0.019±0.046	0.328177	-0.25±0.255	0.672324	-0.015±0.035	0.973954	0.003±0.097	0.3383	0	0	2.4353
rs2410545_T	8	18068835	T/C	0.330968	0.722024	0.004±0.012	0.871739	-0.011±0.069	0.4791	0.007±0.01	0.062238	0.049±0.026	0.3366	0	2.3503	0.1004
rs3204695_C	8	103217482	C/T	0.157763	0.179519	-0.022±0.016	0.754452	-0.028±0.09	0.476004	-0.009±0.012	0.125169	0.053±0.034	0.3313	0	2.4016	0.0506
rs16955011_T	13	98829217	T/C	0.122704	0.651644	0.008±0.018	0.157384	0.144±0.102	0.427526	0.011±0.014	0.848959	-0.007±0.038	0.3257	0	2.8068	0
rs4689833_T	4	7714490	T/C	0.134808	0.116196	0.026±0.017	0.38255	-0.082±0.094	0.96888	-0.001±0.013	0.960539	-0.002±0.036	0.3223	0	0.1473	2.1724
rs7322547_A	13	99262137	A/C	0.272955	0.093995	0.022±0.013	0.856326	-0.013±0.072	0.950576	0.001±0.01	0.176648	-0.037±0.027	0.3182	0	2.3555	0.4384
rs35833077_TA	2	144994861	TA/T	0.164023	0.027754	-0.035±0.016	0.146053	0.13±0.089	0.085939	0.021±0.012	7.5e-05	0.134±0.034	0.3177	0.9277	0.2325	0.6762
rs2285811_G	19	1251781	G/A	0.412772	0.799377	0.003±0.012	0.029133	0.143±0.066	0.053506	0.017±0.009	0.771155	0.007±0.025	0.3153	2.3342	0.1417	0.6468
rs34877198_T	19	50435998	T/C	0.072621	0.710235	-0.008±0.022	0.42747	-0.099±0.125	0.743755	-0.006±0.017	0.257481	0.054±0.047	0.3115	2.1855	0.368	0.0221
rs1225954_C	6	7900028	C/T	0.495409	0.736266	0.004±0.012	0.682688	-0.027±0.065	0.244021	-0.01±0.009	0.691303	-0.01±0.025	0.3096	0	0	0.7471
rs7858712_A	9	16738312	A/G	0.122704	0.155156	0.025±0.017	0.027185	0.215±0.097	0.054625	0.026±0.013	0.85155	0.007±0.037	0.3078	2.015	0.5673	0.1696
rs6907567_G	6	110777962	G/A	0.211602	0.990492	0±0.022	0.829628	-0.017±0.079	0.850968	0.002±0.011	0.527943	-0.019±0.03	0.3072	2.2669	0.0803	0.8709
rs59895800_G	1	45250007	G/C	0.222036	0.385645	0.012±0.014	0.717769	-0.028±0.079	0.743304	-0.004±0.011	0.390261	-0.026±0.03	0.3071	2.2258	0.1284	0.1478
rs12531501_T	7	112130494	T/C	0.180718	0.776756	0.004±0.015	0.810968	0.02±0.084	0.973374	0±0.012	0.80744	-0.008±0.032	0.3041	0.054	0	0.7588
c9_140128225_C	9	140128225	C/G	0.000834	0.734853	-0.06±0.178	0.000107	3.861±0.997	0.000856	0.461±0.138	0.049421	0.754±0.384	0.3023	0	0.0366	0.7262
rs139562_C	22	42196684	C/G	0.395659	0.334581	-0.012±0.012	0.736774	-0.022±0.067	0.367105	-0.008±0.009	0.19646	-0.033±0.025	0.302	0.0474	2.0223	0.5868
rs142106833_T	9	140005449	T/G	0.000834	0.734853	-0.06±0.178	0.000107	3.861±0.997	0.000856	0.461±0.138	0.049421	0.754±0.384	0.2998	0	0.0291	0.7254
rs147093136_C	7	127014955	C/T	0.000834	0.734853	-0.06±0.178	0.000107	3.861±0.997	0.000856	0.461±0.138	0.049421	0.754±0.384	0.2991	0	0.0347	0.726
rs151282744_A	9	139837879	A/G	0.000834	0.734853	-0.06±0.178	0.000107	3.861±0.997	0.000856	0.461±0.138	0.049421	0.754±0.384	0.2964	0	0.0312	0.7254
rs561225992_T	9	140006697	T/C	0.000834	0.734853	-0.06±0.178	0.000107	3.861±0.997	0.000856	0.461±0.138	0.049421	0.754±0.384	0.296	0	0.0271	0.7224
c9_139094920_G	9	139094920	G/C	0.000834	0.734853	-0.06±0.178	0.000107	3.861±0.997	0.000856	0.461±0.138	0.049421	0.754±0.384	0.2952	0	0.0315	0.7205
rs371182671_A	9	140147570	A/G	0.000834	0.734853	-0.06±0.178	0.000107	3.861±0.997	0.000856	0.461±0.138	0.049421	0.754±0.384	0.295	0	0.0293	0.7259
rs140476624_A	9	139903962	A/G	0.000834	0.734853	-0.06±0.178	0.000107	3.861±0.997	0.000856	0.461±0.138	0.049421	0.754±0.384	0.2924	0	0.0299	0.7235
rs141959719_A	9	140003266	A/G	0.000834	0.734853	-0.06±0.178	0.000107	3.861±0.997	0.000856	0.461±0.138	0.049421	0.754±0.384	0.2907	0	0.0287	0.7197
rs559468439_C	9	139980322	C/G	0.000834	0.734853	-0.06±0.178	0.000107	3.861±0.997	0.000856	0.461±0.138	0.049421	0.754±0.384	0.2903	0	0.0324	0.7251
rs2279006_T	19	17283657	T/C	0.080968	0.061271	0.038±0.02	0.357491	0.105±0.114	0.418736	0.013±0.016	0.555823	-0.026±0.043	0.2898	1.3168	2.0375	0.0366
c9_132397022_T	9	132397022	T/C	0.000834	0.734853	-0.06±0.178	0.000107	3.861±0.997	0.000856	0.461±0.138	0.049421	0.754±0.384	0.2893	0	0.0326	0.7216
rs2269273_G	5	36688098	G/A	0.000834	0.734853	-0.06±0.178	0.000107	3.861±0.997	0.000856	0.461±0.138	0.049421	0.754±0.384	0.2866	0	0.033	0.7192
rs111951400_A	9	138516109	A/T	0.000834	0.734853	-0.06±0.178	0.000107	3.861±0.997	0.000856	0.461±0.138	0.049421	0.754±0.384	0.2854	0	0.031	0.7235
c3_20081896_C	3	20081896	C/G	0.004174	0.562247	-0.057±0.099	0.00047	1.906±0.545	0.003762	0.219±0.076	0.438978	0.162±0.21	0.2849	0	0.004	0.3568
rs191866587_T	9	139841314	T/C	0.000834	0.734853	-0.06±0.178	0.000107	3.861±0.997	0.000856	0.461±0.138	0.049421	0.754±0.384	0.2845	0	0.0309	0.7156
c9_139834943_C	9	139834943	C/A	0.000834	0.734853	-0.06±0.178	0.000107	3.861±0.997	0.000856	0.461±0.138	0.049421	0.754±0.384	0.2811	0	0.0307	0.7082
rs759189_C	16	5008308	C/T	0.382721	0.393989	-0.01±0.012	0.537575	-0.041±0.066	0.440939	-0.007±0.009	0.807463	0.006±0.025	0.2804	0	2.0905	0.1115
rs34979271_C	9	74838023	C/T	0.126044	0.664466	0.008±0.018	0.989002	0.001±0.104	0.793345	-0.004±0.014	0.378053	-0.033±0.037	0.2758	0	2.0324	0.015
rs7200245_G	16	5009433	G/A	0.382721	0.36298	-0.011±0.012	0.657672	-0.029±0.066	0.488846	-0.006±0.009	0.846144	0.005±0.025	0.2748	0	2.0377	0.125
rs1078931_A	11	45203848	A/G	0.10601	0.185663	0.024±0.018	0.64348	0.047±0.103	0.710438	0.005±0.014	0.095902	-0.065±0.039	0.2692	0.0592	0.2562	0.4548
rs2072195_T	22	31022733	T/A	0.128548	0.969962	-0.001±0.017	0.841927	-0.019±0.097	0.608853	-0.007±0.013	0.790947	-0.01±0.037	0.2628	0.0851	2.7431	0.0112
rs180839616_C	6	118804717	C/A	0.002922	0.605062	-0.057±0.11	7.7e-05	-2.395±0.606	7.9e-05	-0.332±0.084	0.711638	-0.086±0.232	0.2615	-0.0004	0	0.5626
rs567169706_T	19	49902705	T/G	0.002504	0.823366	-0.025±0.11	3.9e-05	2.512±0.61	6e-05	0.34±0.085	0.074845	0.418±0.235	0.2596	0.0235	0.6472	0.0428
rs3741877_A	12	31539122	A/G	0.383974	0.013241	-0.03±0.012	0.222174	0.084±0.068	0.30927	0.01±0.009	0.259778	0.029±0.026	0.2552	0	2.4806	0
rs8057613_A	16	4961003	A/G	0.116861	0.799648	-0.005±0.018	0.274452	-0.109±0.1	0.796895	-0.004±0.014	0.15613	0.055±0.039	0.2552	0	0	2.2503
rs7858709_A	9	16738307	A/C	0.11561	0.241482	0.021±0.018	0.026048	0.221±0.099	0.039604	0.028±0.014	0.492533	0.026±0.038	0.2536	2.0378	0.2553	0.1122
rs149878670_T	11	67023681	T/TGGAG	0.02379	0.170413	0.045±0.033	0.297091	-0.194±0.186	0.339914	-0.024±0.026	0.448543	-0.054±0.071	0.2525	0	0.927	0.3312
rs2069550_T	8	133900386	T/C	0.461603	0.476084	-0.008±0.012	0.406133	0.054±0.065	0.694148	0.004±0.009	0.780109	0.007±0.025	0.2496	0.6998	0.0003	2.3143
rs73168924_T	7	138519683	T/C	0.151085	0.994829	0±0.017	0.002525	0.282±0.093	9.9e-05	0.05±0.013	0.114306	0.056±0.036	0.2468	0	0.1022	0.6393
rs2187795_C	22	42092225	C/A	0.396911	0.399117	-0.01±0.012	0.579133	-0.037±0.066	0.282777	-0.01±0.009	0.185023	-0.033±0.025	0.2456	0.0282	2.4468	0.5142
rs12126314_A	1	45457681	A/G	0.324708	0.007184	-0.032±0.012	0.830511	-0.014±0.067	0.487177	-0.006±0.009	0.120568	0.04±0.026	0.2445	2.6307	1.181	0.1422
rs6792_T	19	18418044	T/C	0.107679	0.891583	-0.003±0.019	0.074407	0.188±0.105	0.079978	0.025±0.015	0.428319	0.032±0.04	0.2439	2.0047	0.3817	0.8207
c1_155701652_G	1	155701652	GAA/GA	0.017947	0.281158	-0.042±0.039	0.954875	-0.012±0.22	0.137245	0.045±0.031	5.1e-05	0.341±0.084	0.2418	0.1716	1.362	0.6081
rs142743225_TT	11	116795160	TTTTTG/T	0.020451	0.113007	0.067±0.042	0.329656	-0.231±0.237	0.808198	-0.008±0.033	0.25391	-0.103±0.091	0.2408	0.5145	2.2669	0.4801
c11_403090_A	11	403090	A/G	0.001252	0.023243	0.356±0.157	0.00029	-3.168±0.874	0.009535	-0.315±0.122	0.092746	-0.563±0.335	0.2402	0.036	0.0296	0.3069
c17_33902403_T	17	33902403	T/G	0.001252	0.023243	0.356±0.157	0.00029	-3.168±0.874	0.009535	-0.315±0.122	0.092746	-0.563±0.335	0.2398	0.0335	0.0319	0.3077
c9_119161048_T	9	119161048	T/C	0.001252	0.023243	0.356±0.157	0.00029	-3.168±0.874	0.009535	-0.315±0.122	0.092746	-0.563±0.335	0.2395	0.0405	0.0328	0.3076
rs3798791_A	6	90636939	A/T	0.161937	0.273728	-0.017±0.016	0.022019	-0.203±0.089	0.02111	-0.028±0.012	0.47129	-0.024±0.034	0.2385	1.2887	0.0106	2.2076
c6_161538233_C	6	161538233	C/T	0.001252	0.023243	0.356±0.157	0.00029	-3.168±0.874	0.009535	-0.315±0.122	0.092746	-0.563±0.335	0.2381	0.0314	0.0285	0.3108
rs59939959_T	13	96241565	T/C	0.001252	0.023243	0.356±0.157	0.00029	-3.168±0.874	0.009535	-0.315±0.122	0.092746	-0.563±0.335	0.2372	0.0301	0.0251	0.3083
rs17703870_A	19	48245169	A/G	0.051753	0.346549	-0.024±0.025	0.952169	-0.009±0.142	0.500242	-0.013±0.019	0.723039	-0.019±0.054	0.2371	2.8906	1.8618	0.0021
rs62076033_A	17	79517729	A/G	0.001252	0.023243	0.356±0.157	0.00029	-3.168±0.874	0.009535	-0.315±0.122	0.092746	-0.563±0.335	0.2369	0.0316	0.0278	0.3088
rs144200063_T	17	11757594	T/C	0.001252	0.869061	-0.024±0.144	0.000284	2.936±0.809	0.000399	0.398±0.112	0.04437	0.627±0.312	0.2356	0	0	0.3578
c17_17118445_G	17	17118445	G/C	0.001252	0.023243	0.356±0.157	0.00029	-3.168±0.874	0.009535	-0.315±0.122	0.092746	-0.563±0.335	0.2346	0.0354	0.029	0.3081
rs189578288_T	17	7535013	T/C	0.001252	0.023243	0.356±0.157	0.00029	-3.168±0.874	0.009535	-0.315±0.122	0.092746	-0.563±0.335	0.2333	0.0359	0.0307	0.3096
rs112545545_T	22	25770201	T/C	0.025459	0.036749	0.077±0.037	0.602024	-0.107±0.204	0.736409	0.01±0.028	0.161988	-0.109±0.078	0.233	2.0986	0.0077	0
c11_1075769_G	11	1075769	G/C	0.001252	0.023243	0.356±0.157	0.00029	-3.168±0.874	0.009535	-0.315±0.122	0.092746	-0.563±0.335	0.2315	0.0283	0.0299	0.3093
rs13119795_C	4	119178839	C/A	0.039232	0.838875	0.006±0.03	0.034736	-0.348±0.165	0.046732	-0.045±0.023	0.093239	-0.105±0.063	0.2315	0	0.375	1.4208
rs76564443_T	8	103359358	T/C	0.145659	0.174899	-0.023±0.017	0.912337	-0.01±0.093	0.540725	-0.008±0.013	0.227466	0.043±0.035	0.2314	0	2.0134	0.0277
rs201635024_T	2	239039298	T/G	0.001252	0.023243	0.356±0.157	0.00029	-3.168±0.874	0.009535	-0.315±0.122	0.092746	-0.563±0.335	0.2311	0.0362	0.0315	0.3013
rs186775751_C	21	47410699	C/T	0.001252	0.023243	0.356±0.157	0.00029	-3.168±0.874	0.009535	-0.315±0.122	0.092746	-0.563±0.335	0.2304	0.0355	0.0322	0.3033
rs2234059_C	22	41777913	C/T	0.421953	0.496899	-0.008±0.012	0.358934	0.06±0.065	0.630122	0.004±0.009	0.35572	-0.023±0.025	0.2292	0.1943	2.5837	0.7894
rs17594468_C	4	119200317	C/G	0.039649	0.950691	-0.002±0.03	0.034736	-0.348±0.165	0.104605	-0.037±0.023	0.093239	-0.105±0.063	0.2234	0	0.3356	1.3852
rs201628571_A	15	93563368	A/G	0.017529	9.7e-05	0.178±0.046	0.554198	0.151±0.255	0.188663	0.046±0.035	0.103347	-0.159±0.097	0.2222	0.0914	0	0.074
rs45505501_A	11	118405305	A/G	0.068865	0.849834	-0.004±0.023	0.917959	0.013±0.127	0.913177	-0.002±0.018	0.882572	-0.007±0.048	0.2167	0.0018	2.3975	0.3201
rs16869269_C	8	103219629	C/T	0.200751	0.481844	-0.01±0.015	0.987588	-0.001±0.082	0.536185	-0.007±0.011	0.688608	0.012±0.031	0.2139	0.1238	2.7045	0.0015
rs7845127_T	8	18067395	T/C	0.319282	0.666783	0.005±0.013	0.784247	-0.019±0.07	0.450252	0.007±0.01	0.039022	0.055±0.027	0.2109	0.0005	2.3736	0.0102
c1_16133679_T	1	16133679	T/G	0.001252	1.3e-05	0.59±0.135	0.920479	-0.077±0.769	0.316056	0.107±0.107	0.010855	-0.756±0.297	0.2108	0.7963	0.1121	0.6339
rs17851415_A	19	55815159	A/C	0.050918	0.380469	-0.023±0.026	0.006054	0.405±0.148	0.002736	0.061±0.02	0.014719	0.136±0.056	0.2098	2.1382	0.2001	0.6699
rs61737262_G	21	33948071	G/C	0.000834	0.518273	0.111±0.171	2.4e-05	-4.069±0.963	1.8e-05	-0.573±0.134	0.087979	-0.634±0.372	0.2089	0.0191	0.0887	0.137
rs3803307_A	14	105207134	A/G	0.344324	0.400452	0.01±0.012	0.647694	0.032±0.069	0.579659	0.005±0.01	0.769931	0.008±0.026	0.2067	2.3711	0.7869	0.0389
rs1050948_A	5	82877854	A/T	0.094741	0.117298	-0.031±0.02	0.675123	-0.047±0.112	0.064923	-0.029±0.015	0.370036	-0.038±0.043	0.2067	2.1527	0	0.0506
rs7290898_C	22	31011280	C/A	0.125209	0.927856	-0.002±0.018	0.783413	-0.027±0.098	0.515708	-0.009±0.014	0.63204	-0.018±0.037	0.2066	0.1063	2.8922	0.0047
rs147052682_C	2	32381019	C/G	0.002922	0.593995	-0.053±0.1	0.000472	2.068±0.592	4.4e-05	0.316±0.077	0.369262	0.204±0.227	0.2061	0.682	0	0.2122
rs3741878_T	12	31632449	T/C	0.388981	0.031545	-0.026±0.012	0.252968	0.078±0.068	0.27011	0.01±0.009	0.23753	0.031±0.026	0.2032	0	2.8251	0
rs73164849_A	3	146841361	A/T	0.015025	0.887677	-0.007±0.049	0.063287	-0.511±0.275	0.085575	-0.065±0.038	0.971887	-0.004±0.104	0.1966	0.0126	2.1148	0
rs2293576_A	11	47434986	A/G	0.249166	0.116781	0.021±0.013	0.156201	-0.106±0.075	0.39448	-0.009±0.01	0.325631	-0.028±0.028	0.1958	0	0.8799	0.1051
rs10973007_G	9	36630415	G/C	0.09975	0.343536	0.018±0.019	0.642378	0.05±0.107	0.311024	0.015±0.015	0.569404	-0.023±0.041	0.1915	0	1.4186	0.751
rs2892638_T	12	31538066	T/G	0.376043	0.015503	-0.03±0.012	0.425148	0.055±0.068	0.518208	0.006±0.009	0.309654	0.026±0.026	0.1897	0	2.5691	0
rs150494965_A	17	26946680	A/G	0.005008	0.089585	-0.14±0.082	0.015132	1.146±0.472	0.005354	0.177±0.063	0.064128	0.333±0.18	0.1893	-0.0013	0	0.1283
rs140132406_C	11	111405065	C/CA	0.046745	0.416312	-0.024±0.029	0.275873	0.176±0.161	0.230612	0.027±0.022	0.028105	0.134±0.061	0.1889	0.1673	2.4555	0.0395
rs190603192_T	17	27083588	T/C	0.005008	0.089585	-0.14±0.082	0.015132	1.146±0.472	0.005354	0.177±0.063	0.064128	0.333±0.18	0.1885	-0.0013	0	0.1252
rs34739767_A	8	103307434	A/G	0.145659	0.153999	-0.024±0.017	0.79727	-0.024±0.094	0.459956	-0.01±0.013	0.209366	0.045±0.036	0.1841	0	2.2053	0.0007
rs11575121_C	2	217560004	C/G	0.017112	0.719967	0.018±0.051	0.317161	0.29±0.289	0.006122	0.107±0.039	2.1e-05	0.453±0.106	0.1832	0.3527	0.6179	0.0435
rs3169160_T	15	98515040	T/C	0.12187	0.604081	-0.009±0.018	0.553275	-0.058±0.098	0.865525	0.002±0.014	0.829237	0.008±0.038	0.1811	0.5409	0.0001	1.9868
rs149918940_T	19	3770742	T/C	0.002504	0.349136	0.101±0.108	0.003291	-1.793±0.61	0.002286	-0.257±0.084	0.016566	-0.558±0.233	0.1809	0	0.0753	0.2574
c1_238048677_C	1	238048677	C/A	0.001252	0.017941	-0.34±0.144	0.974622	-0.031±0.988	0.269039	0.124±0.112	8.3e-05	1.213±0.308	0.1808	0	0.1015	0.0882
rs7512_G	17	10583714	G/C	0.4399	0.67851	0.005±0.012	0.860938	-0.012±0.066	0.979196	0±0.01	0.953448	-0.001±0.025	0.1791	0.047	2.2563	0.0532
rs11156819_T	14	34394733	T/C	0.214107	0.865302	-0.002±0.014	0.649028	-0.037±0.08	0.301076	-0.011±0.011	0.185902	-0.04±0.031	0.1743	0.0058	0	3.1827
rs41280995_T	7	100421781	T/C	0.076378	0.138207	-0.032±0.021	0.249513	0.138±0.12	0.6183	0.008±0.017	0.349701	0.043±0.046	0.1742	0.0934	0	0.8678
rs861829_T	22	22042318	T/C	0.099332	0.043357	-0.04±0.02	0.401228	-0.093±0.111	0.203597	-0.019±0.015	0.924831	0.004±0.042	0.1724	2.2261	0.4929	0.0023
rs41286218_A	6	134214317	A/T	0.090567	0.928093	-0.002±0.02	0.335668	-0.107±0.112	0.372489	-0.014±0.015	0.395313	0.036±0.042	0.1722	2.2648	0.6353	0.0207
rs17433890_C	8	103310501	C/T	0.145242	0.160678	-0.024±0.017	0.738805	-0.031±0.094	0.426503	-0.01±0.013	0.215949	0.044±0.036	0.1712	0	2.1236	0.0006
rs861833_T	22	22039199	T/C	0.099332	0.043357	-0.04±0.02	0.401228	-0.093±0.111	0.203597	-0.019±0.015	0.924831	0.004±0.042	0.1698	2.1475	0.529	0.002
rs73576921_T	11	119474220	T/C	0.091402	0.186625	0.027±0.021	0.195296	-0.15±0.116	0.222356	-0.019±0.016	0.367208	-0.04±0.044	0.1697	0.0637	2.3742	0.1457
rs2283873_A	22	31013296	A/G	0.133556	0.903976	0.002±0.017	0.667836	-0.041±0.095	0.35584	-0.012±0.013	0.810524	-0.009±0.036	0.1674	0.2621	3.0435	0
rs1037698_G	8	103292724	G/T	0.145659	0.153999	-0.024±0.017	0.79727	-0.024±0.094	0.459956	-0.01±0.013	0.209366	0.045±0.036	0.1673	0	2.1886	0
rs12484694_G	22	41919330	G/A	0.411102	0.427367	-0.009±0.012	0.758481	0.02±0.065	0.808579	-0.002±0.009	0.476958	-0.018±0.025	0.1659	0.2791	2.7571	0.6956
rs597734_G	1	59598013	G/C	0.342237	0.551836	0.007±0.012	0.034209	-0.146±0.069	0.223188	-0.012±0.01	0.893326	0.004±0.026	0.1633	0.3999	2.1912	0
rs28364221_AT	7	122757505	AT/A	0.328464	0.959789	0.001±0.012	0.925431	0.006±0.069	0.754112	0.003±0.009	0.294613	0.027±0.026	0.1619	0	0.0645	0.4468
rs28561974_C	12	132852957	C/A	0.482054	0.006107	0.031±0.011	0.040657	-0.128±0.062	0.010122	-0.022±0.009	0.004023	-0.068±0.024	0.1597	0.0038	0.0023	0.0786
rs117797594_G	8	103282467	G/T	0.144824	0.166363	-0.023±0.017	0.823918	-0.021±0.094	0.513309	-0.008±0.013	0.185389	0.047±0.036	0.1592	0	2.089	0.0006
rs3772107_G	3	195975284	G/C	0.345576	0.529557	-0.008±0.012	0.370894	-0.061±0.068	0.611605	-0.005±0.009	0.046153	0.051±0.026	0.158	0.3527	2.3343	0.0144
rs2862239_A	13	24895684	A/G	0.059683	0.035508	-0.051±0.024	0.456785	-0.1±0.135	0.201857	-0.024±0.019	0.700038	-0.02±0.051	0.1577	0.3578	2.0244	0.2161
rs79008904_A	8	103310528	A/T	0.145242	0.160678	-0.024±0.017	0.738805	-0.031±0.094	0.426503	-0.01±0.013	0.215949	0.044±0.036	0.1566	0	2.0752	0.0002
rs7249069_T	19	8398006	T/C	0.085142	0.15524	0.029±0.02	0.087272	0.195±0.114	0.113964	0.025±0.016	0.444247	0.033±0.043	0.1563	0.0602	2.1086	0.1944
rs12673670_A	7	122754048	A/G	0.272537	0.327929	-0.013±0.013	0.000624	-0.247±0.072	7.7e-05	-0.039±0.01	0.029753	-0.06±0.028	0.1549	0	0.1418	0.2407
rs200558828_C	7	56136347	C/T	0.001669	0.012838	0.327±0.131	0.000174	-2.75±0.733	0.002503	-0.308±0.102	0.011906	-0.707±0.281	0.1529	-0.0015	0.0695	0.0333
rs2106668_G	19	57874720	G/A	0.113105	0.456186	-0.014±0.018	0.916569	0.011±0.103	0.410881	0.012±0.014	0.029965	0.085±0.039	0.1509	0.5635	0.5802	0.979
rs6467797_C	7	138429851	C/T	0.13606	0.768638	0.005±0.017	0.138795	0.14±0.094	0.058217	0.025±0.013	0.224253	0.044±0.036	0.1495	0	0.0649	2.1479
rs200161535_AA	8	103310587	AAAAAT/A	0.145242	0.137679	-0.025±0.017	0.840234	-0.019±0.094	0.485313	-0.009±0.013	0.203211	0.045±0.036	0.1449	0	2.1734	0
rs10258177_A	7	105766881	A/C	0.335142	0.620135	0.006±0.013	0.89206	-0.009±0.07	0.837761	-0.002±0.01	0.215637	-0.033±0.027	0.1406	0	0	0.3627
rs6966317_T	7	105766244	T/C	0.334307	0.676056	0.005±0.013	0.896518	-0.009±0.07	0.823747	-0.002±0.01	0.209789	-0.033±0.027	0.1348	0	0	0.386
rs150481647_A	11	111385503	A/AG	0.051335	0.389455	-0.023±0.027	0.146816	0.219±0.151	0.200396	0.027±0.021	0.096324	0.095±0.057	0.1311	0.1257	2.5239	0.0788
rs1061593_T	3	183534538	T/C	0.477463	0.385257	0.01±0.012	0.190778	0.084±0.064	0.33198	0.009±0.009	0.875207	-0.004±0.025	0.1291	2.3467	0.3019	0.0262
rs12126318_A	1	45457708	A/G	0.325125	0.007342	-0.032±0.012	0.754829	-0.021±0.067	0.448398	-0.007±0.009	0.108675	0.041±0.026	0.1261	2.5472	1.2741	0.0668
rs666478_C	9	27173180	C/T	0.408598	0.400189	-0.01±0.011	0.19039	-0.083±0.064	0.051675	-0.017±0.009	0.836742	-0.005±0.024	0.1256	1.3775	2.1685	0
rs2334292_A	19	48250203	A/T	0.054257	0.419644	-0.02±0.025	0.895881	-0.018±0.14	0.42044	-0.015±0.019	0.53479	-0.033±0.053	0.1227	2.6835	1.7421	0
rs11211066_T	1	45479772	T/G	0.297162	0.034192	-0.026±0.012	0.961883	-0.003±0.07	0.562938	-0.006±0.01	0.525831	0.017±0.027	0.1223	2.3992	1.4201	0
rs1048434_A	7	42949038	A/G	0.082221	0.313167	-0.021±0.021	0.087113	-0.202±0.118	0.026292	-0.036±0.016	0.295049	-0.047±0.045	0.1221	0.3418	2.1338	0.0856
rs12622613_G	2	102509086	G/A	0.105593	0.535144	-0.012±0.019	0.584263	-0.058±0.106	0.48769	-0.01±0.015	0.22482	0.049±0.04	0.1221	0	2.4934	0.0153
rs2294045_G	8	22429178	G/T	0.201169	0.515183	-0.009±0.014	0.077617	-0.142±0.08	0.021267	-0.026±0.011	0.092665	-0.052±0.031	0.1215	2.0505	0.3701	0.3147
rs2606226_G	3	183534494	G/T	0.475376	0.357144	0.011±0.012	0.218113	0.079±0.064	0.341462	0.008±0.009	0.84505	-0.005±0.025	0.1205	2.127	0.1113	0.0406
rs10274327_C	7	105767172	C/T	0.334307	0.676056	0.005±0.013	0.896518	-0.009±0.07	0.823747	-0.002±0.01	0.209789	-0.033±0.027	0.1205	0	0	0.3229
rs6966151_T	7	105766161	T/C	0.334307	0.676056	0.005±0.013	0.896518	-0.009±0.07	0.823747	-0.002±0.01	0.209789	-0.033±0.027	0.1196	0	0	0.3333
rs3803300_T	14	105269779	T/C	0.235393	0.626983	0.007±0.014	0.262136	0.085±0.076	0.429051	0.008±0.01	0.298842	-0.03±0.029	0.1193	2.6148	0.7489	0.0126
rs7528419_G	1	109817192	G/A	0.245827	0.077081	0.024±0.013	0.017909	-0.176±0.074	0.010272	-0.026±0.01	0.166019	-0.039±0.028	0.1188	0	0	0
rs17185245_G	8	103323920	G/A	0.144824	0.095295	-0.028±0.017	0.811643	-0.022±0.093	0.473718	-0.009±0.013	0.15657	0.05±0.035	0.1187	0	2.2587	0
rs200302266_A	12	48080729	A/AT	0.026294	0.314109	-0.032±0.031	0.023887	-0.403±0.179	0.014137	-0.06±0.025	0.352734	-0.064±0.068	0.1186	0	0	1.1566
rs12485064_A	22	45608347	A/G	0.366444	0.292602	0.012±0.012	0.355699	-0.061±0.066	0.587563	-0.005±0.009	0.829925	-0.005±0.025	0.118	0.0897	2.1827	0.0443
rs1532625_T	16	57005301	T/C	0.383138	2.4614e-07	0.06±0.012	0.898174	0.008±0.066	0.167096	0.013±0.009	0.710229	-0.009±0.025	0.1178	1.4161	0	0
rs560887_T	2	169763148	T/C	0.181135	0.188066	-0.02±0.015	0.325157	0.084±0.085	0.933303	0.001±0.012	0.729743	-0.011±0.032	0.1175	0.2043	2.7374	0
rs3841800_AC	1	153600595	AC/A	0.001252	0.173604	-0.205±0.151	0.02721	2.332±1.056	5.7e-05	0.468±0.116	0.141363	0.593±0.403	0.1175	-0.0001	0.0135	0.1046
rs2582091_C	3	183535094	C/T	0.480801	0.287466	0.012±0.012	0.215793	0.08±0.064	0.34036	0.008±0.009	0.845002	-0.005±0.025	0.1163	2.5845	0.2421	0.0051
rs183259079_G	1	155785698	G/T	0.001252	0.173604	-0.205±0.151	0.02721	2.332±1.056	5.7e-05	0.468±0.116	0.141363	0.593±0.403	0.1147	0	0.0133	0.0914
rs139919_C	22	40726183	C/T	0.41611	0.332739	-0.011±0.012	0.369241	-0.059±0.066	0.569575	-0.005±0.009	0.447952	0.019±0.025	0.1142	0	2.9309	0.1367
rs145027570_T	1	153599503	T/C	0.001252	0.173604	-0.205±0.151	0.02721	2.332±1.056	5.7e-05	0.468±0.116	0.141363	0.593±0.403	0.1124	0.0001	0.0104	0.0905
rs58509031_G	19	58268699	G/C	0.005008	5.1e-05	0.338±0.083	0.349745	0.433±0.463	0.016884	0.153±0.064	0.639067	0.083±0.176	0.1115	0.8044	0.2598	0
rs17677007_G	12	96387829	G/A	0.082638	0.332623	0.02±0.021	0.270433	0.127±0.115	0.115386	0.025±0.016	0.503731	0.029±0.044	0.1114	2.1634	0.1441	0
rs200394177_C	1	150795855	C/T	0.001252	0.173604	-0.205±0.151	0.02721	2.332±1.056	5.7e-05	0.468±0.116	0.141363	0.593±0.403	0.1106	0	0.0065	0.0983
rs147779226_T	1	151746074	T/A	0.001252	0.173604	-0.205±0.151	0.02721	2.332±1.056	5.7e-05	0.468±0.116	0.141363	0.593±0.403	0.1105	0.007	0.0138	0.0996
rs75413117_T	2	144697899	T/G	0.148164	0.048343	-0.033±0.017	0.198094	0.121±0.094	0.338418	0.012±0.013	0.005432	0.099±0.036	0.1091	2.2958	2.034	0.3755
rs900779_G	8	21900757	G/A	0.336811	0.057274	0.023±0.012	0.397423	0.058±0.069	0.885704	0.001±0.01	0.005323	-0.073±0.026	0.1075	0.3325	2.525	0.0238
rs2291474_C	4	48427260	C/T	0.483305	0.046978	-0.023±0.012	0.737064	-0.022±0.066	0.432349	-0.007±0.009	0.697745	0.01±0.025	0.1051	2.0321	0.4838	0
rs3741323_G	11	118405641	G/A	0.070117	0.550717	-0.013±0.022	0.928217	0.011±0.125	0.918152	-0.002±0.017	0.740602	0.016±0.048	0.1037	0.0005	2.5424	0.2031
c3_25760536_G	3	25760536	G/A	0.002087	0.017044	-0.304±0.128	0.202277	1.089±0.854	0.0664	0.181±0.099	6.8e-05	1.078±0.271	0.1033	0.2546	0.584	0
c5_78532106_C	5	78532106	C/T	0.000418	0.196182	-0.294±0.227	0.001575	-4.088±1.294	6.7981e-06	-0.809±0.18	0.014607	-1.228±0.503	0.101	-0.003	0	0.2496
rs151066419_A	1	153587865	A/C	0.001252	0.173604	-0.205±0.151	0.02721	2.332±1.056	5.7e-05	0.468±0.116	0.141363	0.593±0.403	0.0986	-0.0002	0.0192	0.085
c22_38508084_C	22	38508084	C/T	0.000418	0.196182	-0.294±0.227	0.001575	-4.088±1.294	6.7981e-06	-0.809±0.18	0.014607	-1.228±0.503	0.0978	-0.003	0	0.2384
rs568845684_G	1	151675181	G/A	0.001252	0.173604	-0.205±0.151	0.02721	2.332±1.056	5.7e-05	0.468±0.116	0.141363	0.593±0.403	0.0973	-0.0002	0.0096	0.089
c1_78195625_C	1	78195625	C/T	0.000418	0.196182	-0.294±0.227	0.001575	-4.088±1.294	6.7981e-06	-0.809±0.18	0.014607	-1.228±0.503	0.0965	-0.003	0	0.2384
c12_3692315_C	12	3692315	C/T	0.000418	0.196182	-0.294±0.227	0.001575	-4.088±1.294	6.7981e-06	-0.809±0.18	0.014607	-1.228±0.503	0.0955	-0.003	0	0.2417
rs180841537_C	22	24666856	C/T	0.002087	0.821095	-0.026±0.113	0.000153	-2.403±0.635	3e-05	-0.367±0.088	0.180418	-0.328±0.245	0.0953	0	0.0574	0.2455
rs3741325_G	11	118405989	G/A	0.063856	0.452894	-0.018±0.024	0.744887	-0.043±0.132	0.475565	-0.013±0.018	0.754192	-0.016±0.05	0.0944	0.0145	2.8252	0.1263
rs143662196_A	22	24812175	A/G	0.002087	0.821095	-0.026±0.113	0.000153	-2.403±0.635	3e-05	-0.367±0.088	0.180418	-0.328±0.245	0.0934	0	0.055	0.2437
rs2275336_A	6	154726988	A/G	0.20409	0.889567	0.002±0.014	0.691456	0.032±0.081	0.546368	-0.007±0.011	0.108938	-0.049±0.031	0.0929	2.3458	0.0176	0
rs545847157_C	2	216974084	C/T	0.003339	8.1e-05	0.46±0.117	0.341264	0.611±0.642	0.011947	0.223±0.089	0.270111	0.267±0.242	0.089	0.8735	0.0001	0
rs7854035_T	9	429719	T/C	0.002922	0.001036	0.326±0.099	0.005892	1.525±0.554	9.8e-05	0.299±0.077	0.044623	0.426±0.212	0.0884	0.1991	0.17	0
rs45474901_C	11	118405453	C/T	0.069282	0.594923	-0.012±0.023	0.929678	-0.011±0.126	0.866996	-0.003±0.017	0.690192	0.019±0.048	0.088	0.0131	2.7759	0.1939
rs11550310_C	19	55658167	C/G	0.148164	0.159346	-0.023±0.016	0.574696	0.051±0.091	0.767586	-0.004±0.012	0.834667	0.007±0.034	0.0878	0.0176	0	2.1564
c9_14618277_C	9	14618277	C/T	0.003339	0.844574	0.019±0.098	0.010438	1.399±0.546	0.00935	0.197±0.076	0.194076	0.272±0.209	0.0865	0	0	0.2725
rs2235318_T	22	40800544	T/C	0.403589	0.267725	-0.013±0.012	0.484923	-0.046±0.066	0.629221	-0.004±0.009	0.543036	0.015±0.025	0.0828	0	2.429	0.1078
rs2297836_A	1	205497066	A/G	0.21369	0.432402	-0.011±0.014	0.485189	0.054±0.078	0.662051	0.005±0.011	0.685527	0.012±0.03	0.0791	2.222	0.1961	0.0154
rs7541207_C	1	45474008	C/T	0.297579	0.086374	-0.021±0.012	0.935104	-0.006±0.07	0.703302	-0.004±0.01	0.401488	0.022±0.027	0.079	2.115	1.0016	0.004
rs560473860_C	6	6366752	C/T	0.007095	0.305734	0.073±0.071	0.000861	1.374±0.412	2.4e-05	0.231±0.055	0.722262	-0.056±0.158	0.079	0	0	0.0178
rs141837942_C	11	118406328	C/CAGTGTGGA	0.066778	0.526511	-0.015±0.023	0.866354	-0.022±0.129	0.730604	-0.006±0.018	0.850045	0.009±0.049	0.0788	0.009	2.5209	0.1976
rs543821083_T	9	127533379	T/G	0.002922	0.808947	0.025±0.102	0.000114	-2.189±0.567	8.2e-05	-0.31±0.079	0.129293	-0.33±0.218	0.0785	-0.0019	0	0.3114
c4_167022111_T	4	167022111	T/A	0.007513	0.003373	-0.209±0.071	0.399886	0.368±0.438	0.058126	0.104±0.055	7.0773e-07	0.744±0.15	0.0784	0.6232	1.4597	0
rs150998828_GA	7	148115638	GAA/G	0.141903	0.351986	-0.015±0.017	0.689846	0.037±0.093	0.896281	0.002±0.013	0.909113	0.004±0.035	0.0771	0.2792	2.0112	0.4354
rs45485302_A	11	118405377	A/C	0.070117	0.550717	-0.013±0.022	0.928217	0.011±0.125	0.918152	-0.002±0.017	0.740602	0.016±0.048	0.0765	0.0002	2.506	0.1757
c6_7881485_C	6	7881485	C/T	0.002922	0.013538	-0.26±0.105	0.482213	0.514±0.732	0.173867	0.112±0.082	8.8608e-06	1.004±0.226	0.0763	0.3909	1.0662	0.0025
rs2232239_C	6	29942866	C/T	0.084307	0.063346	-0.04±0.021	0.019319	-0.278±0.119	7.5e-05	-0.065±0.016	0.048086	-0.09±0.045	0.0752	0.1691	0.4404	0
c3_50114696_AT	3	50114696	ATT/AT	0.003756	0.052901	-0.155±0.08	0.00045	-1.587±0.452	1.7e-05	-0.27±0.063	0.143289	-0.255±0.174	0.0746	0	0.0143	0
rs111987702_C	12	66038945	C/A	0.043405	0.929561	0.002±0.028	0.852732	0.029±0.157	0.904285	0.003±0.022	0.954988	-0.003±0.06	0.072	1.4135	2.0149	0
rs11076176_G	16	57007446	G/T	0.279633	3.8705e-06	-0.059±0.013	0.069986	-0.13±0.072	0.00125	-0.032±0.01	0.747813	-0.009±0.027	0.0711	0.7218	0.042	0.0412
rs11556200_A	1	45444038	A/G	0.314691	0.019778	-0.028±0.012	0.869448	0.011±0.068	0.797054	-0.002±0.009	0.117813	0.04±0.026	0.0691	2.53	1.2246	0.0144
rs150999789_TG	22	40806939	TG/T	0.351002	0.121835	-0.019±0.012	0.838181	-0.014±0.067	0.547555	-0.006±0.009	0.757453	0.008±0.026	0.0686	0	2.0445	0.0906
rs149040633_G	12	56552365	G/GGAGTTTGTGGGTCA	0.005843	0.009255	-0.199±0.076	0.025739	0.952±0.427	0.017042	0.141±0.059	0.000579	0.561±0.163	0.0685	0.4413	0.386	0
rs150943639_T	15	90633757	T/C	0.011269	7.9e-05	0.225±0.057	0.871695	-0.051±0.319	0.320973	0.044±0.044	0.232273	-0.146±0.122	0.0676	0.2161	0	0.0027
c13_101763582_	13	101763582	GAA/GA	0.229549	0.505657	0.009±0.014	0.220132	-0.096±0.078	0.104389	-0.017±0.011	0.317761	-0.03±0.03	0.0666	0.068	2.0031	0.0253
rs4946763_T	6	107006347	T/C	0.347245	0.761803	0.004±0.012	0.132307	0.103±0.068	0.020028	0.022±0.009	0.180003	0.035±0.026	0.0661	2.9977	0.0419	0.2167
rs75448780_T	5	102262210	T/G	0.038398	0.501783	0.019±0.029	0.863506	-0.028±0.16	0.569778	0.013±0.022	0.889442	0.009±0.061	0.0646	2.2199	0.0026	0.2259
rs150227968_A	11	1585151	A/G	0.001669	0.070398	-0.235±0.13	2e-05	-3.085±0.724	1.6e-05	-0.433±0.101	0.989782	0.005±0.396	0.0646	0	0	0.3005
rs187226646_C	6	83849675	C/T	0.003339	0.165678	0.143±0.103	0.000409	-2.004±0.567	0.002352	-0.239±0.079	0.044729	-0.435±0.217	0.0646	0	0.049	0.0878
rs2070910_G	12	53298835	G/T	0.241653	0.442436	-0.011±0.014	0.940273	-0.006±0.079	0.97276	0±0.011	0.320409	0.03±0.03	0.0632	0	2.2411	0
rs56974220_G	16	87457526	G/A	0.063439	0.121519	0.037±0.024	0.164629	0.185±0.133	0.03234	0.039±0.018	0.235141	0.06±0.051	0.0628	2.0139	0.1496	0
rs628778_T	13	98829176	T/C	0.164023	0.68766	0.006±0.016	0.201215	0.115±0.09	0.616912	0.006±0.012	0.332151	-0.033±0.034	0.0609	0	2.5236	0
rs76955068_T	5	148371305	T/G	0.035476	0.94449	0.002±0.032	0.903394	-0.021±0.176	0.773278	-0.007±0.024	0.416456	-0.055±0.067	0.0608	2.112	0.3246	0.4114
rs35699480_C	1	154209584	C/T	0.002087	0.492225	0.08±0.117	8.4e-05	-2.559±0.651	0.000464	-0.317±0.091	0.402277	-0.21±0.251	0.0604	0	0	0.1322
rs4762659_C	12	96371894	C/T	0.09641	0.341166	0.019±0.02	0.021128	0.258±0.112	0.023502	0.035±0.015	0.585515	0.023±0.042	0.0598	2.3942	0	0
rs6538694_T	12	96374563	T/C	0.095576	0.347824	0.019±0.02	0.025063	0.253±0.113	0.021687	0.036±0.016	0.475226	0.03±0.043	0.0595	2.2782	0	0
rs6538695_T	12	96374672	T/C	0.095576	0.347824	0.019±0.02	0.025063	0.253±0.113	0.021687	0.036±0.016	0.475226	0.03±0.043	0.0579	2.3095	0	0
rs3741324_A	11	118405835	A/G	0.070117	0.550717	-0.013±0.022	0.928217	0.011±0.125	0.918152	-0.002±0.017	0.740602	0.016±0.048	0.0551	0.0005	2.4763	0.1604
rs2255019_A	3	183534913	A/G	0.472037	0.250052	0.013±0.012	0.257087	0.073±0.064	0.386046	0.008±0.009	0.745854	-0.008±0.025	0.0537	2.0289	0.2773	0.0068
rs144728264_T	11	1501709	T/C	0.001669	0.070398	-0.235±0.13	2e-05	-3.085±0.724	1.6e-05	-0.433±0.101	0.989782	0.005±0.396	0.0536	0	0	0.2824
rs3749782_A	5	135398279	A/G	0.188647	0.965934	0.001±0.014	0.532196	-0.05±0.081	0.60779	-0.006±0.011	0.622313	0.015±0.031	0.0533	0	2.0493	0
rs7297245_C	12	96374614	C/T	0.095576	0.347824	0.019±0.02	0.025063	0.253±0.113	0.021687	0.036±0.016	0.475226	0.03±0.043	0.0532	2.2834	0	0
rs202639_T	22	41856137	T/A	0.416527	0.354285	-0.011±0.012	0.56415	0.038±0.067	0.861938	0.002±0.009	0.699127	-0.01±0.025	0.0531	0.3133	2.7059	0.1728
rs7553658_C	1	45453893	C/A	0.322621	0.007748	-0.032±0.012	0.691922	-0.027±0.067	0.405632	-0.008±0.009	0.116763	0.04±0.026	0.0507	2.1323	1.258	0.027
rs760701_A	22	40800518	A/G	0.400251	0.35961	-0.011±0.012	0.524114	-0.042±0.066	0.715799	-0.003±0.009	0.469381	0.018±0.025	0.0503	0	2.1764	0.0474
rs6538693_G	12	96374554	G/A	0.095576	0.347824	0.019±0.02	0.025063	0.253±0.113	0.021687	0.036±0.016	0.475226	0.03±0.043	0.0477	2.3282	0	0
rs2839701_G	11	2017110	G/C	0.409432	0.272152	0.013±0.012	0.759849	0.02±0.065	0.726714	0.003±0.009	0.775138	0.007±0.025	0.0472	0.0673	2.6179	0
rs12289253_G	11	118405068	G/A	0.081803	0.874467	-0.003±0.021	0.873226	0.019±0.116	0.954762	0.001±0.016	0.947209	0.003±0.044	0.0467	0.0062	2.14	0.1239
rs3823384_G	6	29945368	G/A	0.085976	0.058155	-0.04±0.021	0.011035	-0.299±0.118	2e-05	-0.069±0.016	0.019958	-0.105±0.045	0.0455	0.3708	0.001	0
rs6786878_C	3	182735182	C/A	0.055092	0.20157	0.032±0.025	0.859209	0.025±0.141	0.754177	-0.006±0.02	0.095894	-0.09±0.054	0.045	1.1	2.4904	0.1349
c9_123939698_C	9	123939698	CT/CTT	0.323039	0.055972	0.028±0.014	0.938526	0.006±0.082	0.897846	-0.001±0.011	0.2739	-0.035±0.032	0.0432	2.0949	0	0.0493
rs9260830_C	6	29942979	C/G	0.086394	0.050733	-0.042±0.021	0.009943	-0.306±0.119	1.8e-05	-0.07±0.016	0.021195	-0.104±0.045	0.0414	0.3698	0	0
c19_4525016_T	19	4525016	T/C	0.002087	0.110302	0.187±0.117	0.006011	-1.812±0.66	0.002977	-0.27±0.091	0.002806	-0.753±0.252	0.0414	-0.0013	0.365	0.1709
rs141316083_G	19	58640910	G/A	0.048831	0.639292	-0.012±0.026	0.625667	0.072±0.147	0.542714	0.012±0.02	0.579476	0.031±0.056	0.0413	2.8879	0	0.0341
rs1515442_C	3	172835125	C/T	0.280467	0.141016	-0.019±0.013	0.253985	-0.082±0.072	0.265477	-0.011±0.01	0.179983	0.037±0.027	0.0406	0.5973	2.6579	0.0241
rs1125398_G	22	45589490	G/A	0.246661	0.368188	-0.012±0.013	0.815393	-0.018±0.075	0.496345	0.007±0.01	0.101434	0.047±0.028	0.0405	0.3365	2.0174	0
c3_42684055_A	3	42684055	A/G	0.004591	0.979723	0.002±0.089	0.014895	1.202±0.494	0.009	0.179±0.068	0.103459	0.305±0.187	0.0403	0	0	0.1195
rs185661651_A	2	72722525	A/G	0.002087	9.5e-05	0.469±0.12	0.777054	-0.191±0.675	0.192097	0.122±0.094	0.300046	-0.268±0.259	0.0398	0.2222	0	0
c11_834628_T	11	834628	T/C	0.002504	0.036592	-0.26±0.124	0.419144	0.636±0.787	0.1136	0.151±0.095	6e-05	1.044±0.26	0.0391	0.0769	0.783	0
rs75861653_T	1	201338526	T/C	0.032555	0.361769	0.03±0.033	0.285106	-0.195±0.183	0.588676	-0.014±0.025	0.495984	0.047±0.069	0.0386	2.486	0.2165	0.0003
rs11682874_A	2	9411441	A/G	0.150668	0.070376	0.03±0.016	0.90242	0.011±0.092	0.618443	0.006±0.013	0.761125	-0.011±0.035	0.0376	0.8082	2.0051	0
rs1543322_G	22	40806940	G/A	0.352254	0.105863	-0.02±0.012	0.807094	-0.016±0.067	0.513375	-0.006±0.009	0.730231	0.009±0.026	0.0373	0	2.0894	0.0571
rs6700115_A	1	153781888	A/G	0.409015	0.012732	-0.03±0.012	6e-05	0.266±0.066	0.000121	0.035±0.009	0.017751	0.06±0.025	0.0369	0	0.0103	0.0619
rs12539729_T	7	128142023	T/A	0.458681	0.00696	-0.031±0.012	0.015032	0.157±0.065	0.004105	0.025±0.009	3.9e-05	0.101±0.024	0.0368	1.3738	0.0302	0.1926
rs9260860_T	6	29945508	T/C	0.086394	0.050733	-0.042±0.021	0.009943	-0.306±0.119	1.8e-05	-0.07±0.016	0.021195	-0.104±0.045	0.0366	0.3611	0.0001	0
c17_30348969_C	17	30348969	C/T	0.012938	0.354835	-0.048±0.052	0.231391	-0.346±0.289	0.037818	-0.083±0.04	0.363567	-0.1±0.11	0.0355	2.1047	0.0683	0.3126
rs728116_C	19	16611978	C/T	0.348915	6.8e-05	0.048±0.012	0.436726	0.053±0.068	0.160651	0.013±0.009	0.142601	-0.038±0.026	0.0351	0.8899	0.8085	0.1072
c16_127193_T	16	127193	T/G	0.001669	4e-05	0.587±0.143	0.955002	-0.045±0.792	0.15417	0.157±0.11	0.323923	-0.297±0.301	0.0341	0.7755	0.021	0
rs61744062_T	9	76090334	T/G	0.143155	0.519299	-0.011±0.017	0.76841	0.028±0.094	0.743549	0.004±0.013	0.167587	0.049±0.036	0.034	0.7788	2.9199	0
c17_30477650_A	17	30477650	A/C	0.012938	0.354835	-0.048±0.052	0.231391	-0.346±0.289	0.037818	-0.083±0.04	0.363567	-0.1±0.11	0.0335	2.1013	0.072	0.3052
rs2644703_T	17	645019	T/C	0.013773	0.470542	0.035±0.048	0.142241	-0.394±0.269	0.039235	-0.077±0.037	0.044434	-0.207±0.103	0.0334	0.0022	2.3605	0
rs9611577_G	22	41793090	G/T	0.421953	0.384103	-0.01±0.012	0.481223	0.047±0.066	0.636593	0.004±0.009	0.587106	-0.014±0.025	0.033	0.1517	2.0568	0.1967
c9_35077402_A	9	35077402	A/G	0.001669	0.023076	-0.308±0.136	0.242689	1.17±1.001	0.095055	0.176±0.106	9e-05	1.137±0.291	0.0326	0.1947	0.4312	0
rs8031107_A	15	81582868	A/G	0.495827	0.239095	0.014±0.012	0.602715	0.034±0.065	0.293308	-0.009±0.009	9.6e-05	-0.096±0.025	0.031	0	0.498	0.0322
rs186752534_A	16	15502415	A/T	0.001669	4e-05	0.587±0.143	0.955002	-0.045±0.792	0.15417	0.157±0.11	0.323923	-0.297±0.301	0.0299	0.7531	0.0107	0
rs12370675_A	12	100550996	A/G	0.057596	0.29412	0.026±0.025	0.831387	0.029±0.138	0.646269	0.009±0.019	0.973759	0.002±0.053	0.0292	2.1596	0.0024	0
rs60592197_C	12	100452027	C/T	0.055926	0.263076	0.028±0.025	0.842863	0.028±0.14	0.617986	0.01±0.019	0.869066	0.009±0.053	0.0289	2.1635	0.0013	0
rs2472537_G	8	133860645	G/A	0.267946	0.399222	-0.011±0.013	0.103363	0.119±0.073	0.221354	0.012±0.01	0.302787	0.029±0.028	0.0287	0.5314	0.0086	2.206
c22_41169952_A	22	41169952	A/G	0.001669	4e-05	0.587±0.143	0.955002	-0.045±0.792	0.15417	0.157±0.11	0.323923	-0.297±0.301	0.0285	0.7677	0.0136	0
rs2075744_G	11	2018449	G/A	0.419866	0.464925	0.008±0.012	0.870294	-0.011±0.064	0.951891	0.001±0.009	0.451955	0.018±0.025	0.0272	0.2738	2.3039	0
rs2275598_G	1	45474755	G/C	0.308013	0.040968	-0.025±0.012	0.779026	-0.019±0.069	0.506208	-0.006±0.01	0.221476	0.032±0.026	0.0269	2.5416	1.0581	0.0099
c16_4935606_G	16	4935606	G/A	0.001669	4e-05	0.587±0.143	0.955002	-0.045±0.792	0.15417	0.157±0.11	0.323923	-0.297±0.301	0.0267	0.7637	0.0094	0
rs3819041_G	21	36081626	G/C	0.484557	0.045074	-0.023±0.012	0.295133	0.068±0.065	0.127154	0.014±0.009	6.5e-05	0.098±0.024	0.0255	0.0009	0.6943	0.1829
rs1046315_A	1	33324091	A/G	0.02838	0.00911	-0.089±0.034	0.39414	0.163±0.191	0.103897	0.043±0.026	3.8e-05	0.297±0.072	0.0253	0	0	0
rs308925_A	16	77769834	A/G	0.243322	0.863063	-0.002±0.013	0.862799	-0.013±0.074	0.983038	0±0.011	0.692793	0.011±0.028	0.0245	2.1077	0	0.5929
rs372989688_A	7	134717625	A/G	0.003339	0.010267	-0.252±0.098	0.666216	-0.281±0.65	0.525184	0.048±0.076	4.2e-05	0.854±0.209	0.0244	0.0975	0.1938	0
rs3747790_C	6	107016731	C/T	0.193656	0.25054	0.017±0.015	0.657258	-0.037±0.083	0.746329	0.004±0.011	0.371224	0.028±0.031	0.0239	2.6506	0.067	0.0463
rs2275599_T	1	45474750	T/A	0.307596	0.043311	-0.025±0.012	0.713762	-0.025±0.069	0.460416	-0.007±0.01	0.230693	0.032±0.026	0.0232	2.4387	1.0314	0.0068
rs20549_G	16	67969930	G/A	0.232888	0.109965	0.022±0.014	0.550695	0.047±0.079	0.305077	0.011±0.011	0.637019	0.014±0.03	0.023	2.1251	0	0.2601
rs12216426_T	6	101248149	T/C	0.059683	0.000871	-0.08±0.024	0.5314	0.084±0.135	0.216886	-0.023±0.019	0.735575	-0.017±0.052	0.0227	2.3604	0.8002	0.0129
c22_40502908_A	22	40502908	A/G	0.001669	4e-05	0.587±0.143	0.955002	-0.045±0.792	0.15417	0.157±0.11	0.323923	-0.297±0.301	0.0227	0.774	0.0116	0
c16_1877257_G	16	1877257	G/A	0.001669	4e-05	0.587±0.143	0.955002	-0.045±0.792	0.15417	0.157±0.11	0.323923	-0.297±0.301	0.0227	0.7468	0.0016	0
rs77281551_C	3	185632973	C/T	0.005843	0.655996	-0.032±0.073	0.016527	0.972±0.406	0.007183	0.151±0.056	0.011277	0.393±0.155	0.0227	-0.0025	0.0006	0.0147
rs10413231_G	19	53857438	G/T	0.143155	0.255701	-0.019±0.017	0.413408	0.078±0.095	0.637384	0.006±0.013	0.218418	0.044±0.036	0.0222	2.2721	0	0
rs45533334_C	14	76873966	C/G	0.050501	0.611821	0.013±0.026	0.968778	-0.006±0.145	0.847461	0.004±0.02	0.937462	-0.004±0.055	0.0218	2.2147	0.1024	0.2748
c22_41831526_T	22	41831526	T/G	0.001669	4e-05	0.587±0.143	0.955002	-0.045±0.792	0.15417	0.157±0.11	0.323923	-0.297±0.301	0.0218	0.7852	0.0031	0
c12_110868010_	12	110868010	A/C	0.003339	3.1e-05	0.396±0.095	0.886006	0.076±0.533	0.117363	0.116±0.074	0.832675	-0.043±0.204	0.0215	0.742	0	0.0077
rs2078294_T	12	52652243	T/A	0.205342	0.267517	-0.015±0.014	0.403041	0.065±0.078	0.348537	0.01±0.011	0.034221	0.063±0.03	0.021	0.0644	2.0335	0
rs2067051_T	11	2018168	T/C	0.42237	0.330262	0.011±0.012	0.954496	0.004±0.064	0.664069	0.004±0.009	0.375522	0.022±0.025	0.0208	0.3716	2.0511	0
rs9626460_A	22	46240090	A/G	0.111853	0.894083	-0.002±0.018	0.178669	-0.135±0.1	0.311565	-0.014±0.014	0.113066	0.061±0.038	0.0206	2.0023	0.005	0.0061
rs138243_A	22	50564750	A/C	0.002504	0.284118	0.109±0.101	0.000315	-2.049±0.569	0.00032	-0.284±0.079	0.149837	-0.316±0.219	0.0206	0.1587	0.0266	0.0294
c12_110318222_	12	110318222	A/G	0.003339	3.1e-05	0.396±0.095	0.886006	0.076±0.533	0.117363	0.116±0.074	0.832675	-0.043±0.204	0.0199	0.765	0	0.003
rs59687658_G	16	14693755	G/A	0.001669	4e-05	0.587±0.143	0.955002	-0.045±0.792	0.15417	0.157±0.11	0.323923	-0.297±0.301	0.0195	0.7717	0.0001	0
c16_3451319_A	16	3451319	A/G	0.001669	4e-05	0.587±0.143	0.955002	-0.045±0.792	0.15417	0.157±0.11	0.323923	-0.297±0.301	0.0194	0.8061	0.0032	0
c11_838526_T	11	838526	T/C	0.002504	0.036592	-0.26±0.124	0.419144	0.636±0.787	0.1136	0.151±0.095	6e-05	1.044±0.26	0.0183	0.0789	0.7814	0
rs200412569_A	22	50752818	A/G	0.001252	0.117486	0.228±0.146	9e-05	-3.196±0.816	0.000346	-0.406±0.114	0.085384	-0.54±0.314	0.0174	0.09	0	0.0402
rs3796538_A	4	38700814	A/T	0.144824	0.152304	-0.024±0.017	0.137984	0.138±0.093	0.281274	0.014±0.013	0.527285	0.022±0.035	0.016	2.1995	0.052	0.0032
rs58651764_C	10	27233276	C/G	0.153589	1.4e-05	-0.07±0.016	0.944604	-0.006±0.09	0.751458	-0.004±0.012	0.003601	0.1±0.034	0.0155	0.0403	0.0496	0
rs4817303_T	21	31131224	T/C	0.103923	0.15861	-0.027±0.019	0.759284	-0.033±0.108	0.362839	-0.014±0.015	0.770549	0.012±0.041	0.0151	0.3157	2.0865	0.6168
rs17097231_G	5	140739779	G/C	0.143155	0.067723	-0.03±0.017	0.97283	0.003±0.093	0.998404	0±0.013	0.287967	0.037±0.035	0.0145	0.1866	2.2292	0
rs140519122_A	22	50705830	A/G	0.001252	0.117486	0.228±0.146	9e-05	-3.196±0.816	0.000346	-0.406±0.114	0.085384	-0.54±0.314	0.0141	0.0911	0	0.0398
rs116674643_C	3	123695759	C/A	0.002087	1.6e-05	0.499±0.116	0.707257	0.246±0.656	0.100243	0.149±0.091	0.201382	-0.321±0.251	0.014	0.7916	0.1926	0.4933
c16_4702111_A	16	4702111	A/G	0.001669	4e-05	0.587±0.143	0.955002	-0.045±0.792	0.15417	0.157±0.11	0.323923	-0.297±0.301	0.0137	0.7659	0.0001	0
rs11211065_A	1	45470503	A/G	0.002504	0.062794	-0.196±0.105	0.708789	0.239±0.64	0.124906	0.126±0.082	6.2e-05	0.906±0.226	0.0126	0.0704	0.2779	0
rs10412066_C	19	21950337	C/G	0.209516	1.7918e-06	0.069±0.014	0.336575	-0.078±0.081	0.978772	0±0.011	0.085799	-0.053±0.031	0.0119	0.6142	0.6782	0.0937
rs9812611_A	3	197807195	A/G	0.268364	9.3e-05	-0.052±0.013	0.734738	0.025±0.074	0.993136	0±0.01	0.002387	0.085±0.028	0.0117	0	0.1967	0.0047
rs1076235_T	19	18775077	T/C	0.396911	0.759085	-0.004±0.012	0.13612	0.098±0.066	0.264167	0.01±0.009	0.952609	0.001±0.025	0.0116	2.8661	0.1855	0.0038
rs45522239_G	11	118405438	G/A	0.068865	0.547701	-0.014±0.023	0.998872	0±0.135	0.929247	-0.002±0.018	0.568561	0.028±0.049	0.0115	0.014	2.6105	0.0794
rs190369936_G	2	61331131	G/T	0.045492	0.986135	0.001±0.029	0.633231	-0.077±0.162	0.35765	-0.021±0.022	0.782276	-0.017±0.061	0.0112	2.6449	0.2706	0.0302
rs17172630_A	7	44282928	A/G	0.071787	0.946481	-0.002±0.023	0.839079	-0.026±0.127	0.982018	0±0.018	0.870898	0.008±0.048	0.0111	0	2.008	0.0353
rs7106929_G	11	62883681	G/A	0.110601	0.221339	-0.022±0.018	0.000898	0.337±0.102	0.003827	0.041±0.014	0.092653	0.065±0.039	0.0109	0	0	0.2627
c3_195513765_C	3	195513765	C/G	0.001669	4e-05	0.587±0.143	0.955002	-0.045±0.792	0.15417	0.157±0.11	0.323923	-0.297±0.301	0.0107	0.7769	0.0019	0
rs1134760_C	16	67964203	C/T	0.228714	0.093766	0.024±0.014	0.587146	0.043±0.079	0.316004	0.011±0.011	0.686098	0.012±0.03	0.0105	2.2283	0	0.306
rs4351475_T	9	71990645	T/C	0.410685	0.176796	-0.016±0.012	0.899131	-0.008±0.066	0.694574	-0.004±0.009	0.859311	0.004±0.025	0.01	0.3572	2.9506	0
rs11878416_G	19	4491476	G/C	0.317196	0.093847	0.021±0.012	0.003493	0.202±0.069	6.8e-05	0.038±0.01	0.100699	0.043±0.026	0.01	0	0.0547	0.4614
rs114166963_A	4	38700815	A/T	0.144824	0.152304	-0.024±0.017	0.137984	0.138±0.093	0.281274	0.014±0.013	0.527285	0.022±0.035	0.0098	2.2474	0.0578	0.0032
rs321953_T	19	52852523	T/C	0.305926	0.71375	0.005±0.013	0.064586	0.129±0.07	0.111217	0.015±0.01	0.368525	-0.024±0.027	0.0096	2.2905	0	0.1272
rs45548238_T	11	118405437	T/C	0.068865	0.547701	-0.014±0.023	0.998872	0±0.135	0.929247	-0.002±0.018	0.568561	0.028±0.049	0.0096	0.0117	2.6025	0.0804
rs17207369_C	19	55224692	C/T	0.157763	0.115693	-0.024±0.015	0.17556	-0.115±0.085	0.109688	-0.019±0.012	0.836374	-0.007±0.032	0.0094	3.4808	0.0129	0.0592
rs2839698_A	11	2018853	A/G	0.410685	0.283568	0.012±0.012	0.897957	0.008±0.065	0.722586	0.003±0.009	0.530063	0.016±0.025	0.0091	0.081	2.2253	0
rs573971_A	11	118393396	A/G	0.094324	0.104582	-0.032±0.019	0.792646	-0.029±0.109	0.170433	-0.021±0.015	0.640473	-0.019±0.041	0.0088	0.0261	2.0587	0.1278
rs74492876_G	3	35756952	G/C	0.019616	0.116805	-0.066±0.042	0.598817	0.124±0.235	0.045288	0.064±0.032	8.4354e-06	0.392±0.088	0.0087	0.3604	0.2517	0
rs2072560_T	11	116661826	T/C	0.131886	0.002033	-0.055±0.018	0.867132	0.017±0.101	0.136262	0.021±0.014	5.1411e-10	0.235±0.038	0.0083	0.3238	2.0579	0
rs2296777_A	9	37501844	A/G	0.24207	0.478844	-0.01±0.014	0.900558	-0.01±0.077	0.90921	0.001±0.011	0.944479	-0.002±0.029	0.0077	2.3508	1.0828	0
rs138838677_A	15	94817185	A/AAG	0.168197	0.942968	-0.001±0.015	0.930393	-0.007±0.082	0.985202	0±0.012	0.944604	-0.002±0.031	0.0071	3.0362	0.349	0.099
rs17639735_G	5	148016537	G/A	0.093072	0.399371	-0.016±0.019	0.012224	0.272±0.108	0.060274	0.028±0.015	0.212695	0.052±0.042	0.007	0.1636	2.0069	0
rs1168312_T	12	66725202	T/C	0.209098	0.185157	0.018±0.014	0.045624	-0.155±0.077	0.384475	-0.009±0.011	0.277664	0.032±0.029	0.006	0	2.0808	0.0207
rs7105073_T	11	2695042	T/C	0.085559	0.737039	0.007±0.021	0.101861	-0.188±0.115	0.036832	-0.033±0.016	0.287989	-0.046±0.044	0.0055	0.5515	2.0214	0
rs998688_T	1	168698298	T/C	0.053422	5.1e-05	-0.107±0.026	0.727372	0.051±0.147	0.52692	-0.013±0.02	0.321003	0.056±0.056	0.0052	0.308	0	0.0135
rs72650689_A	16	11272330	A/G	0.003339	2.9471e-06	0.438±0.094	0.915015	-0.056±0.525	0.137358	0.108±0.073	0.064799	-0.371±0.201	0.005	0.6763	-0.0002	0
rs4486660_C	11	5758646	C/T	0.160267	0.253563	-0.018±0.016	0.588782	-0.047±0.087	0.085472	-0.021±0.012	0.031151	-0.071±0.033	0.0049	0.0636	2.8759	0
rs77800130_A	4	38699630	A/C	0.143572	0.153121	-0.024±0.017	0.098091	0.154±0.093	0.220294	0.016±0.013	0.519931	0.023±0.036	0.0048	2.3714	0	0.0086
rs79055277_A	20	61869956	A/G	0.013773	0.564033	-0.028±0.048	0.594065	-0.143±0.269	0.95172	-0.002±0.037	0.142274	0.15±0.102	0.0042	0.081	2.0308	0
rs13260_T	13	110802123	T/G	0.123539	0.754097	0.006±0.018	0.570469	-0.057±0.1	0.329999	-0.013±0.014	0.111398	-0.06±0.038	0.0037	0.4856	2.2123	0.0304
rs151248323_G	12	133498533	G/A	0.105176	0.296169	-0.02±0.019	0.576631	0.06±0.108	0.915485	0.002±0.015	0.973638	-0.001±0.041	0.003	0.1253	2.2826	0
rs17339499_C	17	9846521	C/G	0.239149	0.637294	0.006±0.014	0.000573	0.265±0.077	8.2e-05	0.042±0.011	0.220126	0.036±0.029	0.0029	0.1424	0.0207	0.1039
c5_122718609_C	5	122718609	C/T	0.004174	0.004901	-0.271±0.096	0.602682	0.314±0.603	0.180335	0.1±0.074	1e-05	0.898±0.203	0.0028	0.8738	1.4822	0
rs17481971_A	7	7754922	A/G	0.091402	0.353579	-0.018±0.02	0.008935	-0.287±0.11	6.3e-05	-0.06±0.015	0.030437	-0.09±0.042	0.0028	0	0.2645	0
rs139900131_T	19	44589999	T/TCTC	0.48581	0.804312	-0.003±0.011	0.580508	-0.035±0.063	0.843989	0.002±0.009	0.671796	0.01±0.024	0.0027	0.0112	2.2769	0.0229
rs55939178_A	17	62137930	A/G	0.032972	3.7e-05	0.133±0.032	0.67057	0.076±0.178	0.175789	0.033±0.025	0.123154	-0.105±0.068	0.0023	0.0747	0.4724	0
rs6897_C	15	90815287	C/T	0.07596	0.020642	-0.048±0.021	0.04838	0.229±0.116	0.046772	0.032±0.016	0.226105	0.054±0.044	0.0013	2.1989	0	0.1833
rs143029685_A	2	152118224	A/G	0.048414	0.790715	-0.007±0.027	0.173534	-0.202±0.148	0.697883	-0.008±0.021	0.59676	0.03±0.056	0.0013	2.1151	0.6008	0.1304
rs75330441_T	17	16587314	T/A	0.141486	0.538146	0.01±0.017	0.816317	0.022±0.094	0.926888	0.001±0.013	0.556813	-0.021±0.036	0.0011	0.1625	2.4596	0
rs3813762_T	17	16521084	T/C	0.142738	0.572165	0.009±0.017	0.648122	0.043±0.093	0.811149	0.003±0.013	0.549518	-0.021±0.036	0.0009	0.2434	2.1786	0
rs61730989_A	20	52192560	A/G	0.017947	0.499757	-0.03±0.044	0.368227	0.224±0.249	0.670524	0.015±0.034	0.372809	0.084±0.094	0.0008	1.0173	2.3105	0
rs7947334_C	11	5142549	C/T	0.338898	0.145157	-0.018±0.012	0.003131	-0.204±0.069	1.2e-05	-0.042±0.009	0.012572	-0.066±0.026	0.0008	0.3235	0.0469	0.0003
rs1800777_A	16	57017319	A/G	0.06803	4.9e-05	-0.093±0.023	0.6141	0.064±0.127	0.997236	0±0.018	0.083344	0.084±0.049	0.0007	0.1928	0	0
rs6890275_T	5	79473286	T/G	0.140234	0.031358	0.036±0.017	0.303355	0.098±0.095	0.215773	0.016±0.013	0.030834	-0.078±0.036	0.0006	2.2437	0.7613	0.0023
rs1061632_C	6	36457484	C/T	0.258765	0.051013	-0.027±0.014	0.331774	0.074±0.076	0.739582	-0.004±0.011	0.803932	-0.007±0.029	0.0004	2.0288	0	0.0775
rs4790114_C	17	2930223	C/T	0.493322	0.417433	0.01±0.012	0.50132	-0.044±0.066	0.461411	-0.007±0.009	0.094302	-0.042±0.025	0.0004	0.0745	2.2289	0.0027
rs186666403_T	7	102883388	T/C	0.061769	0.673966	-0.01±0.024	0.426574	-0.107±0.135	0.467141	-0.014±0.019	0.55264	-0.031±0.051	0.0003	2.2962	0	0.5105
rs10810436_T	9	15723547	T/C	0.371035	0.253555	0.014±0.012	0.813768	-0.016±0.069	0.514253	-0.006±0.01	0.545776	-0.016±0.026	0.0003	0.3945	2.0263	0
c4_157997598_T	4	157997598	T/C	0.005008	0.000288	-0.334±0.092	0.71033	0.218±0.586	0.244464	0.082±0.071	6.306e-08	1.039±0.192	0.0002	1.8725	3.1318	0
rs72264608rs57	11	117151014	AGTTTGTTT/AGTTT	0.147746	0.607641	-0.008±0.016	0.448071	0.069±0.091	0.355646	0.012±0.013	0.564948	-0.02±0.035	0.0002	0.2287	2.1923	0
c2_125627268_A	2	125627268	A/G	0.001669	0.003155	-0.398±0.135	0.214199	-1.046±0.842	0.832173	0.022±0.104	3.8e-05	1.17±0.284	0.0002	0.173	0.2256	0.0054
rs148163237_G	6	105530994	G/GTA	0.198664	0.432229	-0.011±0.014	0.057814	-0.15±0.079	0.019711	-0.025±0.011	0.549026	-0.018±0.03	0.0001	2.342	0.0269	0.2698
rs543018376_T	5	37107062	T/C	0.001252	4.7e-05	-0.587±0.144	0.793007	0.214±0.814	0.711087	0.042±0.113	0.027949	0.687±0.312	0.0001	0.2372	0.7197	0
rs9899785_T	17	16557027	T/C	0.142738	0.572165	0.009±0.017	0.648122	0.043±0.093	0.811149	0.003±0.013	0.549518	-0.021±0.036	0.0001	0.1993	2.1147	0
rs3745405_T	19	54395098	T/G	0.497496	0.012895	0.029±0.011	0.875982	-0.01±0.064	0.745534	0.003±0.009	0.277344	-0.027±0.025	0	3.9007	0.2172	0
rs3745406_C	19	54394965	C/T	0.5	0.015243	0.028±0.011	0.865552	-0.011±0.064	0.722855	0.003±0.009	0.312104	-0.025±0.024	0	3.6118	0.1909	0
rs77424833rs39	6	36571704	AAT/A	0.166945	0.243634	-0.018±0.016	0.771466	-0.025±0.086	0.479973	-0.008±0.012	0.737739	-0.011±0.033	0	3.5897	0	0
rs36032743_C	6	112037190	C/T	0.113105	0.759336	-0.005±0.018	0.466395	0.073±0.1	0.579552	0.008±0.014	0.595803	0.02±0.038	0	3.5336	0	0
rs10421350_A	19	58609443	A/G	0.221202	0.922796	-0.001±0.014	0.66493	0.034±0.078	0.448958	0.008±0.011	0.461404	0.022±0.03	0	3.4543	0	0.0016
rs10421140_A	19	58609376	A/G	0.21369	0.704219	0.005±0.014	0.806616	0.019±0.079	0.627973	0.005±0.011	0.81592	0.007±0.03	0	3.3772	0	0
rs2554981_G	19	58620273	G/T	0.209933	0.758535	0.004±0.014	0.789675	0.021±0.079	0.579951	0.006±0.011	0.635092	0.014±0.03	0	3.3601	0	0
rs10420801_G	19	58609457	G/A	0.221202	0.922796	-0.001±0.014	0.66493	0.034±0.078	0.448958	0.008±0.011	0.461404	0.022±0.03	0	3.3469	0	0.0002
rs78560062_T	19	58662212	T/C	0.208264	0.823202	-0.003±0.014	0.445161	0.06±0.078	0.34591	0.01±0.011	0.390383	0.026±0.03	0	3.2934	0	0
rs1076931_C	6	36562021	C/G	0.169867	0.342426	-0.015±0.015	0.615358	-0.043±0.086	0.508628	-0.008±0.012	0.974175	0.001±0.033	0	3.0535	0	0
rs7344_C	6	36570366	C/T	0.168197	0.335529	-0.015±0.015	0.649751	-0.039±0.086	0.523334	-0.008±0.012	0.962167	-0.002±0.033	0	3.042	0	0
rs62342477_T	5	7743787	T/C	0.353089	0.778374	0.003±0.012	0.071011	0.125±0.069	0.092273	0.016±0.01	0.480867	0.019±0.026	0	2.863	0.2274	0
rs72942215_C	18	55280764	C/T	0.148581	0.59856	-0.009±0.017	0.28527	0.1±0.094	0.136057	0.019±0.013	0.554494	0.021±0.036	0	2.8507	0	0
rs7649379_C	3	111840513	C/A	0.047579	0.002871	-0.081±0.027	0.4904	-0.104±0.151	0.436552	-0.016±0.021	0.944915	-0.004±0.058	0	2.8023	0.1254	0
rs705600_T	6	101312104	T/C	0.277128	0.93317	-0.001±0.013	0.729873	0.025±0.072	0.663971	0.004±0.01	0.725669	0.01±0.027	0	2.7853	0.0114	0.001
rs1492488_C	3	111841346	C/T	0.047579	0.002871	-0.081±0.027	0.4904	-0.104±0.151	0.436552	-0.016±0.021	0.944915	-0.004±0.058	0	2.7748	0.1441	0
rs1054761_A	21	43218520	A/G	0.296745	0.284921	0.013±0.013	0.978563	-0.002±0.07	0.504155	-0.006±0.01	0.054853	-0.051±0.027	0	2.7704	0.1075	0
rs2494749_A	14	105258893	A/G	0.216194	0.95971	0.001±0.014	0.272228	0.086±0.078	0.379928	0.009±0.011	0.407554	-0.025±0.03	0	2.7613	0.7286	0
rs3734281_C	6	134215779	C/T	0.169867	0.509991	0.01±0.015	0.055023	-0.162±0.084	0.221774	-0.014±0.012	0.929678	0.003±0.032	0	2.7543	0	0
rs8111785_T	19	12297369	T/G	0.093489	0.586326	0.011±0.02	0.460911	-0.083±0.112	0.5824	-0.008±0.015	0.319247	0.042±0.042	0	2.7227	0	0.3875
rs12891713_T	14	91760522	T/C	0.116861	0.381697	0.016±0.018	0.223777	-0.122±0.101	0.049944	-0.027±0.014	0.0196	-0.089±0.038	0	2.6951	0	0
rs117969846_T	10	33246769	T/G	0.06803	0.014558	-0.055±0.022	0.259226	0.142±0.126	0.209868	0.022±0.017	0.017693	0.114±0.048	0	2.6793	0.2719	0
rs1111865_T	6	109610863	T/C	0.395242	0.759055	0.004±0.012	0.863415	0.011±0.066	0.865887	-0.002±0.009	0.189079	-0.033±0.025	0	2.6685	0	0
rs55826108_G	19	53913481	G/A	0.199082	0.969604	-0.001±0.014	0.92994	0.007±0.08	0.803835	-0.003±0.011	0.810851	0.007±0.031	0	2.6641	0.2822	0
c19_16243378_C	19	16243378	C/CAG	0.015025	0.576914	0.023±0.041	0.353582	-0.216±0.232	0.454701	-0.024±0.032	0.462611	-0.065±0.088	0	2.6347	0.0195	0
rs1981829_A	19	54974774	A/T	0.449499	0.039428	-0.024±0.012	0.388348	0.057±0.066	0.598308	0.005±0.009	0.661731	0.011±0.025	0	2.633	0	0
rs80154515_A	10	33233653	A/G	0.065943	0.023415	-0.052±0.023	0.42509	0.102±0.128	0.250084	0.02±0.018	0.006742	0.132±0.049	0	2.6181	0.1381	0
rs465646_G	6	111620758	G/A	0.185309	0.80724	-0.004±0.015	0.661434	0.037±0.084	0.713913	0.004±0.012	0.714508	0.012±0.032	0	2.6116	0	0.3053
rs4974522_T	3	194188831	T/C	0.076378	0.512641	0.014±0.022	0.507941	-0.081±0.123	0.163883	-0.024±0.017	0.076409	-0.083±0.047	0	2.6023	0.5846	0
rs7221817_T	17	29110860	T/A	0.084307	0.276187	-0.023±0.021	0.209146	0.145±0.115	0.197322	0.021±0.016	0.35144	0.041±0.044	0	2.5981	0.1064	0
rs4801713_T	19	56011460	T/C	0.374791	0.648814	0.005±0.012	0.161066	-0.094±0.067	0.377954	-0.008±0.009	0.762637	0.008±0.026	0	2.5968	0.2548	0
rs3795026_C	19	18780769	C/T	0.414858	0.89406	0.002±0.012	0.376977	0.058±0.066	0.741073	0.003±0.009	0.35855	-0.023±0.025	0	2.5968	0.0043	0
rs72814721_T	5	173416191	T/C	0.080551	0.260728	0.024±0.021	0.724342	0.041±0.117	0.960458	0.001±0.016	0.044815	-0.09±0.045	0	2.5862	0.5994	0
rs56267696_A	6	108843883	A/G	0.135225	0.028341	-0.036±0.016	0.11799	0.144±0.092	0.355309	0.012±0.013	0.709096	-0.013±0.035	0	2.5717	0.042	0.1807
rs1111866_T	6	109610846	T/G	0.396077	0.803788	0.003±0.012	0.908022	0.008±0.066	0.836685	-0.002±0.009	0.215308	-0.031±0.025	0	2.5619	0.0021	0
rs865005_A	9	33677058	A/G	0.058014	0.069495	-0.046±0.025	0.640629	0.066±0.142	0.642506	0.009±0.02	0.208731	0.068±0.054	0	2.5336	0.0944	0
rs72857639_A	11	11969971	A/G	0.110184	0.700637	-0.007±0.019	0.811881	-0.025±0.105	0.553001	-0.009±0.014	0.696931	0.016±0.04	0	2.5336	0	0
rs1064074_G	11	17519742	G/C	0.39399	0.015721	-0.029±0.012	0.751851	-0.021±0.066	0.439935	-0.007±0.009	0.582734	0.014±0.025	0	2.5255	0	0
rs240988_G	6	111590094	G/A	0.167779	0.845499	0.003±0.016	0.764437	-0.026±0.087	0.953639	0.001±0.012	0.81165	0.008±0.033	0	2.5159	0	0.2152
rs74947155_A	19	57733871	A/G	0.072621	0.702523	0.009±0.023	0.168605	0.176±0.128	0.340958	0.017±0.018	0.870738	-0.008±0.049	0	2.5021	0.0009	0
rs9666604_G	11	2697595	G/A	0.152754	0.283194	-0.017±0.016	0.365907	-0.081±0.089	0.346287	-0.012±0.012	0.671437	-0.014±0.034	0	2.5011	0.4954	0
rs3732388_T	3	192516430	T/C	0.091402	0.269904	0.022±0.02	0.428636	-0.087±0.11	0.841125	0.003±0.015	0.213816	0.052±0.042	0	2.4808	0.0258	0
rs11146336_A	10	133769568	A/G	0.136895	0.192671	0.022±0.017	0.044823	0.186±0.093	0.004133	0.037±0.013	0.557338	-0.021±0.035	0	2.4789	0	0
rs11042957_A	11	10794281	A/C	0.090985	0.645268	-0.009±0.02	0.690225	0.045±0.113	0.930822	0.001±0.015	0.806816	0.01±0.042	0	2.476	0.2588	0
rs71453291_G	12	52862928	G/C	0.038815	0.011181	-0.073±0.029	0.625167	0.08±0.163	0.639397	0.01±0.022	0.128548	0.094±0.062	0	2.4637	1.3085	0
rs11867457_G	17	29111368	G/A	0.086394	0.368899	-0.018±0.02	0.320587	0.113±0.114	0.28944	0.017±0.016	0.397198	0.037±0.043	0	2.4497	0.1283	0
rs10869850_G	9	79586284	G/C	0.369366	0.037931	-0.025±0.012	0.406587	-0.055±0.067	0.482065	-0.006±0.009	0.283029	0.027±0.025	0	2.4479	2.5987	0
rs142592888_TG	11	11978815	TGA/T	0.110601	0.712654	-0.007±0.019	0.787665	-0.028±0.104	0.529803	-0.009±0.014	0.739063	0.013±0.04	0	2.4421	0	0
rs75146673_G	3	192515118	G/T	0.09641	0.323141	0.019±0.019	0.221799	-0.132±0.108	0.84771	-0.003±0.015	0.252056	0.047±0.041	0	2.4304	0	0
rs41288608_T	13	114292079	T/G	0.019199	0.126633	-0.073±0.048	0.870019	0.043±0.264	0.862626	-0.006±0.037	0.51327	0.066±0.101	0	2.429	0.3243	0
rs16859190_G	3	111821747	G/A	0.051335	0.013548	-0.064±0.026	0.148342	-0.21±0.145	0.111656	-0.032±0.02	0.841348	-0.011±0.055	0	2.4284	0.0825	0
rs310475_G	19	56153868	G/A	0.401502	0.571614	0.007±0.012	0.405507	-0.055±0.066	0.525518	-0.006±0.009	0.3419	-0.024±0.025	0	2.4275	0.2871	0
rs72857625_G	11	11944265	G/A	0.110601	0.712654	-0.007±0.019	0.787665	-0.028±0.104	0.529803	-0.009±0.014	0.739063	0.013±0.04	0	2.4262	0	0
rs14592_T	14	105717265	T/C	0.060935	0.642564	-0.011±0.023	0.722755	0.046±0.131	0.665802	-0.008±0.018	0.709086	-0.019±0.05	0	2.4211	0	0
rs17685852_G	18	55314466	G/A	0.214107	0.949383	-0.001±0.015	0.378905	0.072±0.082	0.280718	0.012±0.011	0.660803	-0.014±0.031	0	2.4192	0	0
rs13037150_G	20	940212	G/A	0.098498	0.452385	-0.015±0.02	0.428989	0.088±0.111	0.35843	0.014±0.015	0.307715	0.043±0.042	0	2.41	0.031	0.1176
rs9847957_G	3	188889836	G/A	0.452421	0.06425	0.021±0.011	0.912453	0.007±0.063	0.809431	-0.002±0.009	0.22443	-0.029±0.024	0	2.4082	0.1418	0
rs4783950_T	16	56711558	T/C	0.429883	0.302592	-0.012±0.012	0.926448	0.006±0.066	0.936486	-0.001±0.009	0.195291	0.032±0.025	0	2.4061	0.0174	0
rs61729811_T	19	50926126	T/C	0.040484	0.061587	-0.054±0.029	0.842151	0.032±0.162	0.934841	-0.002±0.022	0.622409	0.03±0.062	0	2.4011	0.4746	0.1845
rs9386794_C	6	109611521	C/A	0.396911	0.798594	0.003±0.012	0.941032	-0.005±0.066	0.729701	-0.003±0.009	0.187195	-0.033±0.025	0	2.3928	0	0
rs2305784_T	19	55817614	T/G	0.042154	0.79612	-0.007±0.028	0.00216	0.483±0.158	0.000927	0.072±0.022	0.027284	0.131±0.059	0	2.3916	0.17	0.0142
rs7023244_T	9	14819370	T/G	0.326794	0.005862	-0.035±0.013	0.584168	-0.038±0.07	0.868238	0.002±0.01	0.051883	0.052±0.027	0	2.3878	0.1214	0
rs150236619_G	6	10397459	G/GGA	0.047996	0.72322	-0.008±0.024	0.014786	-0.324±0.133	0.004745	-0.052±0.018	0.221914	-0.063±0.051	0	2.3847	0.0007	0.1313
rs734940_C	20	939596	C/T	0.101419	0.55817	-0.011±0.02	0.518691	0.07±0.109	0.536851	0.009±0.015	0.664056	0.018±0.042	0	2.3829	0.0445	0.1233
rs2307073_C	11	11977573	C/T	0.110184	0.73404	-0.006±0.019	0.723271	-0.037±0.105	0.490428	-0.01±0.014	0.756922	0.012±0.04	0	2.3729	0	0
rs2028574_A	3	191093175	A/T	0.459516	0.439878	0.009±0.011	0.551685	0.039±0.065	0.666289	0.004±0.009	0.751803	-0.008±0.025	0	2.3612	1.4928	0
rs71489604_A	10	28258034	A/G	0.320952	0.307144	0.012±0.012	0.756232	0.021±0.068	0.863918	-0.002±0.009	0.474324	-0.019±0.026	0	2.3425	0.0405	0
rs2271708_C	5	40936541	C/T	0.101419	0.508549	0.013±0.02	0.242526	-0.131±0.112	0.876078	0.002±0.015	0.016069	0.103±0.043	0	2.3363	0.1086	0
rs3739877_A	9	34831172	A/G	0.382304	0.13025	0.018±0.012	0.406623	0.055±0.066	0.511794	0.006±0.009	0.216509	-0.031±0.025	0	2.3194	1.395	0
rs28364721_T	11	11863526	T/G	0.108514	0.604237	-0.01±0.019	0.784483	-0.028±0.104	0.52796	-0.009±0.014	0.568181	0.023±0.04	0	2.3172	0	0
rs9858373_T	3	194158010	T/A	0.083473	0.367484	0.019±0.021	0.601252	-0.061±0.117	0.225153	-0.02±0.016	0.100862	-0.073±0.045	0	2.3088	0.5763	0
rs62070634_T	17	29096006	T/C	0.033389	0.186418	-0.042±0.032	0.793855	0.047±0.179	0.909845	-0.003±0.025	0.881054	0.01±0.068	0	2.3078	0.1204	0
rs13116686_T	4	75040944	T/G	0.053005	0.611837	-0.013±0.025	0.438711	0.108±0.14	0.688529	0.008±0.019	0.550403	0.032±0.053	0	2.2884	0.4488	0.0007
rs12206407_A	6	96656811	A/G	0.247079	0.062121	0.026±0.014	0.686033	0.031±0.077	0.11539	0.017±0.011	0.361709	0.027±0.029	0	2.2858	0.0186	0.0029
rs10021273_C	4	70288577	C/T	0.091819	0.940657	0.001±0.02	0.507961	-0.074±0.111	0.217868	-0.019±0.015	0.056863	-0.081±0.042	0	2.2839	0.1556	0
rs10596102_T	3	191115466	T/TGAGA	0.19157	0.296215	0.015±0.015	0.547315	-0.05±0.083	0.24309	-0.013±0.011	0.082066	-0.055±0.031	0	2.2752	1.2305	0
rs9374079_G	6	109609619	G/A	0.394408	0.759329	0.004±0.012	0.91759	-0.007±0.065	0.875142	-0.001±0.009	0.324986	-0.024±0.025	0	2.2671	0	0.0002
rs12377823_T	9	34832919	T/C	0.381887	0.133227	0.018±0.012	0.478922	0.047±0.066	0.591787	0.005±0.009	0.199477	-0.032±0.025	0	2.2629	1.4463	0
rs10742256_C	11	4232893	C/T	0.242487	0.03551	-0.028±0.013	0.672719	-0.032±0.075	0.479767	0.007±0.01	0.009777	0.074±0.028	0	2.2559	0.3165	0
rs1043684_G	19	55512431	G/A	0.370617	0.727329	0.004±0.012	0.042981	0.137±0.068	0.072963	0.017±0.009	0.780894	-0.007±0.026	0	2.2517	0.0176	0
rs1529492_T	19	50766707	T/C	0.118531	0.472485	-0.013±0.018	0.104017	-0.162±0.1	0.137809	-0.02±0.014	0.602639	-0.02±0.038	0	2.2484	0.6847	0
rs1799858_T	11	17449929	T/C	0.14232	0.998872	0±0.012	0.252769	-0.104±0.091	0.437732	-0.01±0.013	0.589013	-0.019±0.035	0	2.2477	0.0359	0
rs9788432_A	14	105054709	A/T	0.249583	0.001495	-0.042±0.013	0.279142	0.079±0.073	0.134176	0.015±0.01	0.00222	0.085±0.028	0	2.2416	0.5432	0
rs80268328_G	1	166594315	G/T	0.051335	0.52041	-0.017±0.027	0.008168	0.394±0.149	0.035781	0.043±0.021	0.600511	0.03±0.057	0	2.2401	0.0994	0.1171
rs5030705_T	19	55539049	T/C	0.106427	0.184719	0.024±0.018	0.39135	-0.088±0.103	0.462843	-0.01±0.014	0.080896	-0.068±0.039	0	2.2379	0.0868	0.0041
rs6878196_T	5	7717396	T/C	0.367279	0.638174	0.006±0.012	0.136229	0.102±0.068	0.168203	0.013±0.009	0.637125	0.012±0.026	0	2.2378	0.1084	0.0185
rs6002455_A	22	42128461	A/T	0.068447	0.329208	0.023±0.023	0.657758	0.057±0.129	0.898266	0.002±0.018	0.752031	-0.016±0.049	0	2.2357	0	0
rs17133685_T	7	50143938	T/C	0.048414	0.04309	-0.055±0.027	0.554928	0.09±0.152	0.815138	0.005±0.021	0.922681	0.006±0.058	0	2.235	0.2552	0
rs79433162_C	21	40883712	C/T	0.063856	0.380199	-0.021±0.024	0.661261	0.058±0.133	0.750841	0.006±0.018	0.529794	0.032±0.05	0	2.2341	0.6745	0.0362
rs2008327_G	10	30652677	G/A	0.056344	0.061672	0.047±0.025	0.782176	0.039±0.141	0.938176	0.002±0.019	0.254244	-0.061±0.053	0	2.2296	0	0
rs6913714_T	6	36508036	T/G	0.248331	0.075959	-0.024±0.014	0.395257	0.065±0.077	0.646277	-0.005±0.011	0.617497	-0.015±0.029	0	2.2254	0	0.0469
rs1967839_T	10	30652671	T/C	0.055509	0.056864	0.048±0.025	0.994137	0.001±0.144	0.929211	-0.002±0.02	0.289898	-0.057±0.054	0	2.2254	0	0
rs74857292_T	21	40880878	T/G	0.063856	0.380199	-0.021±0.024	0.661261	0.058±0.133	0.750841	0.006±0.018	0.529794	0.032±0.05	0	2.2134	0.6852	0.0356
rs10853905_A	19	58904396	A/G	0.169449	0.657722	0.007±0.015	0.723697	-0.03±0.086	0.469795	-0.009±0.012	0.327834	-0.032±0.033	0	2.2134	0	0.1367
rs254400_T	5	77081679	T/C	0.177796	0.519668	-0.009±0.014	0.53248	-0.05±0.08	0.322298	-0.011±0.011	0.524517	-0.02±0.031	0	2.2064	0	0
rs3739876_G	9	34831144	G/A	0.382304	0.13025	0.018±0.012	0.406623	0.055±0.066	0.511794	0.006±0.009	0.216509	-0.031±0.025	0	2.206	1.3536	0
rs4403290_T	6	109611583	T/A	0.396077	0.868985	0.002±0.012	0.882423	-0.01±0.065	0.659977	-0.004±0.009	0.177072	-0.034±0.025	0	2.2017	0	0
rs117140501_A	10	12084687	A/G	0.037145	0.945111	0.002±0.03	0.529274	0.104±0.166	0.670466	0.01±0.023	0.739514	0.021±0.063	0	2.1986	0.0856	0
rs3217319_CTG	19	52803669	CTG/C	0.325543	0.579201	-0.007±0.012	0.141543	0.103±0.07	0.119568	0.015±0.01	0.878923	0.004±0.027	0	2.1924	0.1383	0.009
rs11556626_C	10	133795391	C/A	0.148581	0.162426	0.023±0.016	0.144282	0.132±0.09	0.010895	0.032±0.012	0.692249	-0.014±0.035	0	2.1884	0	0
rs12610074_A	19	12296819	A/G	0.09641	0.219966	0.024±0.02	0.252774	-0.127±0.111	0.52118	-0.01±0.015	0.357738	0.039±0.042	0	2.1754	0	0.2998
rs12683102_C	9	7477728	C/T	0.119783	0.171622	-0.024±0.017	0.662188	-0.042±0.097	0.809921	-0.003±0.013	0.27687	0.04±0.037	0	2.1706	0.1156	0
rs2987800_T	10	135381927	T/G	0.18197	0.505911	-0.01±0.015	0.900628	0.011±0.085	0.914578	0.001±0.012	0.189991	0.042±0.032	0	2.1698	0	0.0507
rs4879832_T	9	34830432	T/C	0.384808	0.137423	0.018±0.012	0.340687	0.063±0.066	0.415084	0.007±0.009	0.31341	-0.025±0.025	0	2.165	1.177	0
rs924566_G	9	34835861	G/C	0.396494	0.204822	0.015±0.012	0.368444	0.059±0.066	0.502015	0.006±0.009	0.245792	-0.029±0.025	0	2.1594	1.2116	0
rs572922254_C	9	38068773	C/A	0.031719	0.03476	-0.068±0.032	0.586372	-0.099±0.181	0.259091	-0.028±0.025	0.94408	-0.005±0.069	0	2.1548	0.0327	0.0045
rs181622624_C	7	102879322	C/T	0.063439	0.747037	-0.008±0.024	0.341176	-0.126±0.133	0.402682	-0.015±0.018	0.592115	-0.027±0.051	0	2.1533	0	0.4461
rs61882687_G	11	46401517	G/A	0.466611	0.181855	0.038±0.028	0.266962	-0.177±0.159	0.469662	-0.016±0.022	0.638588	-0.029±0.061	0	2.1513	0.8005	0
rs4925725_A	1	247991718	A/C	0.194908	0.09438	-0.025±0.015	0.706731	-0.031±0.082	0.43402	-0.009±0.011	1	0±0	0	2.1441	0.0822	0
rs3803322_T	14	105518336	T/G	0.103088	0.246786	0.023±0.02	0.550627	0.066±0.11	0.235129	0.018±0.015	0.669766	-0.018±0.042	0	2.1439	0	0
rs41305313_G	9	34832558	G/C	0.381887	0.133227	0.018±0.012	0.478922	0.047±0.066	0.591787	0.005±0.009	0.199477	-0.032±0.025	0	2.1433	1.4004	0
rs61748818_A	1	203025583	A/G	0.029215	0.199808	-0.046±0.036	0.683261	-0.081±0.199	0.790236	-0.007±0.028	0.796222	0.02±0.076	0	2.1401	0.1552	0
rs16874140_T	5	29847258	T/C	0.181553	0.047356	-0.03±0.015	0.914696	0.009±0.084	0.733664	0.004±0.012	0.014128	0.078±0.032	0	2.1384	0	0.0828
rs3051367_CTT	15	99503521	CTT/C	0.488731	0.987588	0±0.016	0.525647	-0.041±0.064	0.498015	-0.006±0.009	0.776149	0.007±0.024	0	2.1381	0.2756	0
rs12980121_C	19	54515415	C/G	0.047162	0.725327	-0.009±0.026	0.24255	-0.173±0.148	0.830383	-0.004±0.02	0.364288	0.051±0.056	0	2.1331	0.1624	0
rs62154734_T	2	92146471	T/C	0.482054	0.164944	-0.053±0.038	0.973231	0.007±0.213	0.653402	-0.013±0.03	0.447052	0.062±0.082	0	2.1252	0	0.1088
rs2226220_T	9	15055130	T/G	0.194908	0.110133	-0.023±0.014	0.767982	0.023±0.079	0.957053	0.001±0.011	0.437351	0.023±0.03	0	2.1186	1.6056	0
rs140491973_C	2	75719858	C/A	0.085142	0.012323	-0.05±0.02	0.316227	0.113±0.113	0.468252	0.011±0.016	0.025529	0.096±0.043	0	2.1185	0.3436	0
rs146169480_C	9	27173341	C/G	0.00793	0.024895	0.156±0.07	0.935094	0.032±0.389	0.885035	0.008±0.054	0.164748	-0.206±0.149	0	2.1168	0.1655	0
rs143503129_T	6	86387031	T/TAA	0.07429	0.979319	-0.001±0.022	0.780464	0.034±0.121	0.23075	0.02±0.017	0.72284	0.016±0.046	0	2.1145	0.3441	0.007
rs76752110_C	10	33196317	C/G	0.063439	0.137305	-0.035±0.023	0.920694	0.013±0.131	0.522062	0.012±0.018	0.018423	0.117±0.05	0	2.113	0	0
rs10411094_A	19	55589544	A/G	0.480384	0.437641	0.009±0.011	0.23213	0.075±0.063	0.362639	0.008±0.009	0.828397	0.005±0.024	0	2.1095	0.0068	0
rs12190371_G	6	96662601	G/T	0.249166	0.05567	0.026±0.014	0.630309	0.037±0.077	0.081262	0.018±0.011	0.264571	0.033±0.029	0	2.1061	0.0191	0.014
rs34027711_A	18	55317591	A/C	0.149833	0.545405	0.01±0.017	0.885583	0.013±0.092	0.425547	0.01±0.013	0.967618	-0.001±0.035	0	2.1046	0	0
rs17224170_C	12	42478556	C/A	0.079716	0.980919	0.001±0.022	0.753434	0.039±0.123	0.719028	0.006±0.017	0.917055	0.005±0.047	0	2.1034	0	0
rs75619895rs39	5	29848447	TA/T	0.181553	0.047356	-0.03±0.015	0.914696	0.009±0.084	0.733664	0.004±0.012	0.014128	0.078±0.032	0	2.0984	0	0.0716
rs16910873_G	9	26904699	G/T	0.072204	0.1174	-0.035±0.023	0.251337	-0.146±0.127	0.186285	-0.023±0.018	0.980919	-0.001±0.048	0	2.0976	1.9782	0
rs199528724_C	16	88504203	C/G	0.018781	0.942183	-0.003±0.042	0.156534	-0.337±0.238	0.614037	-0.017±0.033	0.261801	0.102±0.091	0	2.0917	0.2662	0
rs13220369_G	6	96657824	G/A	0.249166	0.05567	0.026±0.014	0.630309	0.037±0.077	0.081262	0.018±0.011	0.264571	0.033±0.029	0	2.0917	0.0165	0.011
rs1985500_C	19	55142861	C/G	0.480384	0.759722	0.004±0.012	0.749106	-0.021±0.065	0.394343	-0.008±0.009	0.439612	-0.019±0.025	0	2.0893	0	0.5979
rs78442748_T	2	62105986	T/C	0.02838	0.236647	-0.042±0.035	0.743318	0.066±0.2	0.819916	-0.006±0.027	0.526231	-0.048±0.075	0	2.088	0.0001	0
rs1043673_A	19	55512232	A/C	0.367279	0.864848	0.002±0.012	0.035492	0.14±0.067	0.074552	0.016±0.009	0.759515	-0.008±0.025	0	2.0862	0.0002	0
rs2023424_T	1	168160781	T/C	0.073873	0.670985	0.009±0.022	0.239073	0.146±0.124	0.216004	0.021±0.017	0.256201	0.054±0.047	0	2.0858	0	0
rs17087396_C	5	96508998	C/T	0.085559	0.29566	0.022±0.021	0.623221	0.057±0.117	0.780833	0.004±0.016	0.351944	-0.041±0.045	0	2.0784	0	0
rs72784068_G	10	33201123	G/A	0.065526	0.112857	-0.037±0.023	0.946683	0.009±0.129	0.585294	0.01±0.018	0.031585	0.106±0.049	0	2.0771	0	0
rs1051922_A	9	21077716	A/G	0.279633	0.276687	-0.014±0.013	0.952663	0.004±0.074	0.73916	0.003±0.01	0.219949	0.034±0.028	0	2.0768	0.0031	0.0215
rs59612871_T	9	73736531	T/C	0.184474	0.85119	-0.003±0.015	0.775697	-0.024±0.084	0.852918	-0.002±0.012	0.703339	-0.012±0.032	0	2.0757	0.903	0
rs11283_A	1	207102008	A/G	0.017947	0.458541	0.031±0.041	0.269737	-0.258±0.234	0.193477	-0.042±0.032	0.274261	-0.097±0.089	0	2.0754	0.711	0.0149
rs41305290_A	6	117083182	A/G	0.009182	0.619018	0.031±0.061	0.108483	0.548±0.341	0.089891	0.08±0.047	0.271131	0.144±0.131	0	2.0701	0.3342	0
rs2290910_T	5	7802363	T/C	0.408598	0.291913	-0.013±0.012	0.955972	-0.004±0.066	0.956044	0.001±0.009	0.965324	0.001±0.025	0	2.0697	0.0126	0.0394
rs72745292_A	5	29848181	A/G	0.181553	0.047356	-0.03±0.015	0.914696	0.009±0.084	0.733664	0.004±0.012	0.014128	0.078±0.032	0	2.0638	0	0.0784
rs1771798_T	6	151281567	T/C	0.070117	0.398946	0.019±0.022	0.893061	0.017±0.126	0.75855	0.005±0.017	0.511606	-0.031±0.048	0	2.0637	0.038	0
rs4840025_C	6	99727507	C/G	0.302588	0.378707	-0.011±0.012	0.637323	0.033±0.069	0.530166	0.006±0.01	0.339617	0.025±0.026	0	2.0632	0.6213	0
rs9399845_A	6	96659677	A/T	0.249166	0.05567	0.026±0.014	0.630309	0.037±0.077	0.081262	0.018±0.011	0.264571	0.033±0.029	0	2.0619	0.0108	0.0066
rs1617582_T	19	55178140	T/C	0.048414	0.732265	-0.009±0.027	0.710695	-0.055±0.148	0.378926	-0.018±0.021	0.400761	-0.048±0.057	0	2.0604	0.1272	0
rs41291277_A	10	11962888	A/C	0.050084	0.579579	0.014±0.026	0.972901	0.005±0.144	0.962	0.001±0.02	0.637148	0.026±0.055	0	2.0588	0.2432	0
rs1390909_A	6	99721806	A/G	0.311769	0.212791	-0.015±0.012	0.567166	0.039±0.067	0.50934	0.006±0.009	0.34207	0.024±0.026	0	2.0587	0.4204	0
rs13336595_C	16	57996960	C/T	0.139399	0.324576	0.016±0.016	0.846576	0.018±0.092	0.605815	0.007±0.013	0.210219	0.044±0.035	0	2.0585	0	0.1921
rs10756539_G	9	14204747	G/C	0.153172	0.06892	-0.029±0.016	0.60179	0.047±0.089	0.859977	-0.002±0.012	0.800716	0.009±0.034	0	2.0539	0.2806	0
rs10406453_T	19	54974318	T/C	0.438231	0.109807	-0.019±0.012	0.425404	0.053±0.066	0.878788	0.001±0.009	0.770161	-0.007±0.025	0	2.053	0	0
rs55712205_C	5	29847319	C/A	0.181553	0.047356	-0.03±0.015	0.914696	0.009±0.084	0.733664	0.004±0.012	0.014128	0.078±0.032	0	2.0517	0	0.0812
rs1651553_A	19	50762418	A/G	0.117696	0.582832	-0.01±0.018	0.126326	-0.154±0.1	0.168571	-0.019±0.014	0.540274	-0.024±0.039	0	2.0498	0.466	0
rs11866002_T	16	58587737	T/C	0.315943	0.847286	-0.002±0.012	0.978892	-0.002±0.068	0.866083	-0.002±0.009	0.991333	0±0.026	0	2.0496	0	0
rs45628537_T	19	58512626	T/G	0.047579	0.533812	-0.016±0.026	0.041609	0.301±0.148	0.059742	0.038±0.02	0.195429	0.073±0.056	0	2.0469	1.2598	0
rs2230858_A	4	87968524	A/G	0.030468	0.685664	-0.014±0.034	0.870874	0.031±0.193	0.88922	-0.004±0.027	0.81002	-0.018±0.073	0	2.0465	0	0
rs72745291_A	5	29847971	A/G	0.180718	0.063636	-0.028±0.015	0.851048	0.016±0.084	0.649033	0.005±0.012	0.015114	0.078±0.032	0	2.0443	0	0.1373
rs17678695_G	3	121141096	G/A	0.058431	0.12045	-0.039±0.025	0.110314	-0.224±0.14	0.03335	-0.041±0.02	0.409108	-0.044±0.054	0	2.0412	0	0
rs1043680_C	19	55512347	C/G	0.368113	0.992431	0±0.012	0.099383	0.109±0.066	0.127679	0.014±0.009	0.93833	0.002±0.025	0	2.0396	0.0638	0
c15_21933035_G	15	21933035	G/GTTT	0.053005	0.130181	0.038±0.025	0.21859	0.176±0.143	0.634524	0.009±0.02	0.425747	-0.043±0.054	0	2.0357	0	0.2545
rs17471939_G	10	11962266	G/A	0.050084	0.579579	0.014±0.026	0.972901	0.005±0.144	0.962	0.001±0.02	0.637148	0.026±0.055	0	2.0346	0.2349	0
rs1058132_T	16	58546297	T/C	0.293405	0.528853	-0.008±0.012	0.949383	0.004±0.069	0.784065	-0.003±0.01	0.818213	-0.006±0.026	0	2.0288	0.038	0
rs41291289_T	10	12039804	T/C	0.049249	0.65185	0.012±0.026	0.842485	0.029±0.145	0.852457	0.004±0.02	0.62258	0.027±0.056	0	2.0284	0.2231	0
rs1132975_T	14	105222037	T/C	0.464107	0.128035	-0.018±0.012	0.768521	0.019±0.066	0.963834	0±0.009	0.879436	0.004±0.025	0	2.0282	0.9856	0
rs2239808_C	6	36446975	C/G	0.258765	0.051013	-0.027±0.014	0.331774	0.074±0.076	0.739582	-0.004±0.011	0.803932	-0.007±0.029	0	2.017	0	0.0753
rs8052759_A	16	56224243	A/G	0.45409	0.718447	-0.004±0.012	0.260724	0.073±0.065	0.302629	0.009±0.009	0.570862	0.014±0.025	0	2.0098	0.0725	0
rs113667820_A	17	66194688	A/G	0.024207	0.848495	-0.007±0.037	0.149634	0.301±0.209	0.169081	0.039±0.029	0.249613	0.091±0.079	0	2.0085	0.2907	0
rs78376309_A	1	144828484	A/G	0.449082	0.257531	-0.026±0.023	0.097233	0.214±0.129	0.190459	0.023±0.018	0.192029	0.065±0.05	0	2.0076	0.1408	0.0039
rs34866511_A	18	61154277	A/C	0.011269	0.120602	-0.086±0.055	0.421281	0.248±0.309	0.561043	0.025±0.043	0.0583	0.224±0.118	0	2.0015	0.0002	0.3351
rs2675165_T	3	11079070	T/C	0.085976	0.345369	0.019±0.02	0.689868	-0.046±0.115	0.80086	-0.004±0.016	0.281191	-0.047±0.043	0	2.0008	0.0527	0
rs74378191_T	2	18736630	T/C	0.019199	0.740491	0.015±0.044	0.737239	-0.083±0.246	0.665992	-0.015±0.034	0.069805	-0.17±0.094	0	1.8465	2.0701	0
rs138996350_A	3	195701444	A/AAAGG	0.026711	0.565085	0.02±0.035	0.528759	-0.124±0.196	0.847099	-0.005±0.027	0.866926	0.013±0.075	0	1.4889	2.0064	0
rs9841435_G	3	191111160	G/A	0.39399	0.33301	0.011±0.012	0.485934	-0.046±0.067	0.489806	-0.006±0.009	0.51481	-0.016±0.025	0	1.3593	2.2073	0
rs774347_G	9	27609779	G/C	0.403589	0.479896	0.008±0.011	0.264705	0.07±0.063	0.181658	0.012±0.009	0.89123	0.003±0.024	0	1.1955	3.5928	0
rs118088869_T	7	73279413	T/C	0.027128	0.188098	0.046±0.035	0.837563	-0.04±0.193	0.198212	0.034±0.027	0.072033	0.132±0.073	0	1.1621	2.454	0
rs812856_A	9	27609827	A/T	0.403172	0.508881	0.007±0.011	0.262125	0.07±0.063	0.179533	0.012±0.009	0.85044	0.005±0.024	0	1.0939	3.5944	0
rs7439061_A	4	147425114	A/T	0.144407	0.490085	0.011±0.016	0.555775	0.054±0.092	0.395825	0.011±0.013	0.692735	0.014±0.035	0	1.0669	2.5877	0
rs16841082_T	4	7763850	T/C	0.005008	0.004005	0.24±0.083	4e-05	-1.889±0.46	0.017455	-0.152±0.064	0.419565	-0.142±0.176	0	1.0644	0	0.4606
rs16841049_T	4	7760826	T/G	0.005008	0.004005	0.24±0.083	4e-05	-1.889±0.46	0.017455	-0.152±0.064	0.419565	-0.142±0.176	0	1.064	0	0.4681
rs59489029_A	3	119456262	A/G	0.001669	1.3e-05	0.541±0.124	0.730886	-0.241±0.7	0.329392	0.095±0.097	0.039933	-0.552±0.268	0	1.0612	0.176	0.3247
rs16841079_G	4	7763839	G/A	0.005008	0.004005	0.24±0.083	4e-05	-1.889±0.46	0.017455	-0.152±0.064	0.419565	-0.142±0.176	0	1.0524	0	0.4595
c7_77227254_C	7	77227254	C/T	0.000418	2.9747e-06	1.103±0.236	0.035001	-2.83±1.342	0.914319	0.02±0.187	0.009535	-1.342±0.518	0	1.0424	0.1779	0.3418
rs2304466_G	16	8995927	G/A	0.452421	0.136001	-0.018±0.012	0.482603	0.046±0.066	0.150836	0.013±0.009	0.00205	0.077±0.025	0	1.0055	2.1887	0
rs61743430_C	4	7779103	C/G	0.005008	0.014958	0.197±0.081	9e-05	-1.76±0.449	0.009385	-0.162±0.062	0.160571	-0.241±0.172	0	0.8969	0.0087	0.4572
rs6628_T	17	2585113	T/C	0.249166	0.002858	-0.041±0.014	0.316744	-0.076±0.076	0.497443	-0.007±0.01	0.099768	0.048±0.029	0	0.861	2.6412	0
rs4252897_C	4	77977391	C/G	0.011686	2.4e-05	0.231±0.055	0.139786	0.449±0.304	0.004111	0.121±0.042	0.767651	0.034±0.116	0	0.8486	0	0
rs35399839_T	11	117304174	T/C	0.006678	0.006294	0.222±0.081	0.294611	-0.476±0.454	0.400236	-0.053±0.063	1.3e-05	-0.752±0.172	0	0.8455	2.1561	0
c11_117206585_	11	117206585	A/AT	0.006678	0.006294	0.222±0.081	0.294611	-0.476±0.454	0.400236	-0.053±0.063	1.3e-05	-0.752±0.172	0	0.8328	2.1562	0
rs17258783_T	9	34253097	T/C	0.156511	0.287113	-0.017±0.016	0.447864	0.066±0.087	0.215132	0.015±0.012	0.131598	0.05±0.033	0	0.8252	2.0872	0
rs200459186_T	11	113142572	T/C	0.00793	0.00098	0.23±0.07	0.897103	0.051±0.392	0.795339	0.014±0.055	6.9e-05	-0.592±0.149	0	0.7954	1.6867	0
rs3792649_C	4	66218728	C/T	0.280885	0.186474	0.017±0.013	0.684036	0.029±0.071	0.274048	0.011±0.01	0.869109	0.004±0.027	0	0.7907	2.0083	0
rs200107730_T	2	84660565	T/C	0.00626	0.006167	-0.23±0.084	0.257341	-0.561±0.495	0.984778	0.001±0.064	4.4e-05	0.713±0.175	0	0.7473	1.4449	0
rs8112491_A	19	53570059	A/G	0.008764	3.8433e-06	-0.304±0.066	0.140868	-0.554±0.376	0.260242	-0.057±0.051	0.002069	0.427±0.139	0	0.7335	0.8367	0.0002
rs73601420_T	19	53626045	T/C	0.0096	1.7e-05	-0.269±0.063	0.219764	-0.438±0.357	0.339471	-0.046±0.048	0.003828	0.381±0.132	0	0.7149	0.7896	0
rs164418_T	1	162354150	T/A	0.140234	0.158782	-0.023±0.017	0.522312	0.059±0.093	0.088754	0.022±0.013	0.01187	0.089±0.035	0	0.6886	2.5037	0
rs141999351_G	4	162421268	G/A	0.006678	0.081624	-0.13±0.075	0.629641	-0.22±0.457	0.59208	0.031±0.058	2.6e-05	0.665±0.158	0	0.6853	1.882	0
rs930109_T	15	22332751	T/C	0.059265	9.7e-05	0.098±0.025	0.34419	-0.133±0.14	0.882188	0.003±0.019	0.467354	-0.039±0.053	0	0.6777	0.0472	0
rs3747669_G	3	195615376	G/A	0.345994	0.569266	0.007±0.012	0.025969	-0.152±0.068	0.083224	-0.016±0.009	0.923009	0.003±0.026	0	0.6556	2.0325	0.0063
rs4975573_C	5	1051205	C/T	0.040067	2.7e-05	0.123±0.029	0.556558	0.097±0.165	0.197101	0.029±0.023	0.232875	-0.075±0.063	0	0.62	0.2336	0
rs74097610_T	1	86374248	T/C	0.002922	0.008667	-0.275±0.105	0.412606	-0.599±0.732	0.759247	0.025±0.081	9.1e-05	0.875±0.224	0	0.5661	0.8892	0.0878
rs2236235_A	14	68029313	A/G	0.167779	0.262206	0.017±0.015	0.973518	-0.003±0.086	0.632675	0.006±0.012	0.397975	0.028±0.033	0	0.455	2.6718	0
rs571905256_A	12	52585749	A/G	0.007095	8.4e-05	0.232±0.059	0.017545	-0.787±0.331	0.730279	-0.016±0.046	0.945053	-0.009±0.127	0	0.4484	-0.0006	0
rs188306478_C	11	117857450	C/T	0.012938	0.063627	0.1±0.054	0.703538	-0.115±0.302	0.939346	-0.003±0.042	0.049786	-0.226±0.115	0	0.4325	2.0109	0
rs28366025_T	10	28821493	T/G	0.262938	0.071937	0.024±0.013	0.215543	0.093±0.075	0.073608	0.018±0.01	0.816608	-0.007±0.029	0	0.4124	2.0156	0
rs11170231_A	12	53068633	A/G	0.063021	6.9e-05	-0.094±0.024	0.49052	0.091±0.132	0.857778	-0.003±0.018	0.911306	0.006±0.05	0	0.4092	0.001	0
rs12952976_C	17	2490600	C/T	0.2404	0.000583	-0.047±0.014	0.826098	-0.017±0.076	0.842064	-0.002±0.01	0.036635	0.06±0.029	0	0.4027	2.2029	0
rs638907_A	12	52913517	A/G	0.174457	0.296543	-0.016±0.016	0.384947	-0.077±0.089	0.567578	-0.007±0.012	0.920854	-0.003±0.034	0	0.396	2.2413	0
rs62209918_A	21	15436365	A/G	0.379383	0.418426	0.01±0.012	0.547176	-0.04±0.067	0.465343	-0.007±0.009	0.363034	-0.023±0.025	0	0.3946	2.3685	0
rs148745262_T	15	74495555	T/TTG	0.286728	0.300277	-0.013±0.013	0.691008	-0.028±0.071	0.697068	-0.004±0.01	0.687388	-0.011±0.027	0	0.3859	2.1519	0
rs450083_G	21	15336787	G/T	0.234558	0.060346	0.025±0.014	0.413785	0.062±0.075	0.341509	0.01±0.01	0.155118	-0.041±0.029	0	0.3778	2.9909	0
rs12691998_G	2	132275343	G/T	0.445743	0.857423	-0.002±0.012	0.036604	0.135±0.065	0.078886	0.016±0.009	0.904114	0.003±0.025	0	0.3553	2.212	0.003
rs41283724_G	10	28879838	G/A	0.262938	0.054591	0.026±0.013	0.223498	0.092±0.075	0.05891	0.02±0.01	0.961025	-0.001±0.029	0	0.3486	2.1448	0
rs3817572_A	2	132256505	A/C	0.446161	0.800337	-0.003±0.012	0.037937	0.134±0.065	0.083856	0.015±0.009	0.860165	0.004±0.025	0	0.342	2.203	0.0006
rs61914193_A	12	52604796	A/C	0.323456	0.74926	0.004±0.012	0.009245	-0.173±0.067	0.003683	-0.027±0.009	1.1e-05	-0.111±0.025	0	0.3159	0.0409	0
rs651821_C	11	116662579	C/T	0.141903	0.000893	-0.058±0.018	0.996615	0±0.101	0.18357	0.018±0.014	3.6658e-10	0.231±0.037	0	0.2982	2.3616	0
rs57007130_G	2	132290399	G/A	0.439482	0.78443	-0.003±0.012	0.071843	0.118±0.065	0.06968	0.016±0.009	0.363748	0.023±0.025	0	0.2945	2.3451	0.0085
rs2070665_A	11	116707684	A/G	0.172371	0.030572	-0.033±0.015	0.99323	0.001±0.099	0.326931	0.012±0.012	4.1e-05	0.133±0.033	0	0.2921	1.553	0.0252
rs61541205_A	12	52604705	A/G	0.323873	0.785311	0.003±0.012	0.009417	-0.173±0.066	0.003668	-0.027±0.009	1.3e-05	-0.11±0.025	0	0.2822	0.0353	0
c9_140195719_C	9	140195719	C/G	0.01586	1.7e-05	0.211±0.049	0.862672	-0.047±0.272	0.128098	0.057±0.038	0.610483	-0.053±0.104	0	0.2822	0.0099	0
rs13053290_G	22	31091139	G/A	0.213272	0.656371	0.006±0.014	6.4e-05	-0.313±0.078	0.000733	-0.037±0.011	0.675519	-0.013±0.03	0	0.2804	0.0021	0
c12_8994118_T	12	8994118	T/G	0.000834	9.3602e-06	0.746±0.168	0.421029	-0.77±0.956	0.309678	0.135±0.133	0.164908	-0.511±0.368	0	0.2734	0	0
rs12088485_G	1	180780524	G/A	0.000834	1.5e-05	0.765±0.176	0.209366	-1.248±0.995	0.602476	0.072±0.138	0.109212	-0.612±0.382	0	0.2612	0.0056	0
rs6697358_A	1	180793873	A/C	0.000834	1.5e-05	0.765±0.176	0.209366	-1.248±0.995	0.602476	0.072±0.138	0.109212	-0.612±0.382	0	0.2572	0.0068	0
rs61742073_T	1	180804033	T/C	0.000834	1.5e-05	0.765±0.176	0.209366	-1.248±0.995	0.602476	0.072±0.138	0.109212	-0.612±0.382	0	0.2512	0.0037	0
rs6672316_A	1	180793864	A/G	0.000834	1.5e-05	0.765±0.176	0.209366	-1.248±0.995	0.602476	0.072±0.138	0.109212	-0.612±0.382	0	0.2505	0.0032	0
rs199786966_G	1	36564213	G/C	0.00626	0.01706	-0.196±0.082	0.998046	0.001±0.554	0.710197	0.023±0.063	7.3995e-06	0.762±0.17	0	0.2497	0.844	0.0472
rs201525996_G	1	172633537	G/A	0.000834	1.5e-05	0.765±0.176	0.209366	-1.248±0.995	0.602476	0.072±0.138	0.109212	-0.612±0.382	0	0.2491	0.0078	0
rs202203608_C	5	172744845	C/T	0.002922	0.017935	-0.291±0.123	0.75386	0.233±0.744	0.28356	0.1±0.093	7.8e-05	1.001±0.253	0	0.2413	0.7964	0
rs371709048_A	7	142470821	A/C	0.410267	0.676876	-0.008±0.018	0.799258	0.026±0.102	0.483466	0.01±0.014	0.620823	0.019±0.039	0	0.2402	3.0246	0
c16_28334554_C	16	28334554	C/G	0.002922	0.017935	-0.291±0.123	0.75386	0.233±0.744	0.28356	0.1±0.093	7.8e-05	1.001±0.253	0	0.2399	0.8013	0
c5_172750323_G	5	172750323	G/C	0.002922	0.017935	-0.291±0.123	0.75386	0.233±0.744	0.28356	0.1±0.093	7.8e-05	1.001±0.253	0	0.238	0.8023	0
rs139606653_T	16	55536781	T/C	0.002922	0.017935	-0.291±0.123	0.75386	0.233±0.744	0.28356	0.1±0.093	7.8e-05	1.001±0.253	0	0.2359	0.7967	0
rs145778995_C	5	37044446	C/T	0.001252	4.7e-05	-0.587±0.144	0.793007	0.214±0.814	0.711087	0.042±0.113	0.027949	0.687±0.312	0	0.2347	0.6972	0
rs67825981_C	1	119669318	C/T	0.024207	0.012269	-0.097±0.039	0.123972	-0.333±0.216	0.740648	-0.01±0.03	3.7e-05	0.339±0.082	0	0.233	0.3386	0.025
c16_28994123_C	16	28994123	C/A	0.002922	0.017935	-0.291±0.123	0.75386	0.233±0.744	0.28356	0.1±0.093	7.8e-05	1.001±0.253	0	0.2295	0.7954	0
rs149099036_A	2	157292131	A/G	0.067196	0.225479	-0.027±0.022	0.090897	0.21±0.124	0.244085	0.02±0.017	0.011127	0.118±0.047	0	0.2245	2.0187	0.008
rs10639606_G	9	37439785	G/GAAAC	0.293823	0.982412	0±0.012	0.208475	0.086±0.068	0.348409	0.009±0.009	0.630869	0.013±0.026	0	0.2233	2.4063	0.0312
rs172605_A	11	2005110	A/G	0.478297	0.946315	-0.001±0.011	0.475177	0.046±0.064	0.719311	0.003±0.009	0.631736	-0.012±0.024	0	0.1973	2.8287	0
rs217216_T	11	2005102	T/C	0.478714	0.927253	-0.001±0.011	0.427284	0.051±0.064	0.669843	0.004±0.009	0.648428	-0.011±0.024	0	0.1876	2.8026	0
rs72694643_A	9	2810326	A/T	0.045075	0.06761	-0.052±0.028	0.891236	-0.022±0.158	0.554773	0.013±0.022	7.5e-05	0.237±0.06	0	0.1763	1.0036	0
rs4710041_G	6	166737980	G/A	0.194491	0.820364	0.003±0.015	0.593728	0.044±0.083	0.682541	0.005±0.011	0.837121	0.006±0.032	0	0.1517	2.5061	0.0339
c17_61744279_C	17	61744279	C/CT	0.000834	0.493669	-0.111±0.162	0.000127	-3.53±0.921	3.1e-05	-0.534±0.128	0.095896	-0.597±0.358	0	0.1375	0	0
c18_3447779_A	18	3447779	A/C	0.000418	2.5e-05	0.988±0.234	0.181295	-1.782±1.333	0.498336	0.126±0.186	0.326236	-0.505±0.515	0	0.119	0	0.1048
c10_135237231_	10	135237231	C/T	0.000418	2.5e-05	0.988±0.234	0.181295	-1.782±1.333	0.498336	0.126±0.186	0.326236	-0.505±0.515	0	0.1158	0	0.0998
c1_45245957_T	1	45245957	T/G	0.000418	2.5e-05	0.988±0.234	0.181295	-1.782±1.333	0.498336	0.126±0.186	0.326236	-0.505±0.515	0	0.1125	0	0.102
c10_126675287_	10	126675287	T/C	0.000418	2.5e-05	0.988±0.234	0.181295	-1.782±1.333	0.498336	0.126±0.186	0.326236	-0.505±0.515	0	0.1117	0	0.0973
c11_9803168_C	11	9803168	C/T	0.000418	2.5e-05	0.988±0.234	0.181295	-1.782±1.333	0.498336	0.126±0.186	0.326236	-0.505±0.515	0	0.1113	0	0.1064
c7_42005009_C	7	42005009	C/T	0.000418	2.5e-05	0.988±0.234	0.181295	-1.782±1.333	0.498336	0.126±0.186	0.326236	-0.505±0.515	0	0.1098	0	0.0968
c15_24647252_C	15	24647252	C/A	0.000418	2.5e-05	0.988±0.234	0.181295	-1.782±1.333	0.498336	0.126±0.186	0.326236	-0.505±0.515	0	0.1094	0	0.1042
c16_27480800_C	16	27480800	C/T	0.000418	2.5e-05	0.988±0.234	0.181295	-1.782±1.333	0.498336	0.126±0.186	0.326236	-0.505±0.515	0	0.1081	0	0.1012
rs536465380_C	5	82808100	C/T	0.000418	2.5e-05	0.988±0.234	0.181295	-1.782±1.333	0.498336	0.126±0.186	0.326236	-0.505±0.515	0	0.1072	0	0.1124
c16_70607018_C	16	70607018	C/A	0.000418	2.5e-05	0.988±0.234	0.181295	-1.782±1.333	0.498336	0.126±0.186	0.326236	-0.505±0.515	0	0.1071	0	0.0965
c21_34444035_A	21	34444035	A/AG	0.000418	2.5e-05	0.988±0.234	0.181295	-1.782±1.333	0.498336	0.126±0.186	0.326236	-0.505±0.515	0	0.107	0	0.1052
c5_131879129_C	5	131879129	C/A	0.000418	2.5e-05	0.988±0.234	0.181295	-1.782±1.333	0.498336	0.126±0.186	0.326236	-0.505±0.515	0	0.1062	0	0.0997
rs71036214rs36	11	65359237	AC/A	0.026711	0.964187	-0.001±0.032	0.951314	0.011±0.18	0.731387	0.009±0.025	0.314503	0.069±0.069	0	0.0768	2.0626	0
rs77859116_C	6	106756282	C/T	0.015442	1.8e-05	0.211±0.049	0.390939	-0.236±0.275	0.349711	0.036±0.038	0.387052	0.091±0.105	0	0.0728	0.0268	0
rs3803294_G	14	105478102	G/A	0.398998	0.095627	0.02±0.012	0.360314	0.062±0.068	0.245073	0.011±0.009	0.781513	-0.007±0.026	0	0.0726	2.277	0.0127
rs1809421_T	15	79058572	T/G	0.096828	0.142746	0.028±0.019	0.968778	-0.004±0.107	0.809544	0.004±0.015	0.313077	-0.041±0.041	0	0.0696	2.1216	0
rs758853_A	17	15903602	A/C	0.444491	0.119178	0.018±0.011	0.55642	0.038±0.064	0.811721	-0.002±0.009	0.105533	-0.039±0.024	0	0.0647	2.3635	0
rs11246184_A	11	554659	A/G	0.440317	0.776583	0.003±0.011	0.787044	0.017±0.064	0.521124	0.006±0.009	0.744257	0.008±0.024	0	0.0637	3.063	0
rs12666075_T	7	150720308	T/G	0.395659	4.6e-05	-0.047±0.011	0.452034	0.048±0.064	0.846232	0.002±0.009	0.442873	0.019±0.025	0	0.0556	0	0
c19_51628232_A	19	51628232	A/ATGC	0.005843	6.8382e-07	0.323±0.065	0.65811	-0.163±0.368	0.360543	0.047±0.051	0.157026	-0.2±0.142	0	0.0486	0	0
rs11217349_A	11	119475074	A/G	0.101419	0.287443	0.021±0.02	0.530975	-0.069±0.11	0.604359	-0.008±0.015	0.789162	-0.011±0.042	0	0.0476	2.8901	0
rs3822530_G	5	75906923	G/C	0.047996	0.007429	-0.075±0.028	0.819081	-0.036±0.158	0.515813	0.014±0.022	8.6e-05	0.233±0.059	0	0.047	0.1921	0.0003
c8_82197081_C	8	82197081	C/A	0.002504	0.113396	-0.161±0.102	0.005946	1.573±0.572	0.003871	0.23±0.079	0.013692	0.543±0.22	0	0.0415	0	0.003
rs35357088_C	9	27197368	C/T	0.174875	0.639212	-0.007±0.016	0.769302	-0.026±0.087	0.428201	-0.01±0.012	0.052334	-0.064±0.033	0	0.04	3.8339	0
rs4148853_A	7	150742985	A/G	0.420284	3.7e-05	-0.048±0.012	0.431608	0.051±0.065	0.852302	0.002±0.009	0.369022	0.022±0.025	0	0.038	0	0
c4_66122421_A	4	66122421	A/C	0.000834	5.8e-05	0.674±0.168	0.779969	-0.266±0.952	0.286679	0.141±0.133	0.853477	-0.068±0.368	0	0.036	0.1172	0
rs9787435_T	10	27229571	T/G	0.13773	6.6e-05	-0.069±0.017	0.372337	-0.086±0.097	0.522721	-0.009±0.013	0.006084	0.101±0.037	0	0.0351	0.0009	0
rs6511291_T	19	21950402	T/C	0.3101	6e-05	0.052±0.013	0.265531	-0.081±0.073	0.750104	-0.003±0.01	0.147345	-0.04±0.028	0	0.0337	0.2439	0.0873
rs2277694_C	17	1783812	C/T	0.298832	0.771592	0.004±0.013	0.378352	-0.063±0.071	0.455591	-0.007±0.01	0.746976	-0.009±0.027	0	0.0324	2.3264	0
rs4749203_C	10	27229083	C/T	0.168197	8.2474e-06	-0.072±0.016	0.873394	-0.014±0.09	0.817256	-0.003±0.012	0.006198	0.093±0.034	0	0.0312	0	0
rs4749208_C	10	27230244	C/T	0.16444	3.9909e-06	-0.074±0.016	0.858661	-0.016±0.09	0.708215	-0.005±0.012	0.008838	0.09±0.034	0	0.0307	0	0
rs12573785_T	10	27228607	T/G	0.167362	5.7606e-06	-0.073±0.016	0.851524	-0.017±0.09	0.755031	-0.004±0.012	0.00937	0.089±0.034	0	0.0293	0	0
rs9787434_A	10	27229532	A/G	0.167362	5.7606e-06	-0.073±0.016	0.851524	-0.017±0.09	0.755031	-0.004±0.012	0.00937	0.089±0.034	0	0.0273	0	0
rs67387186_G	10	27230891	G/C	0.167779	4.7405e-06	-0.073±0.016	0.978712	-0.002±0.09	0.853626	-0.002±0.012	0.008261	0.09±0.034	0	0.0232	0	0
rs34210653_A	17	4535314	A/G	0.09808	0.451675	0.015±0.02	0.683641	-0.046±0.112	0.921488	0.002±0.015	0.079146	-0.075±0.043	0	0.0224	3.2563	0
rs72629751_A	10	27235571	A/G	0.16611	3.4314e-06	-0.075±0.016	0.982412	-0.002±0.09	0.89422	-0.002±0.012	0.005792	0.094±0.034	0	0.0194	0	0
rs9787668_G	10	27229540	G/A	0.167362	5.7606e-06	-0.073±0.016	0.851524	-0.017±0.09	0.755031	-0.004±0.012	0.00937	0.089±0.034	0	0.019	0	0
rs41279936_C	10	27230921	C/T	0.167779	4.7405e-06	-0.073±0.016	0.978712	-0.002±0.09	0.853626	-0.002±0.012	0.008261	0.09±0.034	0	0.0185	0	0
rs41279934_G	10	27230904	G/A	0.167779	4.7405e-06	-0.073±0.016	0.978712	-0.002±0.09	0.853626	-0.002±0.012	0.008261	0.09±0.034	0	0.0177	0	0
rs34163327_A	10	27230621	A/G	0.16444	1.5e-05	-0.07±0.016	0.888215	-0.013±0.091	0.880051	-0.002±0.013	0.008504	0.091±0.034	0	0.017	0	0
rs4749205_G	10	27229712	G/A	0.167779	4.7405e-06	-0.073±0.016	0.978712	-0.002±0.09	0.853626	-0.002±0.012	0.008261	0.09±0.034	0	0.0159	0	0
rs2304467_G	16	8988777	G/C	0.396911	0.454061	-0.009±0.012	0.405606	0.056±0.068	0.836745	-0.002±0.009	0.459612	-0.019±0.026	0	0.015	2.2933	0
rs41279938_A	10	27231110	A/G	0.167779	4.7405e-06	-0.073±0.016	0.978712	-0.002±0.09	0.853626	-0.002±0.012	0.008261	0.09±0.034	0	0.015	0	0
rs4749207_A	10	27229993	A/T	0.167362	4.3599e-06	-0.074±0.016	0.940957	-0.007±0.09	0.832945	-0.003±0.012	0.007076	0.092±0.034	0	0.0142	0	0
rs4787280_C	16	2382426	C/T	0.006678	0.272243	-0.075±0.068	7.1e-05	-1.501±0.378	0.043758	-0.106±0.053	0.001427	0.461±0.145	0	0.012	0.0077	0.2265
rs323049_T	16	2378596	T/C	0.006678	0.272243	-0.075±0.068	7.1e-05	-1.501±0.378	0.043758	-0.106±0.053	0.001427	0.461±0.145	0	0.0106	0.0071	0.2528
rs7187747_T	16	2391386	T/C	0.006678	0.272243	-0.075±0.068	7.1e-05	-1.501±0.378	0.043758	-0.106±0.053	0.001427	0.461±0.145	0	0.0105	0.0044	0.251
rs323048_C	16	2378663	C/G	0.006678	0.272243	-0.075±0.068	7.1e-05	-1.501±0.378	0.043758	-0.106±0.053	0.001427	0.461±0.145	0	0.0099	0.0042	0.2403
rs10163266_A	16	2460676	A/G	0.006678	0.272243	-0.075±0.068	7.1e-05	-1.501±0.378	0.043758	-0.106±0.053	0.001427	0.461±0.145	0	0.0099	0.0072	0.2409
rs13420109_G	2	132863393	G/A	0.316778	0.248988	0.015±0.013	0.410342	-0.059±0.071	0.126232	-0.015±0.01	8.2e-05	-0.107±0.027	0	0.0084	0.828	0
rs114515215_T	1	161254302	T/C	0.014608	0.966366	-0.002±0.049	0.00789	-0.726±0.273	0.165039	-0.053±0.038	0.173299	0.142±0.104	0	0.0079	2.1131	0.0342
rs4146825_A	16	2379811	A/G	0.006678	0.272243	-0.075±0.068	7.1e-05	-1.501±0.378	0.043758	-0.106±0.053	0.001427	0.461±0.145	0	0.0073	0.0065	0.2418
rs73488203_G	16	2454217	G/A	0.006678	0.272243	-0.075±0.068	7.1e-05	-1.501±0.378	0.043758	-0.106±0.053	0.001427	0.461±0.145	0	0.0065	0.0067	0.2353
rs41272851_A	9	27229947	A/T	0.159433	0.926785	0.001±0.016	0.912409	-0.01±0.089	0.723905	-0.004±0.012	0.105673	-0.054±0.034	0	0.0037	3.2136	0
rs1939748_G	11	62911079	G/C	0.123122	0.160161	-0.024±0.017	0.000266	0.348±0.095	0.002377	0.04±0.013	0.107998	0.059±0.036	0	0.0033	0	0.1427
rs12620778_C	2	132862735	C/T	0.314274	0.133531	0.019±0.013	0.274718	-0.078±0.071	0.084633	-0.017±0.01	4.2e-05	-0.111±0.027	0	0.003	0.6785	0
rs2740380_T	11	617537	T/C	0.459099	0.592905	-0.006±0.011	0.788048	0.017±0.064	0.885748	0.001±0.009	0.72928	0.008±0.024	0	0.003	2.1521	0
rs13416197_C	2	132862115	C/A	0.315943	0.220121	0.016±0.013	0.485745	-0.05±0.071	0.168034	-0.014±0.01	8.5e-05	-0.106±0.027	0	0.0022	0.7393	0
rs12573020_C	10	27228421	C/T	0.166527	1.3e-05	-0.07±0.016	0.835684	-0.019±0.09	0.696751	-0.005±0.012	0.013446	0.085±0.034	0	0.0017	0	0
rs7129811_T	11	557989	T/C	0.457846	0.992347	0±0.018	0.672281	0.027±0.065	0.656454	0.004±0.009	0.941986	-0.002±0.025	0	0.0013	2.8	0
rs57562614_C	16	2456856	C/G	0.006678	0.272243	-0.075±0.068	7.1e-05	-1.501±0.378	0.043758	-0.106±0.053	0.001427	0.461±0.145	0	0.0009	0.0036	0.2319
rs61742182_T	16	2411176	T/G	0.006678	0.272243	-0.075±0.068	7.1e-05	-1.501±0.378	0.043758	-0.106±0.053	0.001427	0.461±0.145	0	0.0006	0.0048	0.2365
rs57499237_T	16	2456799	T/C	0.006678	0.272243	-0.075±0.068	7.1e-05	-1.501±0.378	0.043758	-0.106±0.053	0.001427	0.461±0.145	0	0.0005	0.0053	0.2332
rs2429906_A	17	2265113	A/C	0.257512	0.636563	0.007±0.014	0.315504	-0.077±0.077	0.316	-0.011±0.011	0.059544	-0.055±0.029	0	0.0002	2.3306	0
rs1160983_A	19	45397229	A/G	0.026711	0.173241	0.048±0.035	8.6131e-06	-0.868±0.195	0.010315	-0.07±0.027	0.158563	0.106±0.075	0	0	0	0
rs574801816_AT	22	32121652	ATAT/ATATTAT	0.0096	0.179628	-0.073±0.055	0.000362	1.096±0.307	0.000926	0.141±0.043	0.061664	0.221±0.118	0	0	0	0.0006
c2_242255092_T	2	242255092	T/TC	0.002087	0.210406	-0.133±0.106	0.000486	2.318±0.664	6.3939e-06	0.375±0.083	0.030044	0.558±0.257	0	0	0	0
rs7111093_C	11	62883737	C/T	0.116861	0.137044	-0.025±0.017	0.001768	0.296±0.095	0.008238	0.035±0.013	0.09998	0.059±0.036	0	0	0	0.1519
rs147557060_A	1	2282189	A/AGGGGTGGCACG	0.120618	0.326336	-0.017±0.017	0.002844	-0.291±0.097	0.000758	-0.045±0.013	0.089808	-0.063±0.037	0	0	0	0.1044
rs12407712_C	1	114301446	C/T	0.011269	0.766106	0.018±0.059	0.003978	0.949±0.33	0.005599	0.126±0.046	0.175657	0.17±0.125	0	0	0	0
rs7841807_C	8	73978479	C/A	0.165693	0.071764	-0.027±0.015	0.005346	0.236±0.085	0.000575	0.04±0.012	0.000609	0.11±0.032	0	0	0.0257	0.0985
rs34742076_T	8	73942712	T/C	0.164858	0.076915	-0.027±0.015	0.006394	0.231±0.085	0.000625	0.04±0.012	0.000487	0.112±0.032	0	0	0.0319	0.0825
rs2291220_C	8	73978819	C/T	0.166945	0.073201	-0.027±0.015	0.008814	0.219±0.084	0.00093	0.038±0.012	0.000562	0.11±0.032	0	0	0.0403	0.0525
rs2247604_C	12	127828819	C/T	0.132721	0.837917	0.003±0.017	0.190645	-0.124±0.095	0.017212	-0.031±0.013	4.8e-05	-0.145±0.036	0	0	0.2096	0
rs200214431_G	4	15070746	G/GA	0.008347	0.0651	0.112±0.061	0.262261	-0.381±0.34	0.054515	-0.091±0.047	2.7e-05	-0.545±0.13	0	0	1.1521	0
rs6459703_T	7	156521493	T/A	0.216611	0.423338	-0.011±0.014	0.271055	-0.086±0.079	0.047328	-0.022±0.011	0.467415	-0.022±0.03	0	0	3.4463	0.177
rs11541059_A	17	4585821	A/G	0.149416	0.173644	0.022±0.016	0.271529	-0.101±0.092	0.41122	-0.01±0.013	0.14926	-0.05±0.035	0	0	2.669	0
rs17078720_C	13	23985391	C/T	0.27838	0.677944	-0.005±0.013	0.3596	-0.066±0.073	0.591858	0.005±0.01	0.001032	0.09±0.027	0	0	2.2451	0
rs1513612_T	1	227400792	T/A	0.361019	7e-05	0.047±0.012	0.370622	-0.06±0.067	0.724147	-0.003±0.009	0.003341	-0.075±0.026	0	0	0	0
rs17837686_T	7	156474683	T/C	0.194491	0.879473	-0.002±0.015	0.404823	-0.069±0.083	0.225772	-0.014±0.011	0.568665	-0.018±0.031	0	0	2.4497	0
rs17381821_A	15	77403477	A/T	0.265025	0.667626	0.006±0.013	0.43109	0.057±0.072	0.299097	0.01±0.01	0.457767	0.02±0.027	0	0	2.4299	0
rs137086_A	22	42981167	A/G	0.408598	0.570967	-0.007±0.012	0.534816	0.04±0.065	0.498962	0.006±0.009	0.331108	0.024±0.025	0	0	2.5534	0.0403
rs10114696_G	9	85863091	G/A	0.318447	0.19853	0.016±0.012	0.536666	0.042±0.068	0.810812	-0.002±0.009	0.210979	-0.033±0.026	0	0	2.15	0
rs7779099_C	7	123295964	C/T	0.291736	0.020713	-0.03±0.013	0.591092	0.039±0.072	0.371233	0.009±0.01	7e-05	0.108±0.027	0	0	1.1453	0
rs137085_C	22	42981138	C/T	0.414858	0.534587	-0.007±0.012	0.622682	0.032±0.065	0.572437	0.005±0.009	0.315177	0.025±0.025	0	0	2.5552	0.0443
rs17373227_T	3	156431045	T/A	0.038815	0.795063	0.007±0.029	0.696201	0.062±0.16	0.509156	0.015±0.022	0.173879	0.083±0.061	0	0	2.2027	0
rs4731112_G	7	123269118	G/C	0.290901	0.016379	-0.031±0.013	0.769226	0.021±0.072	0.442161	0.008±0.01	2.4e-05	0.116±0.027	0	0	1.0035	0
rs189547099_C	4	159814881	C/G	0.005008	0.000288	-0.334±0.092	0.71033	0.218±0.586	0.244464	0.082±0.071	6.306e-08	1.039±0.192	-0.0001	1.8668	3.1277	0
rs144839412_T	13	113532655	T/G	0.002922	0.006687	-0.264±0.097	0.011451	1.38±0.546	0.008931	0.198±0.076	0.002386	0.636±0.209	-0.0002	0.274	0.2721	0
rs71007743rs55	7	16129260	ATT/AT	0.002504	1.7e-05	0.43±0.1	0.05688	-1.074±0.564	0.701475	-0.03±0.078	0.071741	-0.391±0.217	-0.0002	0.0707	0	0.1986
c8_68965341_G	8	68965341	G/A	0.001252	0.083786	-0.252±0.146	0.002008	2.527±0.818	0.011619	0.287±0.114	0.114804	0.497±0.315	-0.0003	-0.0007	0	0.0076
rs1095423_C	11	73796683	C/T	0.0096	0.048825	0.118±0.06	0.376919	-0.296±0.335	0.892352	0.006±0.047	0.909873	0.015±0.128	-0.0007	2.0432	0	0.5861
rs61730988_A	20	52192561	A/C	0.017947	0.499757	-0.03±0.044	0.368227	0.224±0.249	0.670524	0.015±0.034	0.372809	0.084±0.094	-0.0008	1.0306	2.3202	0
rs146260113_T	1	169094276	T/C	0.002087	0.051922	-0.254±0.131	0.535296	0.549±0.886	0.164209	0.14±0.101	9.2e-05	1.078±0.276	-0.001	0.0343	0.6125	0
rs142794411_T	9	125437901	T/C	0.001669	3e-05	0.536±0.129	0.827619	0.158±0.724	0.103551	0.164±0.1	0.396176	-0.235±0.278	-0.0011	0.6247	0.0601	0.0756
c19_53409929_T	19	53409929	T/C	0.004174	2.7e-05	-0.414±0.099	0.005191	-1.566±0.56	0.049084	-0.149±0.076	0.026519	0.458±0.207	-0.0012	0.6318	0.42	0.1268
rs367785460_C	19	53228969	C/A	0.004174	2.7e-05	-0.414±0.099	0.005191	-1.566±0.56	0.049084	-0.149±0.076	0.026519	0.458±0.207	-0.0014	0.6362	0.4211	0.1223
rs115516714_T	3	113775379	T/C	0.000418	2.9747e-06	1.103±0.236	0.035001	-2.83±1.342	0.914319	0.02±0.187	0.009535	-1.342±0.518	-0.0015	1.0505	0.1653	0.3639
rs200254086_A	1	247003054	A/AAATT	0.000418	2.9747e-06	1.103±0.236	0.035001	-2.83±1.342	0.914319	0.02±0.187	0.009535	-1.342±0.518	-0.0015	1.0479	0.1726	0.3662
rs9682985_T	3	129816819	T/C	0.000418	2.9747e-06	1.103±0.236	0.035001	-2.83±1.342	0.914319	0.02±0.187	0.009535	-1.342±0.518	-0.0015	1.044	0.1674	0.3648
rs377486834_T	7	74016721	T/C	0.000418	2.9747e-06	1.103±0.236	0.035001	-2.83±1.342	0.914319	0.02±0.187	0.009535	-1.342±0.518	-0.0016	1.0494	0.1675	0.3553
rs7611064_T	3	129823135	T/C	0.000418	2.9747e-06	1.103±0.236	0.035001	-2.83±1.342	0.914319	0.02±0.187	0.009535	-1.342±0.518	-0.0016	1.0479	0.1675	0.363
c11_45263053_C	11	45263053	C/T	0.000418	2.9747e-06	1.103±0.236	0.035001	-2.83±1.342	0.914319	0.02±0.187	0.009535	-1.342±0.518	-0.0016	1.0476	0.1717	0.358
rs116629093_T	21	32491762	T/C	0.000418	2.9747e-06	1.103±0.236	0.035001	-2.83±1.342	0.914319	0.02±0.187	0.009535	-1.342±0.518	-0.0016	1.0474	0.1756	0.3554
rs569460472_C	3	113822184	C/G	0.000418	2.9747e-06	1.103±0.236	0.035001	-2.83±1.342	0.914319	0.02±0.187	0.009535	-1.342±0.518	-0.0016	1.0465	0.1617	0.3629
rs145304274_A	3	113684008	A/G	0.000418	2.9747e-06	1.103±0.236	0.035001	-2.83±1.342	0.914319	0.02±0.187	0.009535	-1.342±0.518	-0.0016	1.0463	0.172	0.3626
c7_47880019_C	7	47880019	C/CT	0.000418	2.9747e-06	1.103±0.236	0.035001	-2.83±1.342	0.914319	0.02±0.187	0.009535	-1.342±0.518	-0.0016	1.0455	0.1698	0.3556
c7_75511308_A	7	75511308	A/T	0.000418	2.9747e-06	1.103±0.236	0.035001	-2.83±1.342	0.914319	0.02±0.187	0.009535	-1.342±0.518	-0.0016	1.0445	0.1711	0.3622
c3_114342989_A	3	114342989	A/G	0.000418	2.9747e-06	1.103±0.236	0.035001	-2.83±1.342	0.914319	0.02±0.187	0.009535	-1.342±0.518	-0.0016	1.0423	0.165	0.36
rs139218380_G	14	39816890	G/T	0.000418	2.9747e-06	1.103±0.236	0.035001	-2.83±1.342	0.914319	0.02±0.187	0.009535	-1.342±0.518	-0.0017	1.0544	0.1643	0.358
rs112147512_C	21	31710042	C/T	0.000418	2.9747e-06	1.103±0.236	0.035001	-2.83±1.342	0.914319	0.02±0.187	0.009535	-1.342±0.518	-0.0017	1.0492	0.172	0.3561
rs115420631_A	1	242222623	A/G	0.000418	2.9747e-06	1.103±0.236	0.035001	-2.83±1.342	0.914319	0.02±0.187	0.009535	-1.342±0.518	-0.0017	1.0491	0.1762	0.3544
rs149842836_C	3	124492611	C/T	0.000418	2.9747e-06	1.103±0.236	0.035001	-2.83±1.342	0.914319	0.02±0.187	0.009535	-1.342±0.518	-0.0017	1.0487	0.1721	0.3597
c7_83029397_G	7	83029397	G/A	0.000418	2.9747e-06	1.103±0.236	0.035001	-2.83±1.342	0.914319	0.02±0.187	0.009535	-1.342±0.518	-0.0017	1.0485	0.1688	0.3613
rs28399376_T	3	115382637	T/C	0.000418	2.9747e-06	1.103±0.236	0.035001	-2.83±1.342	0.914319	0.02±0.187	0.009535	-1.342±0.518	-0.0017	1.0482	0.1719	0.3593
c7_92762791_C	7	92762791	C/T	0.000418	2.9747e-06	1.103±0.236	0.035001	-2.83±1.342	0.914319	0.02±0.187	0.009535	-1.342±0.518	-0.0017	1.0469	0.1717	0.362
rs150543746_A	3	129822491	A/C	0.000418	2.9747e-06	1.103±0.236	0.035001	-2.83±1.342	0.914319	0.02±0.187	0.009535	-1.342±0.518	-0.0017	1.0466	0.178	0.3549
rs147474722_A	1	246954373	A/G	0.000418	2.9747e-06	1.103±0.236	0.035001	-2.83±1.342	0.914319	0.02±0.187	0.009535	-1.342±0.518	-0.0017	1.0459	0.1709	0.3571
rs115105316_T	21	34697288	T/A	0.000418	2.9747e-06	1.103±0.236	0.035001	-2.83±1.342	0.914319	0.02±0.187	0.009535	-1.342±0.518	-0.0017	1.0454	0.1683	0.3567
rs201045015_GT	1	247002815	GT/G	0.000418	2.9747e-06	1.103±0.236	0.035001	-2.83±1.342	0.914319	0.02±0.187	0.009535	-1.342±0.518	-0.0017	1.0428	0.1682	0.3586
rs115484497_G	3	113723539	G/A	0.000418	2.9747e-06	1.103±0.236	0.035001	-2.83±1.342	0.914319	0.02±0.187	0.009535	-1.342±0.518	-0.0017	1.0418	0.1683	0.3577
rs16841072_T	1	241094174	T/C	0.000418	2.9747e-06	1.103±0.236	0.035001	-2.83±1.342	0.914319	0.02±0.187	0.009535	-1.342±0.518	-0.0017	1.0395	0.1673	0.3627
c21_35260556_A	21	35260556	A/G	0.000418	2.9747e-06	1.103±0.236	0.035001	-2.83±1.342	0.914319	0.02±0.187	0.009535	-1.342±0.518	-0.0017	1.0363	0.1703	0.361
rs4678193_C	3	122186188	C/T	0.000418	2.9747e-06	1.103±0.236	0.035001	-2.83±1.342	0.914319	0.02±0.187	0.009535	-1.342±0.518	-0.0018	1.0515	0.1744	0.3539
rs35533087_C	21	34731108	C/T	0.000418	2.9747e-06	1.103±0.236	0.035001	-2.83±1.342	0.914319	0.02±0.187	0.009535	-1.342±0.518	-0.0018	1.0501	0.166	0.3585
rs145354407_T	3	113772512	T/C	0.000418	2.9747e-06	1.103±0.236	0.035001	-2.83±1.342	0.914319	0.02±0.187	0.009535	-1.342±0.518	-0.0018	1.0485	0.1711	0.3541
c2_264991_A	2	264991	A/G	0.000418	2.9747e-06	1.103±0.236	0.035001	-2.83±1.342	0.914319	0.02±0.187	0.009535	-1.342±0.518	-0.0018	1.0482	0.1638	0.3584
rs141698952_T	21	30717496	T/C	0.000418	2.9747e-06	1.103±0.236	0.035001	-2.83±1.342	0.914319	0.02±0.187	0.009535	-1.342±0.518	-0.0018	1.0474	0.1682	0.3538
rs6785277_C	3	129964763	C/G	0.000418	2.9747e-06	1.103±0.236	0.035001	-2.83±1.342	0.914319	0.02±0.187	0.009535	-1.342±0.518	-0.0018	1.0472	0.1702	0.3541
c7_82996271_T	7	82996271	T/C	0.000418	2.9747e-06	1.103±0.236	0.035001	-2.83±1.342	0.914319	0.02±0.187	0.009535	-1.342±0.518	-0.0018	1.0446	0.1693	0.3585
rs77851468_A	3	123036844	A/C	0.000418	2.9747e-06	1.103±0.236	0.035001	-2.83±1.342	0.914319	0.02±0.187	0.009535	-1.342±0.518	-0.0018	1.0444	0.1707	0.3585
rs146251659_T	14	75142804	T/C	0.000418	2.9747e-06	1.103±0.236	0.035001	-2.83±1.342	0.914319	0.02±0.187	0.009535	-1.342±0.518	-0.0018	1.0443	0.1635	0.3544
rs17875870_G	21	34730430	G/A	0.000418	2.9747e-06	1.103±0.236	0.035001	-2.83±1.342	0.914319	0.02±0.187	0.009535	-1.342±0.518	-0.0018	1.044	0.1608	0.3515
c7_92732317_A	7	92732317	A/G	0.000418	2.9747e-06	1.103±0.236	0.035001	-2.83±1.342	0.914319	0.02±0.187	0.009535	-1.342±0.518	-0.0018	1.0437	0.1711	0.3535
rs61737940_A	21	33642792	A/G	0.000418	2.9747e-06	1.103±0.236	0.035001	-2.83±1.342	0.914319	0.02±0.187	0.009535	-1.342±0.518	-0.0018	1.0429	0.1697	0.3543
rs115656707_T	3	130311931	T/C	0.000418	2.9747e-06	1.103±0.236	0.035001	-2.83±1.342	0.914319	0.02±0.187	0.009535	-1.342±0.518	-0.0018	1.0413	0.1707	0.3566
c14_64608047_G	14	64608047	G/A	0.000418	2.9747e-06	1.103±0.236	0.035001	-2.83±1.342	0.914319	0.02±0.187	0.009535	-1.342±0.518	-0.0018	1.0404	0.1725	0.3568
rs7610964_T	3	129823008	T/C	0.000418	2.9747e-06	1.103±0.236	0.035001	-2.83±1.342	0.914319	0.02±0.187	0.009535	-1.342±0.518	-0.0018	1.0403	0.1689	0.353
rs2834200_A	21	34728999	A/G	0.000418	2.9747e-06	1.103±0.236	0.035001	-2.83±1.342	0.914319	0.02±0.187	0.009535	-1.342±0.518	-0.0018	1.0402	0.1696	0.3604
rs116702860_T	21	34729828	T/C	0.000418	2.9747e-06	1.103±0.236	0.035001	-2.83±1.342	0.914319	0.02±0.187	0.009535	-1.342±0.518	-0.0018	1.0353	0.1708	0.3522
rs76337943_G	3	118923122	G/C	0.001252	6.5337e-06	0.649±0.144	0.646215	-0.374±0.814	0.363798	0.103±0.113	0.007844	-0.829±0.312	-0.0019	1.0606	0.1594	0.3573
rs372271542_A	21	30439319	A/T	0.000418	2.9747e-06	1.103±0.236	0.035001	-2.83±1.342	0.914319	0.02±0.187	0.009535	-1.342±0.518	-0.0019	1.0504	0.1715	0.352
rs553954414_A	3	127399503	A/G	0.000418	2.9747e-06	1.103±0.236	0.035001	-2.83±1.342	0.914319	0.02±0.187	0.009535	-1.342±0.518	-0.0019	1.0479	0.1786	0.3598
rs2834201_T	21	34729377	T/G	0.000418	2.9747e-06	1.103±0.236	0.035001	-2.83±1.342	0.914319	0.02±0.187	0.009535	-1.342±0.518	-0.0019	1.0446	0.1696	0.3543
rs148868175_C	1	247579481	C/G	0.000418	2.9747e-06	1.103±0.236	0.035001	-2.83±1.342	0.914319	0.02±0.187	0.009535	-1.342±0.518	-0.0019	1.0362	0.1707	0.3555
rs563914744_C	3	128211972	C/A	0.000418	2.9747e-06	1.103±0.236	0.035001	-2.83±1.342	0.914319	0.02±0.187	0.009535	-1.342±0.518	-0.002	1.0422	0.176	0.3545
rs137931906_T	6	11581832	T/C	0.009182	3.3e-05	-0.262±0.063	0.271002	-0.388±0.353	0.436824	-0.038±0.049	0.002726	0.4±0.133	-0.0021	1.4279	0.4478	0
c1_6278454_C	1	6278454	C/A	0.000834	0.15058	-0.244±0.17	0.006754	2.595±0.958	0.01492	0.324±0.133	0.096952	0.613±0.369	-0.0026	0.0003	-0.0004	0
rs150530884_G	1	91383756	G/A	0.004174	0.134682	-0.127±0.085	0.633158	-0.258±0.541	0.22051	0.081±0.066	4.9e-05	0.735±0.181	-0.0027	0.5739	0.9422	0.0602
c2_202492007_A	2	202492007	A/G	0.002087	7.7e-05	0.476±0.12	0.261918	-0.757±0.675	0.541924	0.057±0.094	0.83866	-0.053±0.258	-0.0048	0.5161	0	0.0115
rs76728509_A	14	68220932	A/G	0.004591	1.5e-05	-0.345±0.08	0.714587	-0.163±0.446	0.422974	-0.05±0.062	0.031089	0.368±0.171	-0.0058	0.3732	0	0
rs34852231_G	14	68234427	G/A	0.004591	1.5e-05	-0.345±0.08	0.714587	-0.163±0.446	0.422974	-0.05±0.062	0.031089	0.368±0.171	-0.006	0.3818	0	0
rs116214385_G	14	68220400	G/T	0.004591	1.5e-05	-0.345±0.08	0.714587	-0.163±0.446	0.422974	-0.05±0.062	0.031089	0.368±0.171	-0.0061	0.3822	0	0
c5_145523866_A	5	145523866	A/G	0.005008	0.052712	-0.19±0.098	0.562089	-0.365±0.63	0.833219	0.016±0.075	9.3e-05	0.789±0.202	-0.0064	0.1478	0.9751	0
rs374077858_C	5	137621734	C/T	0.005008	0.052712	-0.19±0.098	0.562089	-0.365±0.63	0.833219	0.016±0.075	9.3e-05	0.789±0.202	-0.0065	0.1495	0.9662	0
rs115187520_A	14	68220508	A/T	0.004591	1.5e-05	-0.345±0.08	0.714587	-0.163±0.446	0.422974	-0.05±0.062	0.031089	0.368±0.171	-0.0066	0.3712	0	0
c18_18519903_C	18	18519903	C/T	0.002087	5.6e-05	0.425±0.106	0.242021	-0.702±0.6	0.874711	0.013±0.084	0.038209	-0.48±0.232	-0.0072	0.8213	0.1451	0.2097

## Sheet: Table S3
Table S4. Burden testing among IRASFS WES data with lipid traits.
Trait	Gene	Position (hg19)	N	# SNPs	P-value
CHOL	PDIK1L	chr1:26437655-26452026	1198	25	2.15212e-05
CHOL	USHBP1	chr19:17360848-17375544	1198	28	2.19682e-05
CHOL	PRKCSH	chr19:11546268-11561782	1198	42	2.95655e-05
CHOL	PRKCSH	chr19:11546268-11561782	1198	42	2.95655e-05
CHOL	ETNK2	chr1:204100189-204121307	1198	21	4.93747e-05
CHOL	PDIK1L	chr1:26438267-26452026	1198	21	5.11889e-05
CHOL	PDIK1L	chr1:26438267-26452026	1198	21	5.11889e-05
CHOL	ZNF653	chr19:11594241-11616738	1198	25	8.19819e-05
CHOL	BAI2	chr1:32192717-32229648	1198	53	9.36441e-05
CHOL	EXTL1	chr1:26348270-26362954	1198	36	0.000112906
CHOL	SLC2A1	chr1:43391045-43424847	1198	20	0.00011447
CHOL	ZNF426	chr19:9638680-9649303	1198	19	0.000119515
CHOL	CCDC30	chr1:43000559-43120335	1198	31	0.000122579
HDL	BARHL1	chr9:135457992-135465640	1197	3	2.14587e-05
HDL	ROPN1	chr3:123687878-123710199	1197	8	5.99604e-05
LDL	USHBP1	chr19:17360848-17375544	1187	28	1.46316e-05
LDL	ABCA17P	chr16:2390922-2476700	1187	33	5.64123e-05
LDL	AFAP1	chr4:7760439-7941653	1187	178	5.7681e-05
LDL	AFAP1	chr4:7760439-7941653	1187	178	5.7681e-05
LDL	AFAP1-AS1	chr4:7755816-7780654	1187	150	0.000126968
TG	DAP3	chr1:155658884-155708800	1195	25	7.22914e-06
TG	DAP3	chr1:155658884-155708800	1195	25	7.22914e-06
TG	DAP3	chr1:155658881-155708800	1195	25	7.22914e-06
TG	DAP3	chr1:155658881-155708800	1195	25	7.22914e-06
TG	DAP3	chr1:155658881-155708800	1195	25	7.22914e-06
TG	TIMELESS	chr12:56810156-56843200	1195	53	4.13366e-05
TG	CCR8	chr3:39371196-39375171	1195	6	7.53864e-05

## Sheet: Table S4
Table S4. SNPs with a LOD score of greater than or equal to 3 with lipid traits in IRASFS.
SNP	Chr	Position	Alleles	MAF	HDL_P	HDL_Beta±SE	LDL_P	LDL_Beta±SE	TC_P	TC_Beta±SE	TG_P	TG_Beta±SE	TC_LOD	HDL_LOD	TG_LOD	LDL_LOD
c4_157997598_T	4	157997598	T/C	0.005008	0.000288	-0.334±0.092	0.71033	0.218±0.586	0.244464	0.082±0.071	6.306e-08	1.039±0.192	0.0002	1.8725	3.1318	0
rs10420801_G	19	58609457	G/A	0.221202	0.922796	-0.001±0.014	0.66493	0.034±0.078	0.448958	0.008±0.011	0.461404	0.022±0.03	0	3.3469	0	0.0002
rs10421140_A	19	58609376	A/G	0.21369	0.704219	0.005±0.014	0.806616	0.019±0.079	0.627973	0.005±0.011	0.81592	0.007±0.03	0	3.3772	0	0
rs10421350_A	19	58609443	A/G	0.221202	0.922796	-0.001±0.014	0.66493	0.034±0.078	0.448958	0.008±0.011	0.461404	0.022±0.03	0	3.4543	0	0.0016
rs1076931_C	6	36562021	C/G	0.169867	0.342426	-0.015±0.015	0.615358	-0.043±0.086	0.508628	-0.008±0.012	0.974175	0.001±0.033	0	3.0535	0	0
rs10818812_T	9	126129904	T/C	0.287145	0.832738	0.003±0.013	0.221144	-0.086±0.07	0.514339	-0.006±0.01	0.449094	0.02±0.027	3.1917	0.5166	0.0925	1.8244
rs11156819_T	14	34394733	T/C	0.214107	0.865302	-0.002±0.014	0.649028	-0.037±0.08	0.301076	-0.011±0.011	0.185902	-0.04±0.031	0.1743	0.0058	0	3.1827
rs11246184_A	11	554659	A/G	0.440317	0.776583	0.003±0.011	0.787044	0.017±0.064	0.521124	0.006±0.009	0.744257	0.008±0.024	0	0.0637	3.063	0
rs1141070_A	1	3786189	A/G	0.215777	0.976796	0±0.015	0.333479	-0.078±0.081	0.744392	-0.004±0.011	0.875067	0.005±0.031	3.9272	0.0089	0.2743	4.2977
rs11642334_G	16	418429	G/A	0.331385	0.63411	-0.006±0.012	0.596595	-0.036±0.068	0.495501	-0.006±0.009	0.226468	-0.031±0.026	2.4942	0	0.0865	3.0496
rs11648905_T	16	425298	T/G	0.413606	0.744508	-0.004±0.012	0.77953	-0.018±0.066	0.835917	-0.002±0.009	0.179182	-0.034±0.025	3.7709	0	0.8209	4.2778
rs12341_G	5	175935735	G/A	0.148164	0.774635	-0.005±0.016	0.162157	-0.124±0.089	0.27887	-0.013±0.012	0.471347	0.025±0.034	1.2892	0	0	3.4863
rs138838677_A	15	94817185	A/AAG	0.168197	0.942968	-0.001±0.015	0.930393	-0.007±0.082	0.985202	0±0.012	0.944604	-0.002±0.031	0.0071	3.0362	0.349	0.099
rs143291303_C	5	95131859	C/T	0.026294	0.898856	0.005±0.038	0.323859	0.208±0.21	0.189159	0.038±0.029	0.602195	0.042±0.08	3.3292	0.5107	0.9442	1.4973
rs17207369_C	19	55224692	C/T	0.157763	0.115693	-0.024±0.015	0.17556	-0.115±0.085	0.109688	-0.019±0.012	0.836374	-0.007±0.032	0.0094	3.4808	0.0129	0.0592
rs189547099_C	4	159814881	C/G	0.005008	0.000288	-0.334±0.092	0.71033	0.218±0.586	0.244464	0.082±0.071	6.306e-08	1.039±0.192	-0.0001	1.8668	3.1277	0
rs1974253_T	1	91794744	T/C	0.229549	0.280178	0.015±0.014	0.323748	0.076±0.077	0.188985	0.014±0.011	0.854376	0.005±0.029	3.161	0.0219	0.0036	1.8412
rs2071151_G	11	76870458	G/C	0.143572	0.84928	-0.003±0.017	0.780985	-0.026±0.093	0.727469	0.004±0.013	0.216058	0.044±0.035	3.1037	0.6012	0.4878	1.8505
rs2229207_C	21	34614250	C/T	0.117279	0.678032	0.007±0.018	0.55476	-0.06±0.101	0.173368	-0.019±0.014	0.009202	-0.1±0.038	1.1463	0.3611	3.0795	0.3921
rs2276278_A	11	76872169	A/G	0.143572	0.809914	-0.004±0.017	0.735145	-0.031±0.093	0.784635	0.004±0.013	0.263224	0.04±0.035	3.3527	0.422	0.6917	1.867
rs2283873_A	22	31013296	A/G	0.133556	0.903976	0.002±0.017	0.667836	-0.041±0.095	0.35584	-0.012±0.013	0.810524	-0.009±0.036	0.1674	0.2621	3.0435	0
rs2293028_T	15	34014913	T/C	0.269199	0.671888	0.006±0.013	0.380979	-0.064±0.074	0.645115	0.005±0.01	0.344013	0.026±0.028	1.5978	0.5982	0.3567	3.0024
rs2554981_G	19	58620273	G/T	0.209933	0.758535	0.004±0.014	0.789675	0.021±0.079	0.579951	0.006±0.011	0.635092	0.014±0.03	0	3.3601	0	0
rs2716146_A	1	59465642	A/G	0.396911	0.730967	0.004±0.012	0.503578	-0.045±0.067	0.731938	-0.003±0.009	0.686654	-0.01±0.026	3.7576	0.0581	0.8269	1.1855
rs2716149_G	1	59465881	G/C	0.400251	0.895308	0.002±0.012	0.436057	-0.052±0.067	0.575681	-0.005±0.009	0.629469	-0.012±0.026	3.8085	0.0546	0.7287	1.2319
rs2764899_A	1	59466301	A/G	0.393572	0.709271	0.004±0.012	0.596735	-0.035±0.067	0.885183	-0.001±0.009	0.821549	-0.006±0.026	3.3112	0.0364	0.8576	0.9664
rs2764901_C	1	59465926	C/A	0.396494	0.729414	0.004±0.012	0.466796	-0.049±0.067	0.69806	-0.004±0.009	0.715174	-0.009±0.026	3.5287	0.0451	0.7768	1.119
rs2764902_T	1	59465354	T/G	0.392738	0.792751	0.003±0.012	0.525886	-0.042±0.067	0.796275	-0.002±0.009	0.882818	-0.004±0.026	3.8976	0.0325	0.7749	1.1112
rs34210653_A	17	4535314	A/G	0.09808	0.451675	0.015±0.02	0.683641	-0.046±0.112	0.921488	0.002±0.015	0.079146	-0.075±0.043	0	0.0224	3.2563	0
rs35357088_C	9	27197368	C/T	0.174875	0.639212	-0.007±0.016	0.769302	-0.026±0.087	0.428201	-0.01±0.012	0.052334	-0.064±0.033	0	0.04	3.8339	0
rs36032743_C	6	112037190	C/T	0.113105	0.759336	-0.005±0.018	0.466395	0.073±0.1	0.579552	0.008±0.014	0.595803	0.02±0.038	0	3.5336	0	0
rs371709048_A	7	142470821	A/C	0.410267	0.676876	-0.008±0.018	0.799258	0.026±0.102	0.483466	0.01±0.014	0.620823	0.019±0.039	0	0.2402	3.0246	0
rs3737454_A	11	76868278	A/C	0.144407	0.935585	0.001±0.017	0.981702	-0.002±0.094	0.524283	0.008±0.013	0.200628	0.045±0.035	3.24	0.2982	0.343	1.4697
rs3745405_T	19	54395098	T/G	0.497496	0.012895	0.029±0.011	0.875982	-0.01±0.064	0.745534	0.003±0.009	0.277344	-0.027±0.025	0	3.9007	0.2172	0
rs3745406_C	19	54394965	C/T	0.5	0.015243	0.028±0.011	0.865552	-0.011±0.064	0.722855	0.003±0.009	0.312104	-0.025±0.024	0	3.6118	0.1909	0
rs41272851_A	9	27229947	A/T	0.159433	0.926785	0.001±0.016	0.912409	-0.01±0.089	0.723905	-0.004±0.012	0.105673	-0.054±0.034	0	0.0037	3.2136	0
rs61544914_G	2	239007534	G/A	0.41611	0.029673	0.026±0.012	0.896572	-0.009±0.067	0.996615	0±0.009	0.284314	-0.027±0.026	2.052	0.0535	0.1507	3.1534
rs6459703_T	7	156521493	T/A	0.216611	0.423338	-0.011±0.014	0.271055	-0.086±0.079	0.047328	-0.022±0.011	0.467415	-0.022±0.03	0	0	3.4463	0.177
rs6687749_C	1	95290003	C/T	0.489984	0.276212	-0.013±0.012	0.491327	0.046±0.067	0.607119	0.005±0.009	0.622191	0.013±0.025	3.088	0.2228	0.0406	1.8296
rs68159827rs38	2	239007755	CATT/C	0.382721	0.132036	-0.018±0.012	0.033088	0.141±0.066	0.050411	0.018±0.009	0.367191	0.023±0.025	2.1912	0.0166	0.3236	3.2316
rs7344_C	6	36570366	C/T	0.168197	0.335529	-0.015±0.015	0.649751	-0.039±0.086	0.523334	-0.008±0.012	0.962167	-0.002±0.033	0	3.042	0	0
rs73925409_G	19	18143993	G/A	0.072621	0.623064	0.011±0.022	0.353195	0.113±0.122	0.694708	0.007±0.017	0.115967	-0.073±0.046	0.8791	1.1567	3.1931	0.2032
rs77424833rs39	6	36571704	AAT/A	0.166945	0.243634	-0.018±0.016	0.771466	-0.025±0.086	0.479973	-0.008±0.012	0.737739	-0.011±0.033	0	3.5897	0	0
rs774347_G	9	27609779	G/C	0.403589	0.479896	0.008±0.011	0.264705	0.07±0.063	0.181658	0.012±0.009	0.89123	0.003±0.024	0	1.1955	3.5928	0
rs78560062_T	19	58662212	T/C	0.208264	0.823202	-0.003±0.014	0.445161	0.06±0.078	0.34591	0.01±0.011	0.390383	0.026±0.03	0	3.2934	0	0
rs812856_A	9	27609827	A/T	0.403172	0.508881	0.007±0.011	0.262125	0.07±0.063	0.179533	0.012±0.009	0.85044	0.005±0.024	0	1.0939	3.5944	0

## Sheet: Table S5
Table S5. Meta-analysis results for 58 SNPs evaluated for replication with lipid traits.
SNP	GeneIn link	SNPFunction	Chr	Position	MAF	exome sequencing P value				proxy SNP for meta analysis	R2 to original SNP	HDL meta analysis															LDL meta analysis															TC meta analysis
						HDL	LDL	TC	TG			MarkerName	Allele1	Allele2	Freq1	FreqSE	MinFreq	MaxFreq	Weight	Zscore	P-value	Direction (BetaGene, HTN, IRASC, IRASFS, MACAD, NIDDM, TRIPOD)	HetISq	HetChiSq	HetDf	HetPVal	MarkerName	Allele1	Allele2	Freq1	FreqSE	MinFreq	MaxFreq	Weight	Zscore	P-value	Direction (BetaGene, HTN, IRASC, IRASFS, MACAD, NIDDM, TRIPOD)	HetISq	HetChiSq	HetDf	HetPVal	MarkerName	Allele1	Allele2	Freq1	FreqSE	MinFreq	MaxFreq	Weight
rs16829795	CCDC30	coding-synon	1	43076654	0.011269	0.138108	8.6e-05	1e-05	0.248342	rs113695159	0.72	rs113695159	t	c	0.9881	0.003	0.9834	0.9922	4235	1.148	0.251	+++++--	0	5.484	6	0.4834	rs113695159	t	c	0.9882	0.0029	0.9845	0.9922	4177	0.344	0.7312	-++++--	21.5	7.645	6	0.2653	rs113695159	t	c	0.9881	0.003	0.9834	0.9922	4236
rs11575121	IGFBP5	untranslated-5	2	217560004	0.017112	0.719967	0.317161	0.006122	2.1e-05	NA	NA	NA	NA	NA	NA	NA	NA	NA	NA	NA	NA	NA	NA	NA	NA	NA	NA	NA	NA	NA	NA	NA	NA	NA	NA	NA	NA	NA	NA	NA	NA	NA	NA	NA	NA	NA	NA	NA	NA
rs62289210	ADRA2C/FAM86EP		4	3903945	0.316778	0.810233	0.000544	2.4e-05	0.176892	NA	NA	NA	NA	NA	NA	NA	NA	NA	NA	NA	NA	NA	NA	NA	NA	NA	NA	NA	NA	NA	NA	NA	NA	NA	NA	NA	NA	NA	NA	NA	NA	NA	NA	NA	NA	NA	NA	NA	NA
chr4:157997598	GLRB	intron	4	157997598	0.005008	0.000288	0.71033	0.244464	6.306e-08	rs72685601	0.59	rs72685601	a	g	0.9911	0.0016	0.9885	0.9945	4235	0.637	0.5239	++-+-++	24.5	7.948	6	0.2419	rs72685601	a	g	0.9911	0.0016	0.9885	0.9945	4235	-0.332	0.7399	-+--+--	0	4.702	6	0.5826	rs72685601	a	g	0.9911	0.0016	0.9885	0.9945	4235
rs189547099	C4orf45	intron	4	159814881	0.005008	0.000288	0.71033	0.244464	6.306e-08	rs72685601	0.59	rs72685601	a	g	0.9911	0.0016	0.9885	0.9945	4235	0.637	0.5239	++-+-++	24.5	7.948	6	0.2419	rs72685601	a	g	0.9911	0.0016	0.9885	0.9945	4235	-0.332	0.7399	-+--+--	0	4.702	6	0.5826	rs72685601	a	g	0.9911	0.0016	0.9885	0.9945	4235
rs9260830	HCG9	ncRNA	6	29942979	0.086394	0.050733	0.009943	1.8e-05	0.021195	rs114605621	1	rs114605621	c	g	0.0658	0.0147	0.0497	0.091	4235	0.878	0.3798	-++-+++	56.4	13.771	6	0.0323	rs114605621	c	g	0.0658	0.0148	0.0486	0.091	4177	-3.211	0.001325	--+----	15.1	7.071	6	0.3143	rs114605621	c	g	0.0658	0.0147	0.0497	0.091	4236
rs3823384	HCG9	intron	6	29945368	0.085976	0.058155	0.011035	2e-05	0.019958	rs114752578	1	rs114752578	a	g	0.9342	0.0147	0.909	0.9503	4235	-0.878	0.3798	+--+---	56.4	13.771	6	0.0323	rs114752578	a	g	0.9342	0.0148	0.909	0.9514	4177	3.211	0.001325	++-++++	15.1	7.071	6	0.3143	rs114752578	a	g	0.9342	0.0147	0.909	0.9503	4236
rs9260860	HCG9	intron	6	29945508	0.086394	0.050733	0.009943	1.8e-05	0.021195	rs116760485	1	rs116760485	t	c	0.0652	0.0151	0.0497	0.091	4235	0.879	0.3795	-++-+++	57.4	14.1	6	0.02854	rs116760485	t	c	0.0652	0.0152	0.0486	0.091	4177	-3.177	0.00149	--+----	16.1	7.153	6	0.307	rs116760485	t	c	0.0652	0.0151	0.0497	0.091	4236
rs77859116	ATG5	missense	6	106756282	0.015442	1.8e-05	0.390939	0.349711	0.387052	NA	NA	NA	NA	NA	NA	NA	NA	NA	NA	NA	NA	NA	NA	NA	NA	NA	NA	NA	NA	NA	NA	NA	NA	NA	NA	NA	NA	NA	NA	NA	NA	NA	NA	NA	NA	NA	NA	NA	NA
rs201963724	BARHL1	intron	9	135464588	0.010852	1.5e-05	0.665022	0.049161	0.975205	NA	NA	NA	NA	NA	NA	NA	NA	NA	NA	NA	NA	NA	NA	NA	NA	NA	NA	NA	NA	NA	NA	NA	NA	NA	NA	NA	NA	NA	NA	NA	NA	NA	NA	NA	NA	NA	NA	NA	NA
c9_140195719	NRARP	untranslated-3	9	140195719	0.01586	1.7e-05	0.862672	0.128098	0.610483	NA	NA	NA	NA	NA	NA	NA	NA	NA	NA	NA	NA	NA	NA	NA	NA	NA	NA	NA	NA	NA	NA	NA	NA	NA	NA	NA	NA	NA	NA	NA	NA	NA	NA	NA	NA	NA	NA	NA	NA
rs1046315	S100PBP	untranslated-3	1	33324091	0.02838	0.00911	0.39414	0.103897	3.8e-05	rs1046315	1	rs1046315	a	g	0.0355	0.0043	0.0305	0.0525	3216	-0.613	0.5401	+--?-+-	0	1.581	5	0.9035	rs1046315	a	g	0.0345	0.0032	0.0305	0.0486	4177	1.165	0.2439	+-+++--	0	4.468	6	0.6136	rs1046315	a	g	0.0347	0.004	0.0305	0.0525	4236
rs145691911	HPCAL4	untranslated-5	1	40156997	0.025877	0.015965	0.99563	0.269671	2.4e-05	rs145691911	1	rs145691911	c	g	0.9828	0.004	0.9779	0.9925	3216	1.09	0.2756	+++?--+	34.5	7.633	5	0.1776	rs145691911	c	g	0.9817	0.0039	0.9779	0.9925	4177	-0.016	0.9871	--+-+-+	23	7.797	6	0.2533	rs145691911	c	g	0.9818	0.0039	0.9779	0.9925	4236
rs67825981	WARS2	intron	1	119669318	0.024207	0.012269	0.123972	0.740648	3.7e-05	rs67825981	1	rs67825981	t	c	0.9759	0.0053	0.9558	0.9885	4235	-0.001	0.9993	--+++-+	56.6	13.827	6	0.03163	rs67825981	t	c	0.9758	0.0055	0.9543	0.9885	4177	1.441	0.1495	-+-+++-	42.7	10.466	6	0.1064	rs67825981	t	c	0.9759	0.0053	0.9558	0.9885	4236
rs12620778	-/ANKRD30BL		2	132862735	0.314274	0.133531	0.274718	0.084633	4.2e-05	rs12620778	1	rs12620778	t	c	0.6688	0.0224	0.6224	0.7376	4235	-1.072	0.2835	-----++	0	5.384	6	0.4956	rs12620778	t	c	0.6686	0.022	0.6224	0.7343	4177	1.945	0.05179	++++-++	0	4.787	6	0.5714	rs12620778	t	c	0.6689	0.0224	0.6224	0.7376	4236
rs74492876	ARPP21	missense	3	35756952	0.019616	0.116805	0.598817	0.045288	8.4354e-06	rs74492876	1	rs74492876	c	g	0.988	0.0012	0.9853	0.9899	4235	0.298	0.7654	--+++++	35.8	9.344	6	0.1551	rs74492876	c	g	0.988	0.0013	0.9848	0.9899	4177	-0.561	0.5749	-++---+	0	1.404	6	0.9656	rs74492876	c	g	0.988	0.0012	0.9853	0.9899	4236
rs4252897	CCNI	intron	4	77977391	0.011686	2.4e-05	0.139786	0.004111	0.767651	rs4252897	1	rs4252897	c	g	0.0123	0.0008	0.0112	0.0152	4235	1.162	0.2452	+-++-+-	68.8	19.245	6	0.003769	rs4252897	c	g	0.0123	0.0009	0.0112	0.0152	4177	0.205	0.8375	---+++-	0	4.889	6	0.5582	rs4252897	c	g	0.0123	0.0008	0.0112	0.0152	4236
rs4975573	SLC12A7	untranslated-3	5	1051205	0.040067	2.7e-05	0.556558	0.197101	0.232875	rs4975573	1	rs4975573	t	c	0.9562	0.0126	0.9364	0.9662	4235	1.514	0.13	+++-++-	71.7	21.224	6	0.001672	rs4975573	t	c	0.956	0.0126	0.9364	0.9663	4176.99	-0.734	0.4631	+--+-+-	0	5.024	6	0.5407	rs4975573	t	c	0.9562	0.0126	0.9364	0.9662	4236
rs4731112	ASB15	missense	7	123269118	0.290901	0.016379	0.769226	0.442161	2.4e-05	rs4731112	1	rs4731112	c	g	0.7774	0.0156	0.7235	0.7907	3216	1.216	0.2241	+-+?++-	0	2.874	5	0.7194	rs4731112	c	g	0.7636	0.0281	0.7193	0.7907	4177	0.691	0.4896	--+-+-+	60.1	15.048	6	0.01989	rs4731112	c	g	0.7634	0.0283	0.7193	0.7907	4236
rs12539729	METTL2B	untranslated-3	7	128142023	0.458681	0.00696	0.015032	0.004105	3.9e-05	rs12539729	1	rs12539729	a	t	0.4974	0.1173	0.3894	0.6845	3216	1.863	0.06243	-++?+-+	42.2	8.649	5	0.1239	rs12539729	a	t	0.5131	0.1053	0.3894	0.6845	4177	-1.331	0.1831	+-----+	25	8	6	0.2381	rs12539729	a	t	0.5121	0.1055	0.3894	0.6845	4236
rs12666075	ATG9B	intron	7	150720308	0.395659	4.6e-05	0.452034	0.846232	0.442873	rs12666075	1	rs12666075	t	g	0.4514	0.0324	0.395	0.5	4235	-0.864	0.3878	+++--++	64.5	16.896	6	0.009672	rs12666075	t	g	0.4516	0.0324	0.3971	0.5	4177	-0.613	0.54	---+-+-	0	1.292	6	0.9721	rs12666075	t	g	0.4514	0.0324	0.395	0.5	4236
rs4148853	ABCB8	untranslated-3	7	150742985	0.420284	3.7e-05	0.431608	0.852302	0.369022	rs4148853	1	rs4148853	a	g	0.4624	0.028	0.4199	0.5344	4235	-0.514	0.6075	+++--++	72	21.452	6	0.001521	rs4148853	a	g	0.4628	0.0278	0.4241	0.5344	4177	-1.048	0.2948	-+-+-+-	22	7.69	6	0.2617	rs4148853	a	g	0.4624	0.028	0.4199	0.5344	4236
rs10985790	PDCL	coding-synon	9	125582466	0.053839	0.086303	0.000288	4.4e-05	0.231107	rs10985790	1	rs10985790	a	g	0.0501	0.0087	0.0427	0.0722	4235	0.056	0.9555	--++-++	20.9	7.582	6	0.2704	rs10985790	a	g	0.0501	0.0087	0.0427	0.0722	4177	1.533	0.1253	---+++-	63.8	16.592	6	0.01091	rs10985790	a	g	0.0501	0.0087	0.0427	0.0722	4236
rs11015394	LINC00202	intron	10	27225647	0.169032	6.364e-06	0.857022	0.642023	0.027943	rs11015394	1	rs11015394	c	g	0.1717	0.0115	0.1578	0.2341	4234.99	0.091	0.9272	+++--+-	64.7	17.013	6	0.009235	rs11015394	c	g	0.1716	0.0117	0.1548	0.2341	4177	-0.877	0.3804	-----+-	0	0.837	6	0.991	rs11015394	c	g	0.1717	0.0115	0.1578	0.2341	4235.99
rs12220671	LINC00202	ncRNA	10	27225861	0.171119	1.9e-05	0.762188	0.659192	0.019648	rs12220671	1	rs12220671	a	g	0.1717	0.0114	0.1577	0.2339	4235	0.095	0.9242	+++--+-	64.8	17.053	6	0.009091	rs12220671	a	g	0.1717	0.0117	0.1547	0.2339	4177	-0.884	0.3768	-----+-	0	0.825	6	0.9914	rs12220671	a	g	0.1717	0.0114	0.1577	0.2339	4236
rs12218581	LINC00202	ncRNA	10	27225881	0.169867	2.5e-05	0.976687	0.853656	0.015588	rs12218581	1	rs12218581	t	c	0.1718	0.0114	0.1577	0.2338	4235	0.096	0.9238	+++--+-	64.8	17.055	6	0.009082	rs12218581	t	c	0.1717	0.0117	0.1547	0.2338	4177	-0.884	0.3769	-----+-	0	0.823	6	0.9914	rs12218581	t	c	0.1718	0.0114	0.1577	0.2338	4236
rs4749200	LINC00202	intron	10	27226305	0.170701	1.3e-05	0.80672	0.6637	0.022634	rs4749200	1	rs4749200	a	g	0.1736	0.0112	0.1577	0.234	4235	-0.113	0.9103	+++--+-	63.3	16.333	6	0.01207	rs4749200	a	g	0.1735	0.0115	0.1546	0.234	4177	-0.871	0.3837	-----+-	0	0.906	6	0.9889	rs4749200	a	g	0.1736	0.0112	0.1577	0.234	4236
rs12573020	LINC00202	ncRNA	10	27228421	0.166527	1.3e-05	0.835684	0.696751	0.013446	rs12573020	1	rs12573020	t	c	0.8277	0.0131	0.7672	0.8425	3216	-1.946	0.0516	---?+-+	0	3.376	5	0.6422	rs12573020	t	c	0.8279	0.0116	0.7672	0.8457	4177	0.879	0.3792	+++++-+	0	0.779	6	0.9926	rs12573020	t	c	0.8278	0.0114	0.7672	0.8425	4236
rs12573785	LINC00202	ncRNA	10	27228607	0.167362	5.7606e-06	0.851524	0.755031	0.00937	rs12573785	1	rs12573785	t	g	0.1723	0.0131	0.1575	0.2328	3216	1.946	0.05165	+++?-+-	0	3.373	5	0.6427	rs12573785	t	g	0.1721	0.0116	0.1543	0.2328	4177	-0.88	0.3788	-----+-	0	0.777	6	0.9927	rs12573785	t	g	0.1722	0.0114	0.1575	0.2328	4236
rs4749203	LINC00202	ncRNA	10	27229083	0.168197	8.2474e-06	0.873394	0.817256	0.006198	rs4749203	1	rs4749203	t	c	0.8278	0.0144	0.7601	0.8431	3216	-1.77	0.07677	---?+-+	0	4.269	5	0.5113	rs4749203	t	c	0.8281	0.0128	0.7601	0.8463	4177	0.897	0.3696	+++++-+	0	1.394	6	0.9662	rs4749203	t	c	0.828	0.0126	0.7601	0.8431	4236
rs9787434	LINC00202	ncRNA	10	27229532	0.167362	5.7606e-06	0.851524	0.755031	0.00937	rs9787434	1	rs9787434	a	g	0.1728	0.0126	0.1575	0.2404	4235	-0.016	0.9874	+++--+-	66.5	17.886	6	0.006524	rs9787434	a	g	0.1727	0.0129	0.1543	0.2404	4177	-0.906	0.3652	-----+-	0	1.4	6	0.9659	rs9787434	a	g	0.1728	0.0126	0.1575	0.2404	4236
rs9787668	LINC00202	ncRNA	10	27229540	0.167362	5.7606e-06	0.851524	0.755031	0.00937	rs9787668	1	rs9787668	a	g	0.8272	0.0126	0.7596	0.8425	4235	0.016	0.9874	---++-+	66.5	17.886	6	0.006524	rs9787668	a	g	0.8273	0.0129	0.7596	0.8457	4177	0.906	0.3651	+++++-+	0	1.4	6	0.9658	rs9787668	a	g	0.8272	0.0126	0.7596	0.8425	4236
rs4749205	LINC00202	ncRNA	10	27229712	0.167779	4.7405e-06	0.978712	0.853626	0.008261	rs4749205	1	rs4749205	a	g	0.8269	0.0145	0.7596	0.8425	3216	-1.787	0.07398	---?+-+	0	4.381	5	0.4959	rs4749205	a	g	0.8273	0.0129	0.7596	0.8457	4177	0.906	0.3651	+++++-+	0	1.404	6	0.9656	rs4749205	a	g	0.8272	0.0126	0.7596	0.8425	4236
rs4749207	LINC00202	ncRNA	10	27229993	0.167362	4.3599e-06	0.940957	0.832945	0.007076	rs4749207	1	rs4749207	a	t	0.1731	0.0145	0.1575	0.2405	3216	1.787	0.07401	+++?-+-	0	4.382	5	0.4959	rs4749207	a	t	0.1727	0.0129	0.1543	0.2405	4177	-0.906	0.3649	-----+-	0	1.406	6	0.9655	rs4749207	a	t	0.1728	0.0126	0.1575	0.2405	4236
rs4749208	LINC00202	ncRNA	10	27230244	0.16444	3.9909e-06	0.858661	0.708215	0.008838	rs4749208	1	rs4749208	t	c	0.8269	0.0145	0.7595	0.8425	3216	-1.787	0.074	---?+-+	0	4.381	5	0.4959	rs4749208	t	c	0.8273	0.0129	0.7595	0.8457	4177	0.906	0.365	+++++-+	0	1.405	6	0.9655	rs4749208	t	c	0.8272	0.0126	0.7595	0.8425	4236
rs34163327	LINC00202	ncRNA	10	27230621	0.16444	1.5e-05	0.888215	0.880051	0.008504	rs34163327	1	rs34163327	a	g	0.1731	0.0145	0.1575	0.2405	3216	1.787	0.074	+++?-+-	0	4.381	5	0.4959	rs34163327	a	g	0.1727	0.0129	0.1543	0.2405	4177	-0.906	0.3649	-----+-	0	1.405	6	0.9655	rs34163327	a	g	0.1728	0.0126	0.1575	0.2405	4236
rs67387186	LINC00202	ncRNA	10	27230891	0.167779	4.7405e-06	0.978712	0.853626	0.008261	rs67387186	1	rs67387186	c	g	0.8462	0.0148	0.7774	0.8526	3216	-1.553	0.1205	---?+-+	0	3.686	5	0.5955	rs67387186	c	g	0.8435	0.014	0.7774	0.8557	4177	0.818	0.4131	+++++-+	0	1.176	6	0.978	rs67387186	c	g	0.8434	0.0139	0.7774	0.8526	4236
rs41279934	LINC00202	ncRNA	10	27230904	0.167779	4.7405e-06	0.978712	0.853626	0.008261	rs41279934	1	rs41279934	a	g	0.8462	0.0148	0.7774	0.8526	3216	-1.553	0.1205	---?+-+	0	3.686	5	0.5955	rs41279934	a	g	0.8435	0.014	0.7774	0.8557	4177	0.818	0.4131	+++++-+	0	1.176	6	0.978	rs41279934	a	g	0.8434	0.0139	0.7774	0.8526	4236
rs41279936	LINC00202	ncRNA	10	27230921	0.167779	4.7405e-06	0.978712	0.853626	0.008261	rs41279936	1	rs41279936	t	c	0.8462	0.0148	0.7774	0.8526	3216	-1.553	0.1205	---?+-+	0	3.686	5	0.5955	rs41279936	t	c	0.8435	0.014	0.7774	0.8557	4177	0.818	0.4131	+++++-+	0	1.176	6	0.978	rs41279936	t	c	0.8434	0.0139	0.7774	0.8526	4236
rs41279938	LINC00202/ANKRD26	near-gene-5	10	27231110	0.167779	4.7405e-06	0.978712	0.853626	0.008261	rs41279938	1	rs41279938	a	g	0.1731	0.0145	0.1575	0.2405	3216	1.786	0.07403	+++?-+-	0	4.382	5	0.4959	rs41279938	a	g	0.1727	0.0129	0.1543	0.2405	4177	-0.906	0.3649	-----+-	0	1.406	6	0.9655	rs41279938	a	g	0.1728	0.0126	0.1575	0.2405	4236
rs58651764	LINC00202/ANKRD26		10	27233276	0.153589	1.4e-05	0.944604	0.751458	0.003601	rs58651764	1	rs58651764	c	g	0.1731	0.0145	0.1575	0.2405	3216	1.786	0.07403	+++?-+-	0	4.382	5	0.4958	rs58651764	c	g	0.1727	0.0129	0.1543	0.2405	4177	-0.906	0.3649	-----+-	0	1.407	6	0.9654	rs58651764	c	g	0.1728	0.0126	0.1575	0.2405	4236
rs72629751	LINC00202/ANKRD26		10	27235571	0.16611	3.4314e-06	0.982412	0.89422	0.005792	rs72629751	1	rs72629751	a	g	0.1731	0.0145	0.1575	0.2405	3216	1.787	0.07401	+++?-+-	0	4.382	5	0.4958	rs72629751	a	g	0.1727	0.0129	0.1543	0.2405	4177	-0.906	0.3648	-----+-	0	1.407	6	0.9654	rs72629751	a	g	0.1728	0.0126	0.1575	0.2405	4236
rs7947334	DQ656008		11	5142549	0.338898	0.145157	0.003131	1.2e-05	0.012572	rs7947334	1	rs7947334	t	c	0.6438	0.0129	0.6213	0.6906	4235	0.917	0.3589	++-++--	0	5.299	6	0.506	rs7947334	t	c	0.6439	0.0134	0.6213	0.6943	4177	1.033	0.3016	+-++-+-	48	11.541	6	0.07304	rs7947334	t	c	0.6438	0.0129	0.6213	0.6906	4236
rs143053600	MYO7A	intron	11	76919445	0.022537	0.881689	0.002702	4.9e-05	0.020049	rs150889565	1	rs150889565	t	c	0.0136	0.0028	0.0108	0.0178	4235	-0.525	0.5998	-+-+---	31	8.701	6	0.1911	rs150889565	t	c	0.0136	0.0028	0.0108	0.0178	4177	0.497	0.6194	+++--+-	31.7	8.782	6	0.1862	rs150889565	t	c	0.0136	0.0028	0.0108	0.0178	4236
rs2072560	APOA5	intron	11	116661826	0.131886	0.002033	0.867132	0.136262	5.1411e-10	rs2072560	1	rs2072560	t	c	0.1535	0.023	0.0912	0.1794	4235	-3.077	0.00209	-+---++	21.4	7.634	6	0.2662	rs2072560	t	c	0.1534	0.0236	0.0857	0.1794	4177	0.216	0.8289	+--+-+-	36.4	9.441	6	0.1502	rs2072560	t	c	0.1535	0.023	0.0912	0.1794	4236
rs651821	APOA5	untranslated-5	11	116662579	0.141903	0.000893	0.996615	0.18357	3.6658e-10	rs651821	1	rs651821	t	c	0.8356	0.024	0.8093	0.9006	4235	3.277	0.001049	+-+++--	40.8	10.137	6	0.119	rs651821	t	c	0.8357	0.0246	0.8093	0.9057	4177	0.021	0.9834	-++-+++	61.6	15.637	6	0.01584	rs651821	t	c	0.8356	0.024	0.8093	0.9006	4236
rs2070665	APOA1	intron	11	116707684	0.172371	0.030572	0.99323	0.326931	4.1e-05	rs2070665	1	rs2070665	a	g	0.1868	0.0186	0.1381	0.209	4235	-2.024	0.04301	-+---++	28.7	8.413	6	0.2094	rs2070665	a	g	0.187	0.0184	0.14	0.209	4177	-0.238	0.8117	+--+-++	0	1.752	6	0.941	rs2070665	a	g	0.1868	0.0186	0.1381	0.209	4236
rs61541205	LOC283403/LOC283404	near-gene-5	12	52604705	0.323873	0.785311	0.009417	0.003668	1.3e-05	rs61541205	1	rs61541205	a	g	0.2998	0.0109	0.2897	0.3187	4235	0.459	0.6461	++-+-+-	42.5	10.436	6	0.1074	rs61541205	a	g	0.2998	0.0109	0.2897	0.3187	4177	0.451	0.6519	+++-+++	0	4.747	6	0.5767	rs61541205	a	g	0.2998	0.0109	0.2897	0.3187	4236
rs61914193	LOC283404	near-gene-5	12	52604796	0.323456	0.74926	0.009245	0.003683	1.1e-05	rs61914193	1	rs61914193	a	c	0.3	0.0107	0.2863	0.3182	4235	0.474	0.6353	++-+-+-	42.8	10.491	6	0.1054	rs61914193	a	c	0.3	0.0107	0.2863	0.3182	4177	0.475	0.6345	+++-+++	0	4.669	6	0.5869	rs61914193	a	c	0.3	0.0107	0.2863	0.3182	4236
rs2247604	INTERGENIC	INTERGENIC	12	127828819	0.132721	0.837917	0.190645	0.017212	4.8e-05	rs2247604	1	rs2247604	t	c	0.8403	0.0179	0.8172	0.8685	4235	-0.292	0.7702	--+-+++	44.5	10.802	6	0.0947	rs2247604	t	c	0.8401	0.0179	0.8172	0.8685	4177	1.033	0.3018	-+-+---	0	4.979	6	0.5465	rs2247604	t	c	0.8403	0.0179	0.8172	0.8685	4236
rs1532625	CETP	intron	16	57005301	0.383138	2.4614e-07	0.898174	0.167096	0.710229	rs1532625	1	rs1532625	t	c	0.3796	0.0101	0.3473	0.3921	4235	7.475	7.717e-14	+++++++	0	3.806	6	0.703	rs1532625	t	c	0.38	0.0098	0.3473	0.3921	4177	-0.076	0.9395	---++++	0	0.703	6	0.9944	rs1532625	t	c	0.3796	0.0101	0.3473	0.3921	4236
rs11076176	CETP	intron	16	57007446	0.279633	3.8705e-06	0.069986	0.00125	0.747813	rs11076176	1	rs11076176	t	g	0.6957	0.02	0.6298	0.7348	4235	5.6	2.145e-08	++++++-	9.6	6.635	6	0.3559	rs11076176	t	g	0.6957	0.02	0.6298	0.7343	4177	0.556	0.5785	-+++---	54.4	13.165	6	0.04049	rs11076176	t	g	0.6958	0.02	0.6298	0.7348	4236
rs1800777	CETP	missense	16	57017319	0.06803	4.9e-05	0.6141	0.997236	0.083344	rs1800777	1	rs1800777	a	g	0.0755	0.0075	0.0552	0.0992	4235	-4.049	5.135e-05	-------	0	0.612	6	0.9962	rs1800777	a	g	0.0755	0.0076	0.0543	0.0992	4177	-0.201	0.8403	-+----+	0	1.998	6	0.9199	rs1800777	a	g	0.0755	0.0075	0.0552	0.0992	4236
rs55939178	ERN1	coding-synon	17	62137930	0.032972	3.7e-05	0.67057	0.175789	0.123154	rs55939178	1	rs55939178	a	g	0.0249	0.0045	0.0076	0.0297	4235	3.162	0.001567	++-++++	29.4	8.499	6	0.2038	rs55939178	a	g	0.025	0.0044	0.0076	0.0297	4177	0.605	0.545	++----+	53.8	12.99	6	0.04319	rs55939178	a	g	0.0249	0.0045	0.0076	0.0297	4236
rs1043963	USHBP1	missense	19	17361116	0.024207	0.228877	2.2994e-06	4.7382e-06	0.025095	rs1043963	1	rs1043963	a	g	0.0367	0.0058	0.0221	0.0431	3216	0.695	0.4869	++-?-+-	15.5	5.917	5	0.3143	rs1043963	a	g	0.0336	0.0075	0.0229	0.0431	4177	-3.391	0.0006971	------+	22.3	7.717	6	0.2596	rs1043963	a	g	0.0335	0.0076	0.0221	0.0431	4236
rs7246400	ZNF100	missense	19	21909948	0.330968	4.3e-05	0.371157	0.629822	0.078663	rs7246400	1	rs7246400	a	g	0.6525	0.0087	0.645	0.6682	4235	-1.427	0.1537	+++---+	78.1	27.363	6	0.0001238	rs7246400	a	g	0.6524	0.0088	0.645	0.6682	4177	-0.37	0.7116	-+-+---	31.8	8.799	6	0.1852	rs7246400	a	g	0.6525	0.0087	0.645	0.6682	4236
rs10412066	ZNF100	untranslated-5	19	21950337	0.209516	1.7918e-06	0.336575	0.978772	0.085799	rs10412066	1	rs10412066	c	g	0.2172	0.0025	0.2084	0.2191	4235	1.506	0.132	---++++	78.1	27.4	6	0.0001218	rs10412066	c	g	0.2171	0.0026	0.2084	0.2191	4177	0.307	0.7587	+++-++-	9.8	6.652	6	0.3543	rs10412066	c	g	0.2172	0.0025	0.2084	0.2191	4236
rs1160983	TOMM40	coding-synon	19	45397229	0.026711	0.173241	8.6131e-06	0.010315	0.158563	rs1160983	1	rs1160983	a	g	0.0213	0.0021	0.0193	0.0291	3216	1.291	0.1966	+++?-++	0	2.67	5	0.7507	rs1160983	a	g	0.0219	0.0021	0.0193	0.0291	4177	-8.401	4.437e-17	-------	0	4.902	6	0.5565	rs1160983	a	g	0.0218	0.0021	0.0193	0.0291	4236
[truncated: 22 more columns]

## Sheet: Table S6
Table S6. Fine-mapping of previously reported lipid loci in IRASFS conditioned on the index variant.
SNP	CHR	POS	Gene	P_HDL	P_LDL	P_TC	P_TG	LOD_HDL	LOD_LDL	LOD_TC	LOD_TG	INDEX_SNP	INDEX_SNP_ASSOCIATED_TRAIT	COND_P_HDL	COND_P_LDL	COND_P_TC	COND_P_TG	COND_LOD_HDL	COND_LOD_LDL	COND_LOD_TC	COND_LOD_TG
1_23670715	1	23670715	HNRNPR	0.764975	0.715149	0.574095	0.947017	-0.0007	0.0037	-0.0008	0	rs1077514	TC	0.840716	0.675439	0.570929	0.897613	0	0.0007	-0.0013	0
1_23670798	1	23670798	HNRNPR	0.627785	0.42892	0.337276	0.466235	0	0	0	0	rs1077514	TC	1	1	1	1	-0.0008	0	0.0665	0
rs35952129	1	23670801	HNRNPR	0.430906	0.563699	0.485156	0.031138	0.4007	0	0.0686	0	rs1077514	TC	0.42299	0.433508	0.33518	0.054036	0.174	0	0	0.0066
1_23670841	1	23670841	HNRNPR	0.21875	0.520156	0.525736	0.308116	0	0.0275	0.0926	0	rs1077514	TC	0.189639	0.427289	0.436281	0.315586	0	0.0308	0.1238	0
rs13523	1	23686246	ZNF436	0.954804	0.40811	0.415353	0.455992	0	0	0	0	rs1077514	TC	0.941129	0.343	0.270089	0.314866	0	0	0.0479	0
rs181106126	1	23686267	ZNF436	0.195536	0.668675	0.500687	0.907625	0	0	-0.0004	0.1221	rs1077514	TC	0.212235	0.761258	0.598181	0.968677	0	0	-0.0005	0.1493
1_23686484	1	23686484	ZNF436	1	1	1	1	0	0	0	0	rs1077514	TC	1	1	1	1	0	0	0	0
1_23686556	1	23686556	ZNF436	0.179655	0.026218	0.033243	0.925202	0.074	0.0961	0.0724	0	rs1077514	TC	0.267286	0.031053	0.026019	0.690984	-0.001	0.0956	0.0735	0.0363
rs17437528	1	23686777	ZNF436	0.358291	0.929337	0.506029	0.284994	0.0445	0.026	0.0461	0	rs1077514	TC	0.214515	0.866729	0.896847	0.495548	0	0	0.0348	0
rs601786	1	23686798	ZNF436	0.358291	0.929337	0.506029	0.284994	0.0464	0.031	0.0503	0	rs1077514	TC	0.214515	0.866729	0.896847	0.495548	0	0	0.0351	0
rs199859329	1	23686891	ZNF436	0.61591	0.778346	0.791786	0.090118	0.0819	0	-0.002	0	rs1077514	TC	0.523652	0.618798	0.831296	0.255188	0.0968	0	0	0.0173
rs41306572	1	23687116	ZNF436	0.31605	0.140538	0.425969	0.78545	0.5257	0	0	0.1065	rs1077514	TC	0.522143	0.461505	0.837849	0.921271	0.4571	0	0	0.0312
rs139222710	1	23687824	ZNF436	0.385957	0.802761	0.829827	0.382252	0.0037	0	0	0.0005	rs1077514	TC	0.422288	0.832192	0.85916	0.385584	0	0	0	0
rs644749	1	23687827	ZNF436	0.928588	0.79376	0.808237	0.83123	NA	NA	NA	NA	rs1077514	TC	0.765261	0.787682	0.68742	0.711848	NA	NA	NA	NA
rs646193	1	23688178	ZNF436	0.965563	0.276455	0.267462	0.357191	0	0	0	0	rs1077514	TC	0.871403	0.214496	0.133039	0.207617	0.0032	0	0.2292	0
1_23688222	1	23688222	ZNF436	0.464818	0.54972	0.446664	0.70511	0	0	0.0001	0	rs1077514	TC	0.429413	0.631966	0.519574	0.792391	0	0.0065	0.0083	0
1_23688223	1	23688223	ZNF436	0.062593	0.301735	0.687565	0.778333	0.1162	0	0	0	rs1077514	TC	0.045417	0.172764	0.630752	0.895923	0.1614	0.0364	-0.0003	0.0143
rs3795308	1	23689083	ZNF436	0.510706	0.770459	0.814438	0.257899	NA	NA	NA	NA	rs1077514	TC	0.46112	0.883264	0.599947	0.25936	NA	NA	NA	NA
1_23689502	1	23689502	ZNF436	0.361507	0.259268	0.146108	0.901577	0	0	0	0	rs1077514	TC	0.433488	0.417941	0.262529	0.948759	0	0	0	0
rs74875402	1	23689657	ZNF436	0.909496	0.724257	0.590577	0.627087	0.0396	0	-0.0005	0	rs1077514	TC	0.944673	0.60092	0.584597	0.771426	0.058	0	-0.0005	0
rs149036619	1	23694527	ZNF436	0.718012	0.555313	0.872773	0.348218	0.0203	0	-0.0016	0.1054	rs1077514	TC	0.770083	0.329202	0.418276	0.521914	0.1819	0	-0.0001	0.1833
rs683204	1	23694639	ZNF436	0.35774	0.878118	0.622053	0.282194	0.0396	0.023	0.036	0	rs1077514	TC	0.2154	0.911563	0.917185	0.505468	0	0	0	0
rs571242244	1	23694763	ZNF436	0.552566	0.773028	0.505638	0.74531	0.0369	0	-0.0003	0	rs1077514	TC	0.472644	0.998404	0.656035	0.823318	0.038	0	-0.0007	0
1_23694847	1	23694847	ZNF436	0.652776	0.373183	0.934987	0.450128	0	0.2501	0.0529	0.0135	rs1077514	TC	0.885374	0.51323	0.613593	0.783075	0	0.1572	0.1404	0
rs185788767	1	23695489	ZNF436-AS1	0.909496	0.724257	0.590577	0.627087	0.0428	0	-0.0004	0	rs1077514	TC	0.944673	0.60092	0.584597	0.771426	0.0693	0	-0.0004	0
rs191045670	1	23695590	ZNF436-AS1	0.909496	0.724257	0.590577	0.627087	0.0447	0	-0.0004	0	rs1077514	TC	0.944673	0.60092	0.584597	0.771426	0.0566	0	-0.0005	0
rs575660369	1	23695636	ZNF436-AS1	0.08467	0.134642	0.084659	0.024348	0.0043	0.0005	-0.0001	0	rs1077514	TC	0.076436	0.106167	0.057524	0.018971	0.005	0	0	0
1_23695959	1	23695959	ZNF436-AS1	0.668104	0.405651	0.485173	0.48424	0	0.0027	-0.0007	0	rs1077514	TC	0.650118	0.481219	0.455944	0.413589	0	0	0	0.1548
1_23696140	1	23696140	ZNF436-AS1	0.327283	0.827183	0.551823	0.965159	NA	NA	NA	NA	rs1077514	TC	0.496657	0.63519	0.769915	0.328488	NA	NA	NA	NA
rs665977	1	23696152	ZNF436-AS1	0.576788	0.062643	0.076314	0.132738	0	0.0709	0.4659	0	rs1077514	TC	0.30457	0.088327	0.076913	0.061666	0	0	0.1926	0
rs638722	1	23697617	ZNF436-AS1	0.831905	0.965452	0.599196	0.744371	NA	NA	NA	NA	rs1077514	TC	0.901898	0.933971	0.93985	0.590167	NA	NA	NA	NA
1_23697800	1	23697800	ZNF436-AS1	0.975803	0.500495	0.793192	0.627335	NA	NA	NA	NA	rs1077514	TC	0.801317	0.976334	0.787269	0.863109	NA	NA	NA	NA
1_23713838	1	23713838	TCEA3	0.969044	0.701936	0.891467	0.724321	0	0	0	0	rs1077514	TC	0.993924	0.792969	0.969044	0.710932	0.0039	0	-0.0001	0
rs75130539	1	23724019	TCEA3	0.996258	0.064431	0.027207	0.255127	0	0.4185	0.5355	0	rs1077514	TC	0.603246	0.073912	0.055964	0.443142	0.1988	0.3037	0.2334	0
rs147648581	1	23724108	TCEA3	0.29555	0.030857	0.009924	0.009931	0.277	0.0004	0.0873	0.0201	rs1077514	TC	0.09321	0.041934	0.012978	0.003195	0.5383	0	0.0809	0.082
1_23724388	1	23724388	TCEA3	0.84654	0.721047	0.525213	0.158264	0.0002	0	0	0	rs1077514	TC	0.831571	0.71714	0.548273	0.173412	0.0001	0	-0.0011	0
1_23724408	1	23724408	TCEA3	0.806423	0.750621	0.969065	0.48211	0.0062	0	-0.0002	0	rs1077514	TC	0.502597	0.492029	0.678982	0.307466	0	0	-0.0001	0
rs372956699	1	23735165	TCEA3	0.948327	0.349151	0.281874	0.179789	0.0001	0.0031	0.0001	0	rs1077514	TC	0.963781	0.379302	0.270427	0.188326	0	0.0068	0.0001	0
rs1198423	1	23735241	TCEA3	0.200854	0.48022	0.458102	0.507834	0.1647	0.1171	0.1793	0	rs1077514	TC	0.342058	0.402737	0.377786	0.491807	0.1435	0	0.0031	0
rs181273879	1	23735260	TCEA3	0.195536	0.668675	0.500687	0.907625	0	0	-0.0006	0.1067	rs1077514	TC	0.212235	0.761258	0.598181	0.968677	0	0	-0.0007	0.1383
rs115923042	1	23744567	TCEA3	0.620517	0.648122	0.747316	0.83975	0.1053	0	0	0	rs1077514	TC	0.602138	0.706003	0.800735	0.762402	0.1309	0	0	0
rs71514235	1	23751140	TCEA3	0.395171	0.741359	0.790991	0.450298	0.0461	0	0.0291	0	rs1077514	TC	0.271991	0.895501	0.664396	0.241561	0.0519	0	0	0
rs112695530	1	23755036	ASAP3	0.825129	0.550194	0.444524	0.793345	0.1917	0	0	0.0108	rs1077514	TC	0.992021	0.589676	0.650721	0.72467	0.5071	0	0	0.0685
1_23755051	1	23755051	ASAP3	0.909314	0.813354	0.430648	0.16569	0	0	-0.0019	0	rs1077514	TC	1	1	1	1	-0.0001	0	-0.0001	0
rs35871963	1	23755095	ASAP3	0.30758	0.746174	0.252832	0.054911	0	0	0	0	rs1077514	TC	0.302313	0.846924	0.284542	0.041932	0	0	-0.0015	0
rs1198430	1	23755513	ASAP3	0.096341	0.761652	0.931245	0.635622	0.4144	0.2656	0.0688	0	rs1077514	TC	0.324654	0.871661	0.954959	0.835857	0.1648	0.1274	0.0182	0
rs1198432	1	23756155	ASAP3	0.092199	0.924621	0.963816	0.537618	0.419	0.2982	0.0902	0	rs1077514	TC	0.306031	0.864309	0.786563	0.656379	0.1751	0.1383	0.0268	0
rs137927599	1	23757529	ASAP3	0.285759	0.904582	0.875765	0.363076	0.1178	0	0	0	rs1077514	TC	0.238405	0.827708	0.73539	0.3724	0.1703	0	0	0
1_23757576	1	23757576	ASAP3	0.11017	0.774316	0.544997	0.943786	0.2716	0	-0.0002	0	rs1077514	TC	0.019381	0.881128	0.545056	0.792696	0.3234	0	0.0001	0
rs146962112	1	23758427	ASAP3	0.563192	0.885973	0.832904	0.359259	0.0858	0	-0.0065	0	rs1077514	TC	0.386036	0.628459	0.785472	0.156211	-0.0008	0	-0.006	0.0064
rs199574094	1	23759654	ASAP3	0.327641	0.601328	0.670017	0.552595	0.0184	0.0381	0.0363	0.0188	rs1077514	TC	0.463358	0.377613	0.396826	0.619828	0.0003	0.1117	0.1429	0.0156
rs182680450	1	23759714	ASAP3	0.745057	0.196998	0.169617	0.445655	0	0.1039	0.1224	0	rs1077514	TC	0.803192	0.124224	0.109874	0.444942	0	0.1349	0.1668	0
rs80255798	1	23760253	ASAP3	0.741661	0.565784	0.459672	0.748405	0.1936	0	0	0.0085	rs1077514	TC	0.897152	0.620872	0.679883	0.773469	0.4795	0	0	0.0685
1_23760749	1	23760749	ASAP3	0.333259	0.722295	0.738081	0.36005	0	0	-0.0001	0	rs1077514	TC	0.278342	0.717441	0.732325	0.352527	0	0	0	0
rs74062716	1	23760911	ASAP3	0.104166	0.41916	0.237384	0.031831	0.0743	0	-0.0015	0.0062	rs1077514	TC	0.068662	0.567257	0.297113	0.020743	0.1056	0	0	0.0173
rs80004504	1	23760925	ASAP3	0.051507	0.086832	0.362713	0.646244	0.2055	0	-0.0028	0.1139	rs1077514	TC	0.09683	0.249741	0.46224	0.945821	0.2842	0	0	0.0077
rs74415268	1	23761028	ASAP3	0.825129	0.550194	0.444524	0.793345	0.2061	0	0	0.0097	rs1077514	TC	0.992021	0.589676	0.650721	0.72467	0.5047	0	0	0.0684
rs188720319	1	23761077	ASAP3	0.477407	0.266599	0.288355	0.90753	0.2164	0	0	0.047	rs1077514	TC	0.227929	0.167225	0.267085	0.425172	0	0	0	0.0665
rs150606584	1	23761139	ASAP3	0.159028	0.947221	0.996258	0.18388	0.1309	0	0	0.4598	rs1077514	TC	0.265646	0.420312	0.377363	0.17922	0.0587	0	0	0.21
1_23761146	1	23761146	ASAP3	0.160068	0.590269	0.502256	0.388161	0	0	-0.0007	0	rs1077514	TC	0.160202	0.527016	0.416625	0.411574	0	0	-0.0009	0
rs146267141	1	23763030	ASAP3	0.919202	0.036512	0.020385	0.300919	0	0.4297	0.5551	0	rs1077514	TC	0.501358	0.03723	0.042089	0.522323	0.1794	0.3113	0.2383	0
1_23763100	1	23763100	ASAP3	0.421781	0.777683	0.350322	0.084394	0.0614	0	0.0003	0.1171	rs1077514	TC	0.411477	0.747046	0.31355	0.089696	0.0726	0	0.0002	0.128
rs369277596	1	23763176	ASAP3	0.10618	0.411178	0.546341	0.012344	0.0684	0	-0.001	0.0349	rs1077514	TC	0.086138	0.367734	0.470803	0.012182	0.0879	0	-0.001	0.0297
1_23763370	1	23763370	ASAP3	0.416428	0.208049	0.632168	0.495027	0.0786	0.008	0	0	rs1077514	TC	0.43436	0.344864	0.526504	0.904108	0.0519	0	0	0
rs115515935	1	23763449	ASAP3	0.45746	0.439731	0.187388	0.369577	0.9461	0	0.1253	0	rs1077514	TC	0.624518	0.714159	0.52289	0.680122	0.2383	0	0	0
rs146159261	1	23763676	ASAP3	0.567959	0.798479	0.178205	0.017395	0.0807	0	0.105	0.017	rs1077514	TC	0.718671	0.602658	0.800517	0.226271	0.0066	0	0.0419	0
rs542922445	1	23764080	ASAP3	0.580767	0.769617	0.803664	0.983572	-0.0006	0	0	0	rs1077514	TC	0.567124	0.939629	0.952262	0.765701	0	0	0	0
rs78903526	1	23765214	ASAP3	0.051507	0.101166	0.721049	0.801551	0.2143	0	0.0061	0.0645	rs1077514	TC	0.09683	0.278395	0.449533	0.946268	0.3045	0	0.0586	0
rs41268117	1	23765292	ASAP3	0.668315	0.942712	0.94258	0.746111	0.0276	0	-0.0004	0	rs1077514	TC	0.624543	0.721946	0.771484	0.782412	0.055	0	0	0
1_23765663	1	23765663	ASAP3	0.359779	0.052514	0.034479	0.3225	0.0185	0.1569	0.2782	0.0562	rs1077514	TC	0.597837	0.216622	0.108195	0.220875	0.0261	0	0.0169	0.077
rs114228925	1	23767597	ASAP3	0.051507	0.101166	0.721049	0.801551	0.2109	0	0.0058	0.0711	rs1077514	TC	0.09683	0.278395	0.449533	0.946268	0.2967	0	0.0564	0
rs12117542	1	23767669	ASAP3	0.825129	0.550194	0.444524	0.793345	0.1915	0	0	0.011	rs1077514	TC	0.992021	0.589676	0.650721	0.72467	0.4836	0	0	0.0714
rs369020447	1	23767830	ASAP3	0.299093	0.23851	0.290307	0.616257	0.0782	0	0	0	rs1077514	TC	0.214207	0.216058	0.248962	0.570024	0.1177	0	0	0
1_23767909	1	23767909	ASAP3	0.788315	0.659135	0.634569	0.718287	0	0	0	0	rs1077514	TC	1	1	1	1	0.0001	0	0.0001	0
1_23768164	1	23768164	ASAP3	0.203525	0.430611	0.595507	0.258449	0.226	0	-0.0004	0.1713	rs1077514	TC	0.129948	0.558934	0.678671	0.21217	0.335	0	-0.001	0.2147
rs72661458	1	23768196	ASAP3	0.850448	0.437619	0.572885	0.864585	0.0815	0.0271	0.0001	0	rs1077514	TC	0.763669	0.423426	0.54684	0.848745	0.177	0	-0.0001	0
rs148831305	1	23768748	ASAP3	0.053628	0.748131	0.912959	0.089542	-0.0003	0.1246	0.0988	0	rs1077514	TC	0.022978	0.545682	0.984406	0.049592	0.025	0.1902	0.1309	0.001
1_23768786	1	23768786	ASAP3	0.905666	0.661923	0.571865	0.785619	0	0	0	0	rs1077514	TC	0.052073	0.873172	0.886072	0.353187	0.0308	0	-0.0007	0
rs72661462	1	23768790	ASAP3	0.090554	0.690367	0.762198	0.326585	-0.0006	0.056	0.0012	0	rs1077514	TC	0.100177	0.965305	0.954482	0.346239	0.0496	0.0263	0.0003	0
1_23769083	1	23769083	ASAP3	0.347211	0.366341	0.175493	0.181749	0.0277	0	0.0002	0.0219	rs1077514	TC	0.394838	0.350706	0.161324	0.168294	0.0429	0	0.0002	0.0325
rs74062718	1	23778004	ASAP3	0.203525	0.430611	0.595507	0.258449	0.2332	0	-0.0002	0.1653	rs1077514	TC	0.129948	0.558934	0.678671	0.21217	0.3359	0	-0.0008	0.2089
1_23782535	1	23782535	ASAP3	0.235223	0.402232	0.946173	0.709827	0	0	0	0	rs1077514	TC	1	1	1	1	0	0	-0.0001	0
1_23782536	1	23782536	ASAP3	0.127965	0.315186	0.698199	0.202085	0.0223	0.0146	-0.0001	0.037	rs1077514	TC	0.109061	0.291999	0.678085	0.210625	0.0138	0.0096	-0.0002	0.0326
rs78337828	1	23782722	ASAP3	0.936277	0.686347	0.592344	0.860281	0	0	0	0.0005	rs1077514	TC	0.702349	0.63685	0.67535	0.645184	0.0062	0	0	0.0548
1_23810626	1	23810626	ASAP3	0.673127	0.301467	0.162974	0.841024	0	0	0	0	rs1077514	TC	0.649175	0.34942	0.200255	0.891149	0	0	0	0
1_23833054	1	23833054	E2F2	0.928499	0.396168	0.495838	0.95451	0	0.1369	0.1304	0	rs1077514	TC	0.743981	0.614179	0.514401	0.599561	0	0	-0.0001	0.0532
rs12026768	1	23833611	E2F2	0.845958	0.080098	0.091365	0.264317	0.2232	0.0031	0.0399	0	rs1077514	TC	0.35695	0.014271	0.099966	0.515156	0.6483	0.0267	0.0004	0
rs12076692	1	23833974	E2F2	0.646133	0.077967	0.029749	0.088221	0	0.1836	0.2246	0	rs1077514	TC	0.292218	0.089473	0.069502	0.179021	0.0037	0.0443	0.012	0
rs12076693	1	23833986	E2F2	0.646133	0.077967	0.029749	0.088221	0	0.1842	0.2337	0	rs1077514	TC	0.292218	0.089473	0.069502	0.179021	0.0053	0.0436	0.0126	0
rs12027599	1	23833993	E2F2	0.845958	0.080098	0.091365	0.264317	0.2331	0.001	0.0282	0	rs1077514	TC	0.35695	0.014271	0.099966	0.515156	0.6724	0.0183	0	0
rs113902346	1	23834056	E2F2	0.646133	0.077967	0.029749	0.088221	0	0.1743	0.2193	0	rs1077514	TC	0.292218	0.089473	0.069502	0.179021	0.0048	0.0409	0.0108	0
1_23834078	1	23834078	E2F2	0.412876	0.378001	0.685743	0.565657	0.0859	0	0	0	rs1077514	TC	0.384261	0.398205	0.741242	0.484394	0.1058	0	0	0
rs3820028	1	23834486	E2F2	0.754809	0.076854	0.085941	0.209633	0.2497	0.0028	0.0361	0	rs1077514	TC	0.294734	0.0128	0.091422	0.418709	0.7134	0.0211	0	0
1_23834980	1	23834980	E2F2	0.089569	0.448181	0.549091	0.187069	0.0589	0	0	0	rs1077514	TC	0.128554	0.023442	0.052121	0.052388	-0.0014	0.2723	0.1697	0
1_23834997	1	23834997	E2F2	0.627505	0.036319	0.041955	0.077459	0	0.0821	0.0784	0.1415	rs1077514	TC	0.868584	0.038049	0.018091	0.080029	0	0.051	0.2212	0.0534
rs182110686	1	23835117	E2F2	0.970281	0.092341	0.112573	0.709713	0	0.0285	0.0007	0	rs1077514	TC	0.869707	0.838086	0.855885	0.299765	0	0	0	0.0122
1_23835270	1	23835270		0.777718	0.43596	0.466136	0.842958	0.0762	0	-0.0058	0	rs1077514	TC	1	1	1	1	0.1541	0	-0.001	0
rs78357686	1	23835630	E2F2	0.993924	0.260551	0.867703	0.113737	0.047	0.1074	0.0195	0.1795	rs1077514	TC	0.896244	0.442476	0.769656	0.433958	0.0289	0.1123	-0.0004	0.0749
rs78356032	1	23835632	E2F2	0.993924	0.260551	0.867703	0.113737	0.0433	0.1042	0.025	0.2039	rs1077514	TC	0.896244	0.442476	0.769656	0.433958	0.024	0.1149	-0.0001	0.0976
rs143340216	1	23835672	E2F2	0.438909	0.496215	0.049681	0.09254	0.0367	0.2899	0.2744	0.0149	rs1077514	TC	0.365352	0.1531	0.025534	0.052736	0.3631	0.0339	0	0
rs2742971	1	23835718	E2F2	0.286198	0.079952	0.024926	0.009173	0	0.0514	0.0415	0.0339	rs1077514	TC	0.54145	0.095833	0.014498	0.007154	0	0.0128	0.1511	0.0022
rs147131506	1	23835749	E2F2	0.678166	0.587426	0.992021	0.46298	-0.0006	0	0	0	rs1077514	TC	0.801004	0.783094	0.712345	0.272492	0	0	-0.0005	-0.0001
rs3218211	1	23835794	E2F2	0.86819	0.123671	0.142657	0.327479	0.1859	0.026	0.0397	0	rs1077514	TC	0.409141	0.028555	0.1491	0.567082	0.6809	0.0721	0.0039	0
rs3218210	1	23835956	E2F2	0.919202	0.036512	0.020385	0.300919	0	0.4307	0.5574	0	rs1077514	TC	0.501358	0.03723	0.042089	0.522323	0.1738	0.3112	0.2415	0
rs3218209	1	23835957	E2F2	0.919202	0.036512	0.020385	0.300919	0	0.4344	0.5657	0	rs1077514	TC	0.501358	0.03723	0.042089	0.522323	0.1799	0.3111	0.2442	0
rs537078594	1	23836026	E2F2	0.285759	0.904582	0.875765	0.363076	0.1219	0	0	0	rs1077514	TC	0.238405	0.827708	0.73539	0.3724	0.1771	0	0	0
rs2075993	1	23836364	E2F2	0.823255	0.09044	0.108094	0.293122	0.1226	0.0072	0.0493	0	rs1077514	TC	0.361741	0.033566	0.193687	0.614174	0.3708	0.0268	0.0014	0
rs142571891	1	23836478	E2F2	0.089028	0.335871	0.421465	0.184174	0.1194	0	-0.0005	0.0001	rs1077514	TC	0.078222	0.327089	0.391332	0.177044	0.1564	0	-0.0004	0.0001
rs183643474	1	23836542	E2F2	0.079132	0.017635	0.011633	0.953284	0.0006	0.023	0.0134	0	rs1077514	TC	0.081088	0.003444	0.002291	0.924679	-0.0019	0.0353	0.0923	0
rs114788023	1	23842860	E2F2	0.858798	0.604418	0.78269	0.794802	0	0	0	0	rs1077514	TC	0.848409	0.79749	0.829998	0.899181	0.0001	0	-0.0001	0
rs201437543	1	23845469	E2F2	0.37967	0.472928	0.326526	0.11748	0.3004	0.0079	0	0	rs1077514	TC	0.360766	0.670496	0.634043	0.243852	0.1801	0	0	0
1_23845478	1	23845478	E2F2	0.012483	0.191722	0.056236	0.377406	0.3351	0	0.0636	0.0483	rs1077514	TC	0.008434	0.194345	0.053891	0.345687	0.4508	0	0.0898	0.0631
1_23845542	1	23845542	E2F2	0.179655	0.026218	0.033243	0.925202	0.0694	0.0908	0.0641	0	rs1077514	TC	0.267286	0.031053	0.026019	0.690984	-0.001	0.0946	0.0705	0.0344
rs56128752	1	23845589	E2F2	0.393549	0.137142	0.066747	0.476874	0	0.007	0.0935	0.0999	rs1077514	TC	0.39474	0.132475	0.053396	0.438829	0	0.0026	0.1139	0.1259
rs2075995	1	23847464	E2F2	0.830132	0.03	0.034315	0.182467	0.1363	0	0.0111	0	rs1077514	TC	0.394838	0.005085	0.046463	0.466434	0.3813	0.0414	0	0
rs2229297	1	23847529	E2F2	0.668315	0.942712	0.94258	0.746111	0.0362	0	-0.0003	0	rs1077514	TC	0.624543	0.721946	0.771484	0.782412	0.0516	0	0	0
rs116694174	1	23847537	E2F2	0.370353	0.961816	0.940806	0.985998	0	0	0	0	rs1077514	TC	0.420988	0.534984	0.410231	0.412532	0	0	0	0
rs137863297	1	23847583	E2F2	0.724194	0.382643	0.204245	0.779897	-0.0104	0	0.0008	0	rs1077514	TC	0.371465	0.211861	0.095226	0.458952	0	0	0.0054	0.0017
1_23848359	1	23848359	E2F2	0.885934	0.000821	0.000202	0.175364	0.0226	0.0398	0.0392	0.0165	rs1077514	TC	0.782754	0.000589	0.000139	0.155248	0.03	0.1135	0.1461	0.0136
rs367603815	1	23850942	E2F2	0.866009	0.499919	0.30156	0.808307	0.0107	0	-0.0001	0	rs1077514	TC	0.98646	0.538237	0.3239	0.84861	0.0039	0.0031	0	0
rs35749763	1	23857189	E2F2	0.285759	0.904582	0.875765	0.363076	0.1171	0	0	0	rs1077514	TC	0.238405	0.827708	0.73539	0.3724	0.1704	0	0	0
1_23857308	1	23857308		0.91577	0.860022	0.656555	0.332217	0	0	0.1449	0	rs1077514	TC	0.913381	0.946659	0.567373	0.327744	-0.0018	0	0.1693	0
1_23857327	1	23857327	E2F2	0.167898	0.026157	0.034524	0.933818	0.1504	0.0553	0.0408	0	rs1077514	TC	0.252552	0.074095	0.090839	0.690647	0.0724	0	-0.0006	0
rs112759581	1	23857349	E2F2	0.233234	0.339562	0.414173	0.202979	0.2275	0	-0.0004	0.1626	rs1077514	TC	0.178063	0.407848	0.461702	0.177113	0.3332	0	-0.0008	0.2117
1_23857712	1	23857712	E2F2	0.918245	0.618806	0.193856	0.019658	0.0083	0	0.0659	0.0024	rs1077514	TC	0.295395	0.829179	0.843742	0.091218	0	0	0.0474	0.1309
1_25678069	1	25678069	TMEM50A	0.971128	0.085632	0.003503	0.807015	0	0.174	0.6197	-0.0001	rs12027135	TC,LDL	0.95082	0.42048	0.595258	0.79641	-0.0005	0	-0.001	0
rs3093616	1	25678238	TMEM50A	0.846438	0.285213	0.958852	0.881292	-0.0061	0	0	0	rs12027135	TC,LDL	0.723905	0.10804	0.608551	0.660479	0	0	0.1131	0
1_25678269	1	25678269	TMEM50A	0.76051	0.671707	0.555403	0.230147	0.3046	0	0	0	rs12027135	TC,LDL	0.696235	0.714212	0.708502	0.324086	0.057	0	0	0
1_25679303	1	25679303	TMEM50A	0.163731	0.191763	0.287065	0.017559	0	0.0208	0	0	rs12027135	TC,LDL	0.535301	0.137964	0.145227	0.01664	0	0.0002	0	0
1_25679379	1	25679379	TMEM50A	0.91215	0.12847	0.036893	0.075604	0	0.221	0.2782	0	rs12027135	TC,LDL	0.319149	0.24464	0.078751	0.074694	0.0002	0.0602	0.1461	0.0134
rs561237850	1	25679527	TMEM50A	0.033622	0.344915	0.359961	0.148815	0	0.0067	0.0077	0	rs12027135	TC,LDL	0.032565	0.545006	0.565508	0.089273	0.0015	0.0051	0.0001	0
1_25687222	1	25687222	TMEM50A	0.931448	0.892007	0.724757	0.256917	0.0002	0	0	0	rs12027135	TC,LDL	1	1	1	1	0.0001	0	-0.0001	0
rs8876	1	25687308	TMEM50A	0.576148	0.592997	0.667663	0.460346	0.6366	0.0072	0.4006	0	rs12027135	TC,LDL	0.406583	0.901661	0.969395	0.566697	0.3621	0	0	0
1_25687324	1	25687324	TMEM50A	0.273204	0.002096	0.000112	0.076006	0.0959	1.0607	1.4741	0.0472	rs12027135	TC,LDL	0.857314	0.010321	0.005934	0.442613	0.1604	0.442	0.2847	0
rs7694	1	25687426	TMEM50A	0.832719	0.795497	0.429212	0.271919	0	0.1423	0.2069	0.0567	rs12027135	TC,LDL	0.747714	0.598897	0.307566	0.286919	-0.0029	0.1649	0.2928	0.0276
rs200762327	1	25687500	TMEM50A	0.107686	1	0.749333	0.028324	0.0001	0.0003	0.0001	0	rs12027135	TC,LDL	1	1	1	1	0	0	0.0001	-0.0001
rs3093642	1	25687742	TMEM50A	0.140728	0.022896	0.012335	0.008964	0	0.6441	0.6406	0.0002	rs12027135	TC,LDL	0.201075	0.101079	0.060678	0.010344	-0.001	0.5177	0.4438	0
1_25687961	1	25687961	TMEM50A	0.039521	1	0.00033	1	0.0061	0	0	0	rs12027135	TC,LDL	1	1	1	1	0.0047	0	0	-0.0001
rs191830261	1	25688203	TMEM50A	0.207226	0.592226	0.741595	0.579767	0	0.0767	0.2838	0.0044	rs12027135	TC,LDL	0.450284	0.747448	0.695575	0.189265	0	0.4787	0.5234	0.3115
rs9689	1	25688276	TMEM50A	0.558752	0.256837	0.367254	0.746973	0.3282	0.2075	0.8598	0.0789	rs12027135	TC,LDL	0.400133	0.903983	0.842643	0.555327	0.0417	0	0.0756	0.2217
rs190777401	1	25688471	TMEM50A	0.448352	0.729534	0.686825	0.692515	0	0	0	0	rs12027135	TC,LDL	0.42744	0.731424	0.672138	0.695398	0	0	-0.0004	0
rs3093644	1	25688507	TMEM50A	0.880565	0.872478	0.645293	0.218783	0	0	0	0	rs12027135	TC,LDL	0.80303	0.935614	0.744942	0.237605	0	0	0	0
rs201639202	1	25697104	RHCE	0.639963	0.452166	0.278698	0.293437	0	0	-0.0024	0	rs12027135	TC,LDL	0.558867	0.267415	0.211812	0.300047	0.1908	0	0.0993	0.037
1_25697120	1	25697120	RHCE	0.421781	0.777683	0.350322	0.084394	NA	NA	NA	NA	rs12027135	TC,LDL	0.428503	0.772453	0.330385	0.082934	NA	NA	NA	NA
1_25712257	1	25712257	RHCE	0.053376	0.116365	0.343964	0.087438	0.0071	0	-0.0001	-0.0001	rs12027135	TC,LDL	1	1	1	1	0	0	0	0
rs370747404	1	25715414	RHCE	0.301652	0.230657	0.335002	0.141311	0.0335	0	0	0	rs12027135	TC,LDL	0.170379	0.280211	0.34588	0.114385	0.1588	0	0	0.0072
rs1053361	1	25717308	RHCE	0.667609	0.567827	0.320903	0.251159	0	0	0	0.0004	rs12027135	TC,LDL	0.601644	0.422038	0.299082	0.284166	0.5215	0	0.0624	0.0417
1_25717347	1	25717347	RHCE	0.038707	0.133064	0.052111	0.080118	0.1705	0.0893	0.1001	0	rs12027135	TC,LDL	0.041853	0.110094	0.032876	0.066253	0.1892	0.115	0.1275	0
rs609320	1	25717365	RHCE	0.514672	0.105007	0.152326	0.83023	0.0297	0	0	0.1551	rs12027135	TC,LDL	0.647054	0.132336	0.270475	0.849917	0.3525	0	0	0.4604
rs112970979	1	25718456	RHCE	0.478283	0.950052	0.77095	0.476396	0.0009	0	0.0016	0.0819	rs12027135	TC,LDL	0.458154	0.682191	0.630175	0.488419	0.6366	0	0.0927	0.1276
1_25718512	1	25718512	RHCE	0.382923	0.403107	0.929211	0.235155	-0.0001	0.012	0	0.1392	rs12027135	TC,LDL	0.515678	0.387863	0.926139	0.121808	0.027	0.0099	-0.0041	0.2312
rs537858977	1	25726131	RHCE	0.980167	0.657432	0.482903	0.559439	-0.0006	0	0.1162	0	rs12027135	TC,LDL	0.447958	0.791698	0.510594	0.900444	0.2289	0	0.0539	0
rs542402545	1	25726152	RHCE	0.001095	0.326149	0.303993	0.000738	0.0504	0	0.3928	0.2357	rs12027135	TC,LDL	0.000364	0.538894	0.235515	7.8e-05	0.1104	0	0.0569	0.6333
1_25775138	1	25775138	TMEM57	0.796655	0.878277	0.94289	0.433733	0	0	0	-0.0002	rs12027135	TC,LDL	0.713388	0.950911	0.918493	0.482212	0	0	-0.01	0.0067
1_25775245	1	25775245	TMEM57	0.016196	0.257118	0.04012	0.357474	0.0255	0	0.155	0.1193	rs12027135	TC,LDL	0.016055	0.292995	0.08854	0.76951	0.2201	0	0.2182	0.1144
rs191993780	1	25775455	TMEM57	0.54421	0.86887	0.877012	0.506638	0	0.0033	-0.0001	0	rs12027135	TC,LDL	0.589853	0.904384	0.943068	0.479655	0	0	-0.0001	0
1_25775554	1	25775554	TMEM57	0.607466	0.786165	0.676225	0.19323	0.5341	0	0	0	rs12027135	TC,LDL	0.551656	0.80904	0.81553	0.260999	0.3039	0	0	0
1_25810577	1	25810577	TMEM57	0.001587	0.74602	0.285636	0.310604	0.2114	0	0.1343	0.0203	rs12027135	TC,LDL	0.00632	0.769226	0.386236	0.847286	0.3312	0	0.0004	0.0387
rs34823920	1	25815605	TMEM57	0.187174	0.393959	0.350087	0.134231	0	0.5397	0.5579	0.0585	rs12027135	TC,LDL	0.10677	0.558051	0.654871	0.205138	0	0.1164	0.1353	0.2251
rs183387591	1	25815625	TMEM57	0.835383	0.179587	0.356447	0.997015	0	0	0	0	rs12027135	TC,LDL	0.963258	0.823049	0.919037	0.911434	0	0	0	0.0777
rs139079663	1	25815676	TMEM57	0.013744	0.721662	0.324332	0.772864	0.0711	0	0.0842	-0.0001	rs12027135	TC,LDL	0.003673	0.443564	0.062561	0.36965	0.4526	0	0.2246	0.3173
1_25815687	1	25815687	TMEM57	0.920758	0.537542	0.59341	0.89332	0.0149	0.0624	0.0756	0	rs12027135	TC,LDL	0.91172	0.674282	0.800686	0.96242	0.0001	0	0	0
rs149775144	1	25818035	TMEM57	0.333259	0.722295	0.738081	0.36005	0.0001	0	0	0	rs12027135	TC,LDL	0.292119	0.738052	0.760527	0.369053	0	0	0	0
1_25824856	1	25824856	TMEM57	0.707133	0.869784	0.84753	0.843239	0	0	0	0	rs12027135	TC,LDL	0.812109	0.806765	0.953886	0.769798	-0.0019	0	-0.0068	0
1_25825074	1	25825074	TMEM57	0.35557	0.978065	0.983001	0.729275	0.0778	-0.0001	-0.0001	0	rs12027135	TC,LDL	1	1	1	1	0.0001	0.006	0.0001	0
1_25825320	1	25825320	TMEM57	0.333259	0.722295	0.738081	0.36005	0.0001	0.0005	0.0001	0	rs12027135	TC,LDL	0.292119	0.738052	0.760527	0.369053	0	0.0004	0	0
rs115750179	1	25825389	TMEM57	0.880565	0.872478	0.645293	0.218783	0	0	0	0	rs12027135	TC,LDL	0.80303	0.935614	0.744942	0.237605	0	0	0	0
rs74063426	1	25825571	TMEM57	0.094768	0.903957	0.921488	0.091422	0.2942	0	-0.0016	0.1902	rs12027135	TC,LDL	0.04993	0.826456	0.70011	0.068618	0.4607	0	-0.0022	0.2141
rs76826360	1	25825591	TMEM57	0.456512	0.502617	0.26992	0.164055	0	0	0	0.0002	rs12027135	TC,LDL	0.429904	0.250011	0.153885	0.149225	0.467	0	0.0395	0.016
1_25825679	1	25825679	TMEM57	0.400096	0.797027	0.680806	0.170571	0	0.1034	0.0771	-0.0001	rs12027135	TC,LDL	0.478389	0.71561	0.761539	0.181858	0	0.0529	0.0308	0
rs74593753	1	25825831	TMEM57	0.368063	0.836727	0.95073	0.634498	0.1709	0	0	0	rs12027135	TC,LDL	0.430127	0.865901	0.682246	0.727185	0.0234	0	0.0172	0
rs74063427	1	25825884	TMEM57	0.519536	0.180246	0.160851	0.276276	0	0.5352	0.5569	0.1108	rs12027135	TC,LDL	0.222455	0.808662	0.884605	0.403309	0	0.1152	0.1551	0.1542
rs572676817	1	25825951	TMEM57	0.764503	0.769717	0.826176	0.404197	0	0	0	0	rs12027135	TC,LDL	0.885259	0.775732	0.885172	0.377527	0	0	-0.0088	0
1_25826059	1	25826059	TMEM57	0.998872	0.260858	0.279631	0.447424	0.1397	0.0775	0.0322	0.0414	rs12027135	TC,LDL	0.79586	0.310602	0.276516	0.45481	0.0212	0.0385	0.0002	0.0012
rs145389033	1	25826096	TMEM57	0.107686	1	0.749333	0.028324	0.0093	0	-0.0001	0.0028	rs12027135	TC,LDL	1	1	1	1	0.0083	0	0	0
1_25826122	1	25826122	TMEM57	0.449617	0.245778	0.39577	0.835221	0.0239	0.0261	0.0208	0.0131	rs12027135	TC,LDL	0.404587	0.274985	0.462636	0.877175	0.0315	0.0362	0.023	0.0101
rs11538134	1	25826328	TMEM57	0.89043	0.286543	0.274222	0.986413	0.3337	0.1156	0.7259	0.2314	rs12027135	TC,LDL	0.226816	0.928199	0.457374	0.17012	0.0706	0	0.1662	0.5318
rs34491689	1	25826502	TMEM57	0.977805	0.201134	0.275903	0.977407	0.3212	0.33	0.8757	0.2418	rs12027135	TC,LDL	0.093161	0.982268	0.891699	0.125092	0.0644	0	0.2383	0.5682
rs146258998	1	25870144	LDLRAP1	0.985998	0.162462	0.124527	0.462071	0	0.026	0.0906	0	rs12027135	TC,LDL	1	0.176731	0.119888	0.470902	0	0.0218	0.1153	0
1_25870164	1	25870164		0.96923	0.15445	0.288993	0.721313	0	0	0	-0.0003	rs12027135	TC,LDL	0.961058	0.130646	0.234485	0.789303	0	0	0	-0.0003
rs61749356	1	27056192	ARID1A	0.837715	0.902776	0.895218	0.512022	-0.0003	0	-0.0011	0.1381	rs12748152	HDL, LDL, TG	0.903296	0.447647	0.52185	0.878468	-0.0006	0	0	0.098
rs139540163	1	27056228	ARID1A	0.496849	0.84243	0.719759	0.697214	0.1754	0	0	0	rs12748152	HDL, LDL, TG	0.313703	0.597477	0.850523	0.857244	0.1506	0	0	0
1_27057933	1	27057933	ARID1A	0.029946	0.181448	0.97655	0.314187	0.0001	0.1297	0.0001	0	rs12748152	HDL, LDL, TG	0.019027	0.14177	0.978802	0.178313	-0.0001	0.2254	0.0252	0
rs147554664	1	27058008	ARID1A	0.421807	0.43213	0.510897	0.758837	0	0	-0.0033	0	rs12748152	HDL, LDL, TG	0.255205	0.567196	0.570237	0.624449	0.0107	0	-0.0022	0.1931
rs557499331	1	27058121		0.75264	0.47813	0.941735	0.626518	0	0.0002	-0.0046	0	rs12748152	HDL, LDL, TG	0.814012	0.386735	0.947125	0.381081	0	0.0581	-0.0028	0
rs151274586	1	27089585	ARID1A	0.878514	0.668752	0.943583	0.238809	0	0	0	0	rs12748152	HDL, LDL, TG	0.865943	0.496941	0.905739	0.27245	0	0	0	0
1_27099148	1	27099148	ARID1A	0.837304	0.815088	0.917276	0.625569	-0.006	0	0	0	rs12748152	HDL, LDL, TG	0.525522	0.904312	0.832096	0.507346	0	0	0	0
1_27099865	1	27099865	ARID1A	0.63539	0.843901	0.958406	0.42992	0	0.0087	0.0076	0.0053	rs12748152	HDL, LDL, TG	0.561465	0.987335	0.680688	0.217115	0.0058	0.0069	0.0001	0.0061
rs138814830	1	27099883	ARID1A	0.909496	0.724257	0.590577	0.627087	0.0381	0	-0.0004	0	rs12748152	HDL, LDL, TG	0.949157	0.607493	0.594539	0.767806	0.0656	0	-0.0005	0
rs184190609	1	27100001	ARID1A	0.813515	0.448657	0.316308	0.271457	0	0	0	0	rs12748152	HDL, LDL, TG	0.737316	0.438634	0.289196	0.279481	0	0	0	0
1_27100074	1	27100074	ARID1A	0.91577	0.860022	0.656555	0.332217	0	0	0.1281	0	rs12748152	HDL, LDL, TG	0.928067	0.941583	0.45148	0.275991	0	-0.0001	0.2278	0
rs35428899	1	27100243	ARID1A	0.38381	0.186264	0.048127	0.022348	0	0.0813	0.3562	0.2508	rs12748152	HDL, LDL, TG	0.502302	0.312728	0.536662	0.317675	0.0036	0.36	0.3765	0
1_27100369	1	27100369	ARID1A	0.15106	0.331727	0.745017	0.034077	0	0	0	0	rs12748152	HDL, LDL, TG	0.154422	0.27673	0.763426	0.029442	0	0	0	0
1_27101294	1	27101294	ARID1A	0.62875	0.879624	0.512053	0.168022	0.0217	0.0944	0.1423	0.0596	rs12748152	HDL, LDL, TG	0.257267	0.162944	0.106845	0.104137	0.0282	0.1286	0.189	0.0584
rs558739370	1	27101469	ARID1A;ARID1A	0.976906	0.096074	0.035114	0.093537	0	0	-0.0012	0	rs12748152	HDL, LDL, TG	0.881102	0.08821	0.030941	0.078412	-0.0004	0	-0.0011	0
1_27101496	1	27101496	ARID1A	0.062593	0.301735	0.687565	0.778333	0.1123	0	-0.0008	0	rs12748152	HDL, LDL, TG	0.046538	0.168145	0.613639	0.894369	0.165	0.0437	0.0001	0.0156
rs577286634	1	27102135	ARID1A	0.805544	0.267064	0.680307	0.596873	-0.0011	0.0657	-0.004	-0.0006	rs12748152	HDL, LDL, TG	0.874821	0.95744	0.532529	0.389926	-0.0011	0.0411	0	0.0107
rs61756316	1	27102188	ARID1A	0.617722	0.349009	0.19275	0.693212	0.0003	0.0476	0.2085	0	rs12748152	HDL, LDL, TG	0.67338	0.326561	0.163711	0.359853	0.1423	0.0356	0.1944	0.0043
1_27106861	1	27106861	ARID1A	0.253536	0.099924	0.223193	0.012771	0	0	0	0.2078	rs12748152	HDL, LDL, TG	0.038099	0.131817	0.069596	0.001239	0.2501	0	0	0.5846
1_27107263	1	27107263		0.164162	0.01584	0.003081	0.360204	NA	NA	NA	NA	rs12748152	HDL, LDL, TG	0.081335	0.501794	0.382242	0.599609	NA	NA	NA	NA
1_27107272	1	27107272	ARID1A	0.841074	0.517868	0.265955	0.1177	NA	NA	NA	NA	rs12748152	HDL, LDL, TG	0.89167	0.508291	0.265408	0.127438	NA	NA	NA	NA
1_27107386	1	27107386		0.407465	0.623506	0.374898	0.626492	-0.0002	0	-0.0002	0	rs12748152	HDL, LDL, TG	0.365675	0.60894	0.338343	0.642407	-0.0003	0.0064	-0.0001	0
rs201874010	1	27107397	ARID1A	0.31674	0.518524	0.995932	0.579625	0	0.1159	0.1545	-0.0003	rs12748152	HDL, LDL, TG	0.312951	0.47626	0.992515	0.408057	-0.0012	0.1705	0.1321	0
rs192390664	1	27107695	ARID1A	0.817162	0.71601	0.442541	0.420724	0.285	0	-0.0007	0.1614	rs12748152	HDL, LDL, TG	0.716544	0.737669	0.957187	0.783145	0.2249	0	-0.0016	0.0887
1_27108014	1	27108014	ARID1A	0.346641	0.680776	0.532485	0.23958	-0.0012	0	0	-0.0001	rs12748152	HDL, LDL, TG	1	1	1	1	0.0061	0	0	0.0007
rs60798877	1	27108139	ARID1A	0.480265	0.009325	0.003779	0.080451	0.0356	0.0741	0.2933	0.6482	rs12748152	HDL, LDL, TG	0.038169	0.238297	0.968193	0.559248	0.1373	0.1764	0.3116	0.3044
rs12685	1	27108245	ARID1A	0.480265	0.009325	0.003779	0.080451	0.0455	0.06	0.2662	0.6121	rs12748152	HDL, LDL, TG	0.038169	0.238297	0.968193	0.559248	0.1314	0.1567	0.2765	0.2887
1_27108338	1	27108338	ARID1A	0.039521	1	0.00033	1	0.0001	0	-0.0001	0	rs12748152	HDL, LDL, TG	1	1	1	1	0	0	0	0
rs567162533	1	27108476		0.09876	0.260304	0.45269	0.286018	0	0	-0.0012	0	rs12748152	HDL, LDL, TG	0.033337	0.276732	0.590114	0.31719	-0.0004	0	-0.0011	0
rs537890755	1	27108513		0.008133	0.437294	0.943696	0.08258	0.2463	0.1569	0	0.1135	rs12748152	HDL, LDL, TG	0.354613	0.821877	0.435148	0.919022	0	0.0002	0.0062	0
1_27114508	1	27114508	PIGV	0.317579	0.250447	0.319673	0.088432	0	0.1626	0.1645	0.0567	rs12748152	HDL, LDL, TG	0.254038	0.228695	0.28721	0.09499	0.0001	0.1498	0.1746	0.0325
1_27114662	1	27114662	PIGV	0.179448	0.069435	0.033474	0.014265	0.023	0.0434	0.0857	0.0821	rs12748152	HDL, LDL, TG	0.240177	0.05779	0.024732	0.017819	0.0144	0.0548	0.1084	0.0808
1_27117368	1	27117368	PIGV	0.344039	0.196289	0.079559	0.797376	-0.0007	0	0	0.0242	rs12748152	HDL, LDL, TG	1	1	1	1	0.0386	0.078	0.0433	0.0199
rs148662665	1	27120873	PIGV	0.937422	0.04584	0.101638	0.939797	0.0198	0	-0.0015	0.0266	rs12748152	HDL, LDL, TG	0.9596	0.039184	0.085671	0.943707	0.0274	0	-0.0013	0.0392
rs142192097	1	27120874	PIGV	0.937422	0.04584	0.101638	0.939797	0.0356	0	-0.0015	0.0333	rs12748152	HDL, LDL, TG	0.9596	0.039184	0.085671	0.943707	0.034	0	-0.0013	0.0414
rs34512715	1	27121140	PIGV	0.535962	0.904993	0.764663	0.013802	-0.0005	0	0	0.0749	rs12748152	HDL, LDL, TG	0.436663	0.870976	0.752296	0.010995	0	0	0	0.087
rs57189461	1	27124545	PIGV	0.480265	0.009325	0.003779	0.080451	0.0544	0.0685	0.3365	0.6022	rs12748152	HDL, LDL, TG	0.038169	0.238297	0.968193	0.559248	0.1369	0.1649	0.3305	0.2948
1_27153581	1	27153581	ZDHHC18	0.012483	0.191722	0.056236	0.377406	0.3383	0	0.0621	0.0473	rs12748152	HDL, LDL, TG	0.008647	0.185538	0.050679	0.352195	0.4589	0	0.0846	0.0625
rs112408368	1	27153703	ZDHHC18	0.125816	0.442571	0.168639	0.705594	0.4668	0	0	0	rs12748152	HDL, LDL, TG	0.055399	0.451783	0.154688	0.395713	0.4176	0	0	0
rs373583803	1	27176925	ZDHHC18	0.085408	0.769915	0.386657	0.873498	-0.0003	0	0.0466	-0.0004	rs12748152	HDL, LDL, TG	0.031721	0.487416	0.059844	0.074731	0.3138	0	0.1832	0.1998
rs199677026	1	27177686	ZDHHC18	0.744742	0.938104	0.956803	0.722544	0	0	0	0	rs12748152	HDL, LDL, TG	0.788046	0.469673	0.442336	0.904397	0	0	0	0
rs145327536	1	27180248	ZDHHC18	0.546198	0.474187	0.730466	0.109755	0	0	-0.0027	0.0539	rs12748152	HDL, LDL, TG	0.558945	0.556879	0.804472	0.134679	0	0	0	0.133
rs116745433	1	27180327	ZDHHC18	0.331268	0.209666	0.870202	0.942293	-0.003	0.0417	0	0.0001	rs12748152	HDL, LDL, TG	0.561417	0.507597	0.545378	0.752609	-0.0022	0	0	0
rs567452547	1	27180786	ZDHHC18	0.430314	0.256735	0.409056	0.47907	0	0	-0.0009	0.1396	rs12748152	HDL, LDL, TG	0.483617	0.323028	0.432572	0.477747	0	0	-0.0007	0.1709
rs737524	1	27180829	ZDHHC18	0.369359	0.014682	0.005243	0.762052	0.3625	0.1788	0.3055	0.0009	rs12748152	HDL, LDL, TG	0.340375	0.126836	0.089382	0.801822	0.2234	0.1035	0.057	0
rs41303777	1	27181044	ZDHHC18	0.138588	0.716443	0.455641	0.131553	0.0002	0.1363	0.1238	0	rs12748152	HDL, LDL, TG	0.064405	0.986273	0.587661	0.074414	0.0501	0.1857	0.1177	-0.0003
rs41307935	1	27181067	ZDHHC18	0.603301	0.027215	0.007368	0.054823	0.0921	0.1975	0.2668	0.6908	rs12748152	HDL, LDL, TG	0.208981	0.303868	0.155458	0.83999	0.2372	0.3663	0.2489	0.4244
rs45596631	1	27181490	ZDHHC18	0.780238	0.545533	0.798177	0.772649	0.1422	0	0.0017	0.028	rs12748152	HDL, LDL, TG	0.846734	0.128227	0.170869	0.921311	0.1677	0	0.0186	0.0375
rs115750459	1	27181647	ZDHHC18	0.899393	0.687752	0.809046	0.418081	0	0	0	0	rs12748152	HDL, LDL, TG	0.36844	0.867504	0.412744	0.479307	0.0947	0	-0.0056	0
rs74344976	1	27181846	ZDHHC18	0.452782	0.651137	0.566802	0.279933	0	0	0	0	rs12748152	HDL, LDL, TG	0.230842	0.654524	0.689182	0.34196	0	0	-0.0001	0
1_27181889	1	27181889	ZDHHC18	0.84269	0.44251	0.50266	0.996615	-0.0009	0	-0.0023	0	rs12748152	HDL, LDL, TG	0.693872	0.36453	0.565254	0.875479	0.0764	0	-0.0019	0
1_27181895	1	27181895	ZDHHC18	0.521614	0.400033	0.226636	0.308547	0	0.0529	-0.0012	0.0388	rs12748152	HDL, LDL, TG	0.549053	0.475275	0.27716	0.316198	0	0.1051	-0.0008	0.0475
rs147803364	1	27181989	ZDHHC18	0.018952	0.227497	0.65054	0.825694	0.5228	0.0002	0	0	rs12748152	HDL, LDL, TG	0.016593	0.569963	0.70062	0.62044	0.3631	0.0031	-0.0056	0
1_27189654	1	27189654	SFN	0.994829	0.302272	0.611008	0.250084	-0.0001	0.0004	0	0	rs12748152	HDL, LDL, TG	0.977127	0.164136	0.359996	0.343025	0.0042	0.0001	0	0
1_27189976	1	27189976	SFN	0.712922	0.260961	0.412083	0.87	-0.002	0	-0.0047	0	rs12748152	HDL, LDL, TG	0.685833	0.963693	0.967776	0.447885	0	0	0	0
1_27190253	1	27190253	SFN	0.407465	0.623506	0.374898	0.626492	0	0	-0.0004	-0.0001	rs12748152	HDL, LDL, TG	0.365675	0.60894	0.338343	0.642407	0	0	-0.0002	0
rs11542704	1	27190324	SFN	0.368651	0.262768	0.067633	0.014179	0	0	0.3264	0.364	rs12748152	HDL, LDL, TG	0.40886	0.095893	0.245143	0.185658	0.0043	0.337	0.3517	0.0107
rs182906629	1	27190654	SFN	0.226178	0.364384	0.542414	0.113705	0	0	-0.011	0	rs12748152	HDL, LDL, TG	0.366592	0.11796	0.238509	0.150733	-0.0019	0	-0.0013	0.1646
rs34004288	1	27206171	GPN2	0.452782	0.651137	0.566802	0.279933	-0.0001	0	-0.0001	0	rs12748152	HDL, LDL, TG	0.230842	0.654524	0.689182	0.34196	0.0011	0.0027	0.0016	0
rs114229330	1	27206252	GPN2	0.122552	0.22033	0.200254	0.714616	-0.005	0.0017	0.1245	0	rs12748152	HDL, LDL, TG	0.053354	0.867514	0.883565	0.362118	0.0359	0	0	-0.0002
rs3170660	1	27210721	GPN2	0.356133	0.126272	0.327663	0.367631	0.6529	0.1832	0.82	0.2743	rs12748152	HDL, LDL, TG	0.041359	0.320701	0.464702	0.250804	0.1255	0	0.0119	0.1538
rs78109142	1	27210722	GPN2	0.932332	0.744766	0.291031	0.231679	0	0.1558	0.4101	0	rs12748152	HDL, LDL, TG	0.538246	0.872292	0.654689	0.160095	0.0744	0.2391	0.2967	0
rs17856257	1	27212513	GPN2	0.079132	0.017635	0.011633	0.953284	0	0.0271	0.0156	0	rs12748152	HDL, LDL, TG	0.086729	0.002908	0.001903	0.894757	-0.0022	0.0461	0.0997	0
1_27212639	1	27212639	GPN2	0.872429	0.410365	0.484606	0.701986	0	0	-0.0013	0	rs12748152	HDL, LDL, TG	0.794404	0.648191	0.859573	0.280779	0	0	0.0003	0.0204
rs17850358	1	27216531	GPN2	0.107752	0.467384	0.227861	0.575973	0	0	0	0	rs12748152	HDL, LDL, TG	0.08202	0.045451	0.012998	0.242629	0	0	0	0
rs183090602	1	27216633	GPN2	0.226178	0.364384	0.542414	0.113705	0	0	0	0.0001	rs12748152	HDL, LDL, TG	0.366592	0.11796	0.238509	0.150733	-0.002	0	-0.0012	0.1629
rs11555809	1	27216669	GPN2	0.953434	0.015545	0.003489	0.04167	0.0045	0	0	0.1869	rs12748152	HDL, LDL, TG	0.722407	0.121466	0.140358	0.228053	0.0488	0.0369	0.0072	0.0604
rs544462714	1	27216740	GPN2	0.802235	0.85091	0.841904	0.603504	0	0.024	0.0196	0	rs12748152	HDL, LDL, TG	0.884692	0.98555	0.889073	0.496095	0	0.0358	0.0298	-0.0001
rs75350638	1	27216806	GPN2	0.122552	0.22033	0.200254	0.714616	-0.005	0.0012	0.1274	0	rs12748152	HDL, LDL, TG	0.053354	0.867514	0.883565	0.362118	0.0421	0	0	-0.0002
1_27216839	1	27216839	GPN2	0.872429	0.410365	0.484606	0.701986	-0.0007	0	-0.0014	0	rs12748152	HDL, LDL, TG	0.794404	0.648191	0.859573	0.280779	0	0	0.0002	0.0183
1_27217142	1	27217142	GPATCH3	0.186643	0.102305	0.15209	0.235449	-0.0011	0	-0.0028	0	rs12748152	HDL, LDL, TG	0.194983	0.14211	0.293466	0.109188	0	0	0	0
rs374416440	1	27217386	GPATCH3	0.318576	0.39708	0.558798	0.428666	0.0777	0	-0.0002	0.0913	rs12748152	HDL, LDL, TG	0.285997	0.463259	0.579699	0.434036	0.0001	0	-0.0002	0.0416
rs202085861	1	27217595	GPATCH3	0.052634	0.254043	0.428451	0.203783	0.0043	0	0	0.0047	rs12748152	HDL, LDL, TG	0.042856	0.190265	0.372917	0.191379	0.0064	0	0	0
rs139878104	1	27219192	GPATCH3	0.276086	0.418196	0.281598	0.16182	0.0518	0	0.0169	0.0312	rs12748152	HDL, LDL, TG	0.342954	0.324881	0.218076	0.155233	0	0	0	0
1_27219299	1	27219299	GPATCH3	0.000134	0.017441	0.781283	0.158138	0.2496	0	-0.001	0	rs12748152	HDL, LDL, TG	5e-05	0.017185	0.871452	0.158395	0.3446	0	-0.0007	-0.0001
1_27219322	1	27219322		0.965159	0.310397	0.672812	0.756831	0.0282	0.0171	-0.0006	0	rs12748152	HDL, LDL, TG	0.978832	0.319398	0.567605	0.949145	-0.0003	0	0	0
1_27219911	1	27219911	GPATCH3	0.569943	0.141402	0.267097	0.826901	0	0	-0.0001	0	rs12748152	HDL, LDL, TG	0.613132	0.110398	0.205656	0.818284	0	0	-0.0001	0
1_27219950	1	27219950	GPATCH3	0.878514	0.668752	0.943583	0.238809	0.0016	-0.0001	-0.0001	0	rs12748152	HDL, LDL, TG	0.865943	0.496941	0.905739	0.27245	0	0	0	0
rs143131895	1	27220873	GPATCH3	0.709691	0.794428	0.733259	0.196337	0	0.0035	0.0054	0.0049	rs12748152	HDL, LDL, TG	0.665528	0.626057	0.593233	0.16319	0	0.0058	0.0075	0.0061
rs35243557	1	27223967	GPATCH3	0.65737	0.994246	0.320118	0.597401	0.0738	0	0.4887	0	rs12748152	HDL, LDL, TG	0.660448	0.720755	0.59154	0.466636	0.4405	0	-0.0016	0
1_27226565	1	27226565	GPATCH3	0.317722	0.661996	0.744564	0.791984	0.1374	0	-0.0083	0	rs12748152	HDL, LDL, TG	0.414558	0.197669	0.154477	0.126516	0	0.0077	0.0509	0
rs376373594	1	27226608	GPATCH3	0.501402	0.509199	0.551904	0.534282	0.0005	0.0247	0.0081	-0.0002	rs12748152	HDL, LDL, TG	0.610778	0.882685	0.413885	0.412158	0	0	0.0243	0.014
1_27226821	1	27226821	GPATCH3	0.991942	0.438866	0.875278	0.363692	0	0.0731	-0.0025	0.1337	rs12748152	HDL, LDL, TG	0.567169	0.441448	0.806537	0.654501	-0.0003	0.0177	0.0383	0.0802
rs200926742	1	27226878	GPATCH3	0.499664	0.896062	0.855509	0.595892	0.0079	0	0	0	rs12748152	HDL, LDL, TG	0.490899	0.991481	0.891508	0.711175	0.0066	0	0	0
rs76740139	1	27238040	NR0B2	0.929795	0.071422	0.098981	0.830372	0	0.0647	0.0438	0.0089	rs12748152	HDL, LDL, TG	0.583349	0.07986	0.057456	0.879957	0	0.023	0.1425	0
rs7504	1	27238150	NR0B2	0.149258	0.621293	0.344872	0.368868	0.0794	0	0	0.0859	rs12748152	HDL, LDL, TG	0.008777	0.908863	0.827877	0.131235	0.127	0	0	0
rs139665461	1	27238176	NR0B2	0.311982	0.325795	0.02766	0.243766	0.2548	0	0	0	rs12748152	HDL, LDL, TG	0.374152	0.870569	0.359962	0.386564	0.2091	0	0	0
rs41303639	1	27238235	NR0B2	0.119007	0.814508	0.405058	0.641572	0.7476	0	0	0	rs12748152	HDL, LDL, TG	0.10038	0.752084	0.31867	0.515612	0.4407	0	0	0
1_39929328	1	39929328	MACF1	0.490548	0.27135	0.169378	0.080632	0.0128	0	0	0	rs4660293	HDL	0.467344	0.286317	0.161596	0.063715	0.02	0	0	0
rs6687066	1	39929416	MACF1	0.125066	0.724022	0.569052	0.010391	0.1559	0	0.1901	0.0715	rs4660293	HDL	0.154117	0.635568	0.94568	0.007075	0.3018	0	0	0.0729
rs112391941	1	39929448	MACF1	0.434681	0.595516	0.803185	0.275649	0	0	0	0.0563	rs4660293	HDL	0.356167	0.491138	0.777805	0.210292	0	0	0	0.0498
rs566778389	1	39930717		0.225649	0.804231	0.576559	0.895802	NA	NA	NA	NA	rs4660293	HDL	0.776902	0.474635	0.516861	0.86641	NA	NA	NA	NA
rs72930231	1	39950377	MACF1	0.061075	0.545286	0.215237	0.009367	0.1932	0	0.0879	0.007	rs4660293	HDL	0.103204	0.594766	0.209726	0.009194	0.1738	0	0.1001	0.0023
rs554832714	1	39951255	MACF1	0.123792	0.809537	0.800013	0.869271	0.0493	0.1028	0.0946	0.0001	rs4660293	HDL	0.098612	0.928579	0.74162	0.944387	0.1946	0.1105	0.1011	0.0258
rs201526091	1	39951477	MACF1	0.225772	0.639769	0.714009	0.707919	0.0038	0.0149	0.0009	0	rs4660293	HDL	0.702916	0.674656	0.713411	0.922225	0	0	0	0
rs377200423	1	39951497	MACF1	0.89982	0.774031	0.695828	0.951733	0.8748	0.0398	-0.0052	0.1661	rs4660293	HDL	0.901303	0.940785	0.989296	0.84905	0.364	0.3263	0.0111	0.0838
1_39951633	1	39951633	MACF1	0.348658	0.452276	0.579116	0.565983	0.0392	0.0133	0.0209	0	rs4660293	HDL	0.311082	0.481209	0.466577	0.728272	0.0643	0.0175	0.0365	0
rs181300014	1	39952039	MACF1	0.595453	0.192447	0.235073	0.933808	0.0054	0.0065	0	0	rs4660293	HDL	0.372078	0.146982	0.210065	0.752058	0	0.0033	0	0
rs12409928	1	39952127	MACF1	0.171741	0.913959	0.67797	0.658807	0.0234	0	-0.0001	0.0078	rs4660293	HDL	0.240317	0.95082	0.833178	0.541701	0.0192	0	-0.0001	0.0156
rs117993747	1	39952146	MACF1	0.596096	0.190367	0.445358	0.245484	0.0001	0	0	0	rs4660293	HDL	0.652914	0.172127	0.419913	0.290221	0	0	0	0
1_39952287	1	39952287	MACF1	0.243062	0.786645	0.940369	0.994029	0	0	0	0	rs4660293	HDL	0.276075	0.491778	0.289069	0.611101	-0.001	0	0	0
rs527963317	1	39952459	MACF1	0.526143	0.437522	0.460948	0.913637	0.025	0.1138	0.0647	0	rs4660293	HDL	0.269785	0.638182	0.668602	0.496262	0.0263	0	-0.0034	0
rs573330834	1	39952501	MACF1	0.238989	0.455144	0.498714	0.301034	0	0.0113	0.0002	0.0201	rs4660293	HDL	0.401551	0.592812	0.512143	0.309694	0	0.0062	0.0002	0.0265
rs548770893	1	39957338	BMP8A	0.434681	0.595516	0.803185	0.275649	0	0	0	0.0626	rs4660293	HDL	0.356167	0.491138	0.777805	0.210292	0	0	0	0.0592
rs116072829	1	39957348	BMP8A	0.100533	0.864825	0.775944	0.010746	0.1085	0	0.1906	0.0731	rs4660293	HDL	0.144112	0.413402	0.879796	0.008554	0.2036	0.0004	0	0.0133
rs141712311	1	39957367	BMP8A	0.239218	0.887571	0.808742	0.88752	0	0	0	0	rs4660293	HDL	0.262351	0.667912	0.911242	0.694584	0	0	0	0
rs558539180	1	39957459	BMP8A	0.680338	0.138625	0.038146	0.625749	0	0	-0.0029	0	rs4660293	HDL	0.855824	0.237715	0.283748	0.641535	-0.0005	0	-0.0017	0
rs4660269	1	39957913	BMP8A	0.715831	0.835451	0.836219	0.208816	0.0577	0	0	0.0364	rs4660293	HDL	0.406248	0.724406	0.949874	0.690838	0	0	0	0
rs187639104	1	39957931	BMP8A	0.909496	0.724257	0.590577	0.627087	0.0293	0	-0.0006	0	rs4660293	HDL	0.919084	0.613155	0.589262	0.771777	0.0575	0	-0.0005	0
rs76039610	1	39957979	BMP8A	0.146752	0.71993	0.491908	0.029976	0.1216	0	0.181	0.1049	rs4660293	HDL	0.187726	0.621401	0.955285	0.024504	0.2451	0	0	0.1047
1_39988173	1	39988173	PPIEL	0.47295	0.762274	0.7716	0.521769	-0.0006	0	0	0.0837	rs4660293	HDL	0.538809	0.864185	0.807402	0.609637	-0.0013	0	0	0.0752
rs2889739	1	39988708	BMP8A	0.684882	0.722253	0.250935	0.341171	0.0029	0	0.0046	0	rs4660293	HDL	0.661802	0.70852	0.323515	0.127598	0	0	0	0
rs41270825	1	39988799	PPIEL	0.515944	0.794935	0.571587	0.458504	0	0.3275	0.5835	0	rs4660293	HDL	0.51129	0.353949	0.117584	0.171926	0	0.0352	0.1647	0
1_39991356	1	39991356	BMP8A	0.47295	0.762274	0.7716	0.521769	-0.0001	0	0	0.0787	rs4660293	HDL	0.538809	0.864185	0.807402	0.609637	-0.0009	0	0	0.0715
rs11583829	1	39991474	PPIEL	0.806648	0.395818	0.223066	0.430007	0	0	0	0	rs4660293	HDL	0.810673	0.576569	0.218795	0.067291	0	0	0	0
rs2230006	1	39991475	PPIEL	0.806648	0.395818	0.223066	0.430007	0	0	0	0	rs4660293	HDL	0.810673	0.576569	0.218795	0.067291	0	0	0	0
rs2230007	1	39991483	PPIEL	0.455173	0.080406	0.012631	0.599281	0	0	0	0.1732	rs4660293	HDL	0.175679	0.099502	0.084185	0.744787	0	0	-0.0042	0.1575
rs3738676	1	39991588	PPIEL	0.708926	0.774827	0.927436	0.723098	0.0001	0	0	0	rs4660293	HDL	0.870097	0.97752	0.705934	0.38948	0	0	0	0
rs553857350	1	39991624	PPIEL	0.796916	0.464974	0.713462	0.991556	0	0	0	0	rs4660293	HDL	0.445881	0.415722	0.829563	0.790485	0.108	0	0	0
1_39991735	1	39991735	PPIEL	0.23651	0.542591	0.590614	0.325543	0	0.0007	0.0321	0	rs4660293	HDL	0.204791	0.447475	0.511645	0.311206	0	0.0002	0.0353	0
1_39991737	1	39991737	PPIEL	0.23651	0.542591	0.590614	0.325543	NA	NA	NA	NA	rs4660293	HDL	0.204791	0.447475	0.511645	0.311206	NA	NA	NA	NA
rs187983712	1	39991961	PPIEL	0.067536	0.051351	0.652941	0.703924	0	0	0	0.0204	rs4660293	HDL	0.023848	0.000194	0.020886	0.399645	0	0.3916	0.2143	0.0009
rs1180342	1	39992878	PPIEL	0.45992	0.437661	0.341257	0.710572	0.1353	0.0007	0	0	rs4660293	HDL	0.324358	0.548246	0.51714	0.207458	0.0634	0.0563	0.0417	0
rs9438922	1	39992938	PPIEL	0.123135	0.045499	0.010695	0.366273	0.5554	0.0581	0.0057	0	rs4660293	HDL	0.272809	0.107875	0.052421	0.502752	0.4739	0.1062	0.2512	0.4328
1_39992980	1	39992980	PPIEL	0.596096	0.190367	0.445358	0.245484	0.0117	0	0	0.0034	rs4660293	HDL	0.652914	0.172127	0.419913	0.290221	0.0115	0	0	0.0026
rs145074194	1	39993763	PPIEL	0.018746	0.880491	0.970238	0.155389	0.2211	0.0257	0.0282	0.0706	rs4660293	HDL	0.032054	0.930923	0.996091	0.166531	0.2239	0.0353	0.0422	0.0746
rs755250	1	39995032	PPIEL	0.056512	0.140136	0.053491	0.004679	0.0926	0	0.0779	0.2633	rs4660293	HDL	0.026784	0.44047	0.3338	0.005465	0.2069	0	0	0.2839
rs116538608	1	39995243	PPIEL	0.47385	0.54446	0.249236	0.021099	0.4533	0.0108	0.5843	0	rs4660293	HDL	0.301884	0.461688	0.275114	0.03031	0.0143	0	0	0
rs116355747	1	39995249	PPIEL	0.704235	0.491595	0.095928	0.025818	0	0	0.0553	0	rs4660293	HDL	0.791197	0.522479	0.089452	0.023513	0	0	0.0574	0
rs139837502	1	40014315	PPIEL	0.92975	0.831226	1	0.473612	-0.0005	0.0413	0.0617	0	rs4660293	HDL	0.832812	0.808982	0.910414	0.349018	0.0296	0.0598	0.0664	0.1503
rs74069359	1	40014365	PPIEL	0.426597	0.117225	0.012498	0.088701	0.0073	0.8935	0.9398	0.0272	rs4660293	HDL	0.905126	0.272502	0.146152	0.385063	0.1681	0.5843	0.3849	0
rs527491060	1	40014439	PPIEL	0.186916	0.510665	0.744197	0.510663	0	0.0072	-0.0002	0	rs4660293	HDL	0.843516	0.706088	0.938722	0.779042	0	0	-0.0027	0
1_40018718	1	40018718	PPIEL	0.788315	0.659135	0.634569	0.718287	0.005	0.0031	0	0	rs4660293	HDL	1	1	1	1	0.0037	0.0049	0.0001	0
rs79473113	1	40020020	PPIEL	0.490716	0.698402	0.698047	0.005324	0.3812	0	0	0.0507	rs4660293	HDL	0.730628	0.995213	0.509046	0.009832	0.2939	0	0	0
rs77859963	1	40020062	PPIEL	0.766676	0.479854	0.494818	0.794218	0.3861	0	0.0057	0.0264	rs4660293	HDL	0.672764	0.094222	0.234426	0.946945	0.0601	0	0	0
1_40025368	1	40025368	PPIEL	0.178773	0.093445	0.308404	0.936646	0.0813	0.1983	0.1002	0	rs4660293	HDL	0.172332	0.074069	0.238045	0.976578	0.1314	0.2117	0.0905	0
rs559381842	1	40026560	PABPC4	0.018746	0.880491	0.970238	0.155389	NA	NA	NA	NA	rs4660293	HDL	0.032054	0.930923	0.996091	0.166531	NA	NA	NA	NA
1_40026580	1	40026580		0.837133	0.285183	0.535842	0.239691	NA	NA	NA	NA	rs4660293	HDL	0.837414	0.373308	0.913695	0.160861	NA	NA	NA	NA
1_40026596	1	40026596		0.632165	0.40951	0.531159	0.694934	-0.0009	0	-0.0007	0	rs4660293	HDL	0.512135	0.543186	0.642446	0.628609	-0.0007	0	-0.001	0
rs12755743	1	40027464	PABPC4	0.339839	0.86642	0.74146	0.941247	0.0975	0.0461	0.2527	0	rs4660293	HDL	0.799657	0.982889	0.946588	0.933227	0.1428	0	0	0.1008
1_40027790	1	40027790	PABPC4	0.171525	0.551013	0.784672	0.453125	0.0001	0.0966	0.1174	0.0017	rs4660293	HDL	0.215087	0.131759	0.549831	0.692568	0.0558	0.0104	0.1092	0.0861
rs150155744	1	40029340	PABPC4	0.186916	0.510665	0.744197	0.510663	0	0.0067	-0.0002	0	rs4660293	HDL	0.843516	0.706088	0.938722	0.779042	0	0	-0.0027	0
rs201294083	1	40029630	PABPC4	0.10709	0.217375	0.190436	0.024018	-0.0004	0.266	0.349	0.1749	rs4660293	HDL	0.260592	0.426768	0.546263	0.265939	0	0.0994	0.2216	0
rs72663531	1	40030048	PABPC4	0.051827	0.309216	0.087833	0.410214	0.225	0	-0.0019	0	rs4660293	HDL	0.018218	0.109639	0.006682	0.068609	0.0538	0	0.1176	0
rs12127094	1	40030823	PABPC4	0.940209	0.355875	0.136112	0.656189	0.1184	0	0.0003	0	rs4660293	HDL	0.857786	0.709106	0.386442	0.481665	0	0	0	0
rs180770841	1	40033160	SNORA55	0.254093	0.556036	0.732935	0.731749	0.0115	0.0096	-0.0003	0	rs4660293	HDL	0.271042	0.543363	0.703787	0.72665	0.0204	0	-0.0002	0
1_40035269	1	40035269	PABPC4	0.825776	0.005868	0.0024	0.27508	-0.0004	0.5089	0.6179	0.0759	rs4660293	HDL	0.865321	0.005262	0.002107	0.29006	-0.0005	0.6112	0.7687	0.0835
rs369936722	1	40035679		0.143883	0.254635	0.102204	0.829758	0.0329	0	0.0001	0	rs4660293	HDL	0.252145	0.369686	0.149884	0.699217	0	0.0007	0.0007	0
rs373343480	1	40035684		0.143883	0.254635	0.102204	0.829758	0.0483	0	-0.0005	0	rs4660293	HDL	0.252145	0.369686	0.149884	0.699217	0	0.0002	-0.0001	0
rs17513135	1	40035686	LOC101929516	0.763695	0.739451	0.938639	0.479411	0	0	0	0	rs4660293	HDL	0.023794	0.467499	0.986181	0.650062	0	0	0	0
rs371787556	1	40036890	LOC101929516	0.186916	0.510665	0.744197	0.510663	0	0.0045	-0.0003	0	rs4660293	HDL	0.843516	0.706088	0.938722	0.779042	0	0	-0.0027	0
rs61743745	1	40036944	PABPC4	0.569309	0.424963	0.202953	0.361169	0	0	-0.0079	0	rs4660293	HDL	0.442034	0.77257	0.470723	0.735937	0	0	0	0
rs79094524rs39	1	40041371	PABPC4	0.873384	0.978094	0.868694	0.311083	NA	NA	NA	NA	rs4660293	HDL	0.169054	0.085644	0.236648	0.944069	NA	NA	NA	NA
rs369209677	1	40041414	PABPC4	0.1387	0.080635	0.004687	0.055121	0.039	0.0863	0.2898	0	rs4660293	HDL	0.204539	0.072858	0.003533	0.03411	-0.0007	0.0855	0.414	0.1943
rs200495178	1	40041627	PABPC4	0.955115	0.61256	0.341925	0.585957	0	0	0	0	rs4660293	HDL	0.727146	0.78461	0.509038	0.393235	0	0	0	0
rs373808239	1	40041636	PABPC4	0.595453	0.192447	0.235073	0.933808	0.0001	0	0	0	rs4660293	HDL	0.372078	0.146982	0.210065	0.752058	0	0	0	0
rs11557732	1	40041714	PABPC4	0.993518	0.631668	0.285866	0.227687	0	0	0	0	rs4660293	HDL	0.656028	0.845805	0.545764	0.320256	0	0	0	0
rs111447240	1	40041757	PABPC4	0.940209	0.355875	0.136112	0.656189	0.1151	0	0	0	rs4660293	HDL	0.857786	0.709106	0.386442	0.481665	0	0	0	0
1_40041956	1	40041956	PABPC4	0.699245	0.198788	0.142073	0.344391	NA	NA	NA	NA	rs4660293	HDL	0.62922	0.196762	0.135926	0.313598	NA	NA	NA	NA
1_40042085	1	40042085	PABPC4	0.36376	0.757251	0.780938	0.045484	0	0	0	0.0348	rs4660293	HDL	0.319142	0.804922	0.820467	0.049859	0	0	0	0
1_40042370	1	40042370	PABPC4	0.35448	0.408914	0.759991	0.022542	-0.0015	0.2143	-0.0013	0.1663	rs4660293	HDL	0.24987	0.245369	0.992182	0.043949	-0.0005	0.2286	-0.0025	0.1602
1_40042381	1	40042381	PABPC4	0.702188	0.07255	0.225444	0.570502	0	0	0	0	rs4660293	HDL	0.649556	0.022193	0.149892	0.265972	0	0	-0.0032	0.075
rs528960413	1	40042468	PABPC4	0.42078	0.903302	0.713368	0.857681	-0.001	0	0.0055	0	rs4660293	HDL	0.370173	0.936676	0.7142	0.77578	-0.0012	0	-0.0003	0
rs548338263	1	40089926	HEYL	0.052049	0.688588	0.944444	0.438697	-0.0001	0	0	0	rs4660293	HDL	0.040066	0.608301	0.858772	0.411342	0.0002	0	0	0.0034
rs6587	1	40089945	HEYL	0.62605	0.526169	0.500158	0.452807	0	0.0239	0	0	rs4660293	HDL	0.980296	0.9155	0.833267	0.253279	0	0.5042	0.2893	0
rs41264491	1	40089992	HEYL	0.405072	0.65458	0.435903	0.095677	0.0254	0	0.0154	0.0014	rs4660293	HDL	0.125831	0.206308	0.142791	0.012428	0.1655	0	-0.0024	0.1536
rs41264493	1	40089999	HEYL	0.777482	0.09836	0.105484	0.391265	0.1536	0	0	0	rs4660293	HDL	0.746008	0.04849	0.073323	0.433188	0.0487	0	-0.0047	0
rs41264495	1	40090043	HEYL	0.328107	0.136817	0.192614	0.654458	0	0.0346	0.0001	0	rs4660293	HDL	0.816197	0.185615	0.263054	0.953694	-0.0004	0.0335	0.0365	0
1_40090188	1	40090188		0.745061	0.579163	0.894089	0.212094	NA	NA	NA	NA	rs4660293	HDL	0.562286	0.82157	0.802922	0.351699	NA	NA	NA	NA
rs41264497	1	40090422	HEYL	0.014198	0.188712	0.255574	0.121793	0.0424	0	-0.004	0	rs4660293	HDL	0.112284	0.563664	0.430787	0.487365	0	0	-0.0071	0
1_40090550	1	40090550	HEYL	0.836507	0.991481	0.94055	0.451599	-0.0001	0	-0.0005	0	rs4660293	HDL	0.827859	0.937635	0.856765	0.407614	-0.0002	0	-0.0004	0
1_40090551	1	40090551	HEYL	0.772832	0.908105	0.977239	0.885649	0.0464	0	0	0	rs4660293	HDL	0.568609	0.998404	0.830179	0.536718	0	0	0	0
1_40090880	1	40090880	HEYL	0.955541	0.688695	0.832774	0.336502	0.0036	0	0	0	rs4660293	HDL	1	1	1	1	-0.0009	0.0025	0.0374	0
rs12049221	1	40090898	HEYL	0.928367	0.272828	0.520934	0.859378	0.3634	0.1215	0	0.3864	rs4660293	HDL	0.500112	0.224359	0.547731	0.606531	0.0612	0.0002	0.1885	0
1_40090932	1	40090932	HEYL	0.003629	0.546462	0.285473	0.724113	0.1019	0.0454	-0.004	0	rs4660293	HDL	0.509974	0.841641	0.384063	0.263757	0	0	-0.0044	0.0144
rs11206478	1	40091119	HEYL	0.329457	0.776467	0.321826	0.01428	0.7281	0	0	0.0125	rs4660293	HDL	0.411576	0.993421	0.786509	0.025275	1.1338	0	0	0.0092
1_40091207	1	40091207	HEYL	0.87083	0.436502	0.358767	0.496142	0	0.1277	0.1582	0.0743	rs4660293	HDL	0.747792	0.587681	0.507463	0.632024	0	0	-0.0002	0.0418
rs137911802	1	40091660	HEYL	0.808783	0.16258	0.062295	0.292424	0	0.2586	0.7152	0	rs4660293	HDL	0.548842	0.349437	0.310039	0.585773	0	0.017	0.0648	0
rs548817491	1	40091938	HEYL	0.186916	0.510665	0.744197	0.510663	0	0.0079	-0.0001	0	rs4660293	HDL	0.843516	0.706088	0.938722	0.779042	0	0	-0.0027	0
rs2695320	1	40092089	HEYL	0.285848	0.852074	0.985031	0.174682	0.1109	0	0	0.0524	rs4660293	HDL	0.12099	0.977891	0.848163	0.123386	0.0037	0.0015	0.0102	0.1009
rs191371215	1	40092163	HEYL	0.608454	0.931337	0.882711	0.780312	-0.0064	0	0	0	rs4660293	HDL	0.573497	0.948463	0.884648	0.876443	0	0	0	0
rs139544750	1	40092227	HEYL	0.469171	0.624339	0.330098	0.042232	0.0182	0	0	0.0692	rs4660293	HDL	0.570802	0.790448	0.525405	0.105367	0	0	0	0
1_40092229	1	40092229	HEYL	0.647574	0.902097	0.666132	0.16845	-0.0013	0	0	0.0222	rs4660293	HDL	0.547697	0.886608	0.628856	0.148618	-0.0014	0	0	0.0589
1_40092300	1	40092300	HEYL	0.783231	0.964134	0.843179	0.550196	0	0.0526	-0.001	0	rs4660293	HDL	0.986273	0.980328	0.792526	0.567929	0.176	0.1478	0.0051	0.1322
rs374807919	1	40092469	HEYL	0.828429	0.033029	0.127994	0.666235	0	0.2234	0.0026	0	rs4660293	HDL	0.833489	0.273288	0.149415	0.323219	0.0753	0	0	0
1_40092519	1	40092519	HEYL	0.13375	0.431745	0.259805	0.402753	0	0.0837	0.0143	0	rs4660293	HDL	0.154052	0.316677	0.3191	0.741192	0	0.0624	0.0003	0
rs138365730	1	40092635	HEYL	0.383926	0.6165	0.795968	0.90202	-0.0035	0.0001	0.0903	0	rs4660293	HDL	0.988945	0.241953	0.381608	0.755941	0	0.131	0.0005	0
rs41264503	1	40092671	HEYL	0.34451	0.91415	0.662662	0.943336	0.2559	0	0	0.9728	rs4660293	HDL	0.459089	0.82489	0.614059	0.683693	0.358	0	0	1.5634
rs41264505	1	40092698	HEYL	0.823988	0.878107	0.918819	0.6535	-0.0015	0	0	0	rs4660293	HDL	0.888508	0.898552	0.97966	0.690164	0	0	0	0
rs11206504	1	40097136	HEYL	0.673962	0.656649	0.606197	0.72618	0.8198	0.3045	0.6852	0.0765	rs4660293	HDL	0.23561	0.83485	0.570033	0.365914	0.019	0	0	0
rs145971519	1	40097141	HEYL	0.822563	0.736284	0.661895	0.204752	0	0.2356	0.0427	0	rs4660293	HDL	0.782042	0.965305	0.545423	0.205581	0.0259	0.0512	0.0103	0
rs149665255	1	40097263	HEYL	0.434681	0.595516	0.803185	0.275649	0	0	0	0.0651	rs4660293	HDL	0.356167	0.491138	0.777805	0.210292	0	0	0	0.0596
rs784625	1	40098328	HEYL	0.895941	0.377886	0.331312	0.538816	0.0406	0.2882	0.4628	0.0082	rs4660293	HDL	0.670067	0.269345	0.3684	0.697959	0	0.8082	0.9194	0.012
1_40105284	1	40105284	HEYL	0.909496	0.724257	0.590577	0.627087	0.0442	0	-0.0005	0	rs4660293	HDL	0.919084	0.613155	0.589262	0.771777	0.0681	0	-0.0004	0
1_40105340	1	40105340	HEYL	0.053376	0.116365	0.343964	0.087438	0.007	0	-0.0001	0.0031	rs4660293	HDL	1	1	1	1	0.0121	0	0	0.0009
rs200221501	1	40105355		0.148451	0.301117	0.346094	0.162038	NA	NA	NA	NA	rs4660293	HDL	0.158562	0.262885	0.355935	0.226421	NA	NA	NA	NA
rs534999574	1	40105364	HEYL	0.567673	0.81568	0.892194	0.628085	-0.0002	0	0.0091	0.0377	rs4660293	HDL	0.535553	0.907441	0.981529	0.52013	0	0	0.0203	0.039
rs190344471	1	40124935	NT5C1A	0.283801	0.774351	0.585922	0.032192	0.088	0.0164	0	0.0144	rs4660293	HDL	0.506692	0.83975	0.515249	0.034009	-0.0001	0.0212	0.0124	0.0699
rs115018094	1	40125077	NT5C1A	0.957785	0.123648	0.436927	0.545845	0.012	0.0003	0	0.0005	rs4660293	HDL	0.926836	0.124265	0.374566	0.487491	0.0192	0.0073	0.0085	0
rs113354759	1	40125204	NT5C1A	0.390177	0.735114	0.138779	0.143387	0.0001	0	-0.0007	0.016	rs4660293	HDL	0.771352	0.806411	0.632168	0.172692	0.0001	0	-0.0009	0.0152
1_40126868	1	40126868	NT5C1A	0.297152	0.38162	0.368835	0.477749	0.0245	0.093	0.1267	0	rs4660293	HDL	0.529354	0.516304	0.482513	0.510261	-0.0009	0.126	0.1557	0
rs140729592	1	40126871	NT5C1A	0.355558	0.879905	0.853409	0.473925	0	0	-0.0006	0	rs4660293	HDL	0.365726	0.952036	0.744165	0.538379	0	0	-0.0008	0
rs3737832	1	55451872	TMEM61	0.482537	0.976094	0.727357	0.93023	0.0009	0	0.2142	1.3023	rs2479409	LDL,TC	0.820858	0.906195	0.633496	0.521665	0	0	0.0597	0.2653
rs138273726	1	55451915	TMEM61	0.46274	0.966746	0.846503	0.658514	0	0.0163	0	0	rs2479409	LDL,TC	0.436334	0.88299	0.766036	0.892077	0	0.0171	-0.0004	0
rs2500326	1	55457710	TMEM61	0.003446	0.192034	0.152995	0.286881	0	0	0	0.1391	rs2479409	LDL,TC	0.000764	0.139011	0.061455	0.283533	0	0.0079	0.0722	0.2072
rs183925883	1	55464704	BSND	0.027872	0.442889	0.725947	0.022634	0.0822	0	0.0085	0.1109	rs2479409	LDL,TC	0.030921	0.44264	0.546685	0.159273	0	0.2181	0.2649	0
rs2500340	1	55464743	BSND	0.053256	0.761138	0.753899	0.015888	0	0	0	0.2339	rs2479409	LDL,TC	0.013255	0.589007	0.603872	0.068952	0	0	0	0.0936
rs2500341	1	55464790	BSND	0.040211	0.584572	0.906762	0.02027	0	0	0	0.2466	rs2479409	LDL,TC	0.010395	0.465889	0.381778	0.063035	0	0	0.004	0.1023
rs188418228	1	55464835	BSND	0.973542	0.228669	0.324167	0.016385	-0.0002	0	0.0158	0.0527	rs2479409	LDL,TC	1	1	1	1	0.003	0	-0.0001	0.0039
rs368632305	1	55464928	BSND	0.500974	0.47003	0.194588	0.069112	0.0916	0.1312	0.1604	0.5577	rs2479409	LDL,TC	0.652051	0.695798	0.441975	0.218108	0.0062	0.1358	0.0666	0.2056
rs34561376	1	55464986	BSND	0.836639	0.639217	0.24311	0.127536	0.0007	0	-0.0019	0.2527	rs2479409	LDL,TC	0.683919	0.812325	0.79774	0.248259	0	0	-0.0033	0.0969
rs76222905	1	55465000	BSND	0.175857	0.036463	0.032556	0.034003	-0.0024	0.1344	0.1424	0	rs2479409	LDL,TC	1	1	1	1	-0.0001	0.0203	0.091	0
rs144505461	1	55470706	BSND	0.235669	0.971706	0.313987	0.411274	0.3209	0.0043	-0.0021	0.0617	rs2479409	LDL,TC	0.217919	0.98072	0.343505	0.469879	0.3709	0.0495	-0.0017	0.0247
rs79445756	1	55470809	BSND	0.759515	0.482553	0.30076	0.097168	0.0002	0	-0.0069	0.3049	rs2479409	LDL,TC	0.702341	0.829871	0.632594	0.233124	0	0	-0.0032	0.0461
rs41297877	1	55470811	BSND	0.002934	0.034448	0.026179	0.691829	0.0266	0.3413	1.4688	0	rs2479409	LDL,TC	0.000893	0.044945	0.005579	0.897079	0.1023	0.111	0.9258	0
rs41297879	1	55470822	BSND	0.584994	0.417953	0.498821	0.530696	0.0049	0	0	0.0209	rs2479409	LDL,TC	0.463189	0.449311	0.67044	0.41639	0.0161	0	0	0.1059
1_55472826	1	55472826	BSND	0.587817	0.849855	0.544378	0.665252	0	0	0.5206	0.0002	rs2479409	LDL,TC	0.959616	0.426662	0.417497	0.567771	0	0.1409	0.2521	0.1873
rs138974602	1	55472856	BSND	0.081616	0.8068	0.805903	0.117396	0.107	0	0.104	0.3838	rs2479409	LDL,TC	0.162283	0.659023	0.603546	0.179349	-0.0004	0	0.1069	-0.0001
rs200886926	1	55473935	BSND	0.653054	0.712264	0.83077	0.455029	0.0147	0.0225	0	0.0938	rs2479409	LDL,TC	0.732395	0.326589	0.531203	0.876038	0	0	0	0
1_55474066	1	55474066	BSND	0.401885	0.987185	0.833352	0.156626	0	0	-0.0011	0.2125	rs2479409	LDL,TC	0.611242	0.974672	0.748493	0.191546	0	0	-0.0003	0.15
rs199832638	1	55474144	BSND	0.883081	0.872351	0.599176	0.276896	-0.0006	0.1149	0.1593	0.0825	rs2479409	LDL,TC	0.833063	0.740349	0.475213	0.239209	-0.0004	0.1485	0.2046	0.0876
rs33938617	1	55474262	BSND	0.062518	0.693868	0.580869	0.612162	0.2734	0.0089	1.6506	1.2417	rs2479409	LDL,TC	0.047496	0.568115	0.272309	0.895567	0.0002	0.0002	1.1362	0.6288
rs6682884	1	55474325	BSND	0.550883	0.913578	0.837365	0.578179	0.0027	0	0	0.253	rs2479409	LDL,TC	0.532902	0.763829	0.789531	0.417123	0	0	0	0.0071
rs113035021	1	55474390	BSND	0.581444	0.41018	0.201874	0.034566	0.0459	0.0536	0.1211	0.4697	rs2479409	LDL,TC	0.728733	0.568561	0.392814	0.111365	-0.0006	0.0619	0.0305	0.081
rs72658888	1	55505224	PCSK9	0.289536	0.567807	0.890326	0.927812	0	0.4153	0.5811	0	rs2479409	LDL,TC	0.565508	0.299035	0.546872	0.677882	0	0.6337	0.9075	0.0029
rs28362201	1	55505266	PCSK9	0.915792	0.361462	0.42385	0.212237	0	0	-0.0006	0	rs2479409	LDL,TC	0.905325	0.210481	0.271095	0.198291	-0.0062	0	-0.0018	0
1_55505290	1	55505290	PCSK9	0.73914	0.683112	0.807513	0.977127	0	0	-0.002	0	rs2479409	LDL,TC	0.879296	0.593563	0.828501	0.933189	0	0	-0.0034	0
rs28385701	1	55505651	PCSK9	0.252222	0.303109	0.1267	0.779584	1.1362	0.0157	0.716	0	rs2479409	LDL,TC	0.238549	0.047712	0.016259	0.968595	1.0205	0.0132	0.8362	0
rs11583680	1	55505668	PCSK9	0.737881	0.8233	0.748765	0.3098	0.0366	0	0	0	rs2479409	LDL,TC	0.614426	0.63417	0.987135	0.302482	0	0	0	0
rs376653409	1	55509711	PCSK9	0.470561	0.000747	0.002136	0.645889	-0.0009	0.8843	0.5413	0	rs2479409	LDL,TC	0.54643	0.001878	0.00078	0.189789	0.0653	0.765	0.5487	0
rs373018373	1	55512318	PCSK9	0.980621	0.192635	0.311601	0.958544	0	0.2355	0.2332	0	rs2479409	LDL,TC	0.764681	0.162465	0.325059	0.843274	0	0.5003	0.5139	0
rs11800231	1	55517940	PCSK9	0.065672	0.686907	0.589989	0.133898	0.0838	0	0	0	rs2479409	LDL,TC	0.15042	0.90849	0.930357	0.153677	0	0	0	0.0029
1_55517958	1	55517958	PCSK9	0.25546	0.939776	0.920233	0.350992	0	0	-0.0014	0	rs2479409	LDL,TC	0.173153	0.806114	0.942249	0.401193	-0.0003	0	-0.0001	0
1_55518007	1	55518007	PCSK9	0.09655	0.310508	0.784057	0.492555	0.0085	0	0.0001	0.0035	rs2479409	LDL,TC	0.172804	0.419773	0.913886	0.359898	0	0	0	0
rs11800265	1	55518287	PCSK9	0.220707	0.789234	0.921319	0.185226	0.0216	0	0	0	rs2479409	LDL,TC	0.372445	0.436283	0.648166	0.265353	0	0	0	0
rs2483205	1	55518316	PCSK9	0.010555	0.75945	0.694313	0.283372	NA	NA	NA	NA	rs2479409	LDL,TC	0.032539	0.996091	0.950192	0.343866	NA	NA	NA	NA
rs148195424	1	55518374	PCSK9	0.003628	0.766324	0.270633	0.806993	0.0067	0.0026	0	0.0025	rs2479409	LDL,TC	0.002582	0.70225	0.264235	0.847808	0	0	0	0.0004
rs41297883	1	55518385	PCSK9	0.916933	0.239166	0.173772	0.52606	0.7515	0.905	0.2854	0.005	rs2479409	LDL,TC	0.901118	0.098012	0.092443	0.485784	0.2241	0.618	0.1783	0
rs28385710	1	55518418	PCSK9	0.416343	0.991481	0.983265	0.329317	0.0062	0.0051	0.0001	0.0022	rs2479409	LDL,TC	0.445408	0.981807	0.987284	0.356805	0.0162	0.0056	0.0001	0.0049
rs72646509	1	55521701	PCSK9	0.715714	0.090559	0.199027	0.348867	0.0824	0.0015	-0.0007	0	rs2479409	LDL,TC	0.706988	0.080039	0.172607	0.352805	0.1107	0.0125	-0.0005	0
rs509504	1	55523033	PCSK9	0.536793	0.119776	0.187683	0.201655	0	0.0179	-0.0028	0	rs2479409	LDL,TC	0.510004	0.166568	0.22138	0.223984	0.0001	0.0263	-0.0005	0
1_55523817	1	55523817	PCSK9	0.623172	0.471322	0.732791	0.261664	0	0.1289	0.0304	0.0026	rs2479409	LDL,TC	0.455266	0.253459	0.531327	0.245368	-0.0006	0.1756	0.0428	0
rs28362262	1	55523854	PCSK9	0.536793	0.119776	0.187683	0.201655	0	0.0151	-0.0029	0	rs2479409	LDL,TC	0.510004	0.166568	0.22138	0.223984	0.0001	0.0226	-0.0006	0
rs28362263	1	55523855	PCSK9	0.386784	0.115266	0.254436	0.155989	-0.0013	0	0	0	rs2479409	LDL,TC	0.366336	0.326684	0.633881	0.04906	0.0001	0	0	-0.0002
rs540796	1	55524197	PCSK9	0.768	0.369297	0.40134	0.530578	0.0931	0	0.1456	0.0166	rs2479409	LDL,TC	0.672112	0.321286	0.1583	0.309541	0	0	0	0
rs146960060	1	55524212	PCSK9	0.003378	0.675231	0.720005	0.068251	0.1105	0.0252	0.036	0.3906	rs2479409	LDL,TC	0.004091	0.563146	0.575758	0.067092	0.1453	0.0264	0	0.3889
rs562556	1	55524237	PCSK9	0.768	0.369297	0.40134	0.530578	0.0805	0	0.1331	0.0148	rs2479409	LDL,TC	0.672112	0.321286	0.1583	0.309541	0	0	0	0
rs28362269	1	55525143	PCSK9	0.344235	0.412656	0.608346	0.106702	0	0.0191	0.0003	0	rs2479409	LDL,TC	0.26395	0.651827	0.828595	0.077279	0	0.0071	0.0002	0
1_55525261	1	55525261	PCSK9	0.007703	0.133457	0.037079	0.572182	0.0715	0	0.0261	0.0075	rs2479409	LDL,TC	0.005381	0.1325	0.03091	0.565342	0.0891	0	0.0339	0
1_55525295	1	55525295	PCSK9	0.287315	0.197494	0.232085	0.668179	0.0815	0	0	0	rs2479409	LDL,TC	0.246498	0.114796	0.162817	0.677136	0.107	0	0	0
1_55527213	1	55527213	PCSK9	0.417234	0.206122	0.036728	0.05934	0	0	-0.003	0	rs2479409	LDL,TC	0.539318	0.245151	0.045462	0.044805	0	0	-0.0032	0.0063
rs72646526	1	55527240	PCSK9	0.003378	0.675231	0.720005	0.068251	0.1157	0.014	-0.0001	0.399	rs2479409	LDL,TC	0.004091	0.563146	0.575758	0.067092	0.1664	0.0119	0	0.3979
rs505151	1	55529187	PCSK9	0.41076	0.04093	0.054892	0.298068	0	0.0106	0.7112	0.0292	rs2479409	LDL,TC	0.283158	0.049445	0.020243	0.690025	0	0	0.0772	0.0003
rs28362287	1	55529332	PCSK9	0.721807	0.658755	0.372575	0.482318	-0.0006	0.0041	0.0028	0	rs2479409	LDL,TC	0.634432	0.606499	0.423748	0.516259	-0.0004	0.0028	0.0021	0
rs182138201	1	55529491	PCSK9	0.3436	0.093753	0.046364	0.880523	0	0	0	0.0232	rs2479409	LDL,TC	0.646959	0.030088	0.011406	0.715495	0	0.0071	0.0003	0.0271
rs17111555	1	55529602	PCSK9	0.920934	0.368094	0.192238	0.623818	0	0.0014	-0.0002	0	rs2479409	LDL,TC	0.97935	0.327457	0.188185	0.586003	0	0.0006	-0.0004	0
rs17111557	1	55529871	PCSK9	0.880313	0.437394	0.897318	0.832354	0	0	0	0.0198	rs2479409	LDL,TC	0.840044	0.62392	0.36276	0.544114	0	0	-0.0011	0
rs539259897	1	55529944	PCSK9	0.714965	0.110199	0.278353	0.960911	0.0482	0.0186	-0.0004	0.0362	rs2479409	LDL,TC	0.802331	0.13519	0.280176	0.974975	0.0256	0.0041	-0.0005	0.0284
rs28362292	1	55530106	PCSK9	0.344235	0.412656	0.608346	0.106702	-0.0005	0.0195	0.0195	0	rs2479409	LDL,TC	0.26395	0.651827	0.828595	0.077279	-0.0007	0.005	0.0002	0
rs28362293	1	55530227	PCSK9	0.295113	0.433684	0.177335	0.762799	0.0483	0.0205	0.0362	0	rs2479409	LDL,TC	0.239728	0.403566	0.202673	0.997477	0.0676	0.0254	0.0525	0
1_55530394	1	55530394	PCSK9	0.856852	0.225198	0.446577	0.434552	0	0	0	0.0518	rs2479409	LDL,TC	0.887297	0.240121	0.476899	0.421947	0	0	0	0.0643
rs28385715	1	55532142	USP24	0.229419	0.636655	0.543945	0.626744	0	0.1182	0.1226	0	rs2479409	LDL,TC	0.177964	0.88939	0.81164	0.469245	0	0.0015	0.0258	0
1_55532178	1	55532178	USP24	0.791043	0.315675	0.387916	0.79017	0	0	0	0	rs2479409	LDL,TC	0.661454	0.327738	0.404533	0.650667	0.0001	0	0	0
1_55532621	1	55532621	USP24	0.292807	0.415471	0.295617	0.869789	0	0	-0.0006	0	rs2479409	LDL,TC	0.153277	0.363323	0.206446	0.829233	0	0.0134	-0.0014	0
1_55532644	1	55532644	USP24	0.784326	0.74581	0.323769	0.050556	0	0	0.1558	0.2918	rs2479409	LDL,TC	0.606776	0.752898	0.601814	0.236737	-0.0015	0.0102	-0.0001	0
rs13312	1	55532742	USP24	0.815943	0.386409	0.406164	0.508708	0.1352	0	0.0657	0.0948	rs2479409	LDL,TC	0.639662	0.510932	0.218429	0.283402	0.0028	0	0	0
rs148807391	1	55532936	USP24	0.424115	0.186486	0.41206	0.521352	0	0.0042	0	0	rs2479409	LDL,TC	0.485422	0.17196	0.439369	0.584098	-0.0084	0	0	0
rs112971009	1	55533115	USP24	0.908718	0.880912	0.201439	0.382918	-0.0007	0	0	0.1065	rs2479409	LDL,TC	0.76011	0.609815	0.795458	0.778862	0	0	-0.0005	0
1_55533225	1	55533225	USP24	0.86489	0.54882	0.263755	0.174816	0.1246	0.2074	0.0521	0.3637	rs2479409	LDL,TC	0.592032	0.430324	0.269772	0.233899	0.3321	0	0.0001	0.2138
1_55533431	1	55533431	USP24	0.375568	0.221445	0.366954	0.473072	0.0865	0	-0.0008	0.1018	rs2479409	LDL,TC	0.2266	0.199893	0.348395	0.408351	0.0554	0	-0.0008	0.0664
rs184818679	1	55533443	USP24	0.466388	0.846273	0.719373	0.82779	0	0	0	0	rs2479409	LDL,TC	0.362507	0.709819	0.670764	0.70584	0	0	0	0
rs1043671	1	55533811	USP24	0.814783	0.476431	0.249431	0.486337	0.0207	0	0	0.011	rs2479409	LDL,TC	0.968053	0.872596	0.462587	0.287081	0	0	0	0
rs144387345	1	55534159	USP24	0.908718	0.880912	0.201439	0.382918	-0.0005	0	0	0.0981	rs2479409	LDL,TC	0.76011	0.609815	0.795458	0.778862	0	0	-0.0009	0
rs77011887	1	55534271	USP24	0.440438	0.354728	0.355923	0.095306	0	0	0	0	rs2479409	LDL,TC	0.792552	0.179173	0.11702	0.136804	0	0.0423	0.1929	0.0117
rs71735129	1	55534413	USP24	0.811036	0.529505	0.581427	0.330581	0.1115	0	0.1689	0.0002	rs2479409	LDL,TC	0.871974	0.494497	0.277968	0.161162	0.0001	0	0	0
1_55534477	1	55534477	USP24	0.784326	0.74581	0.323769	0.050556	0	0	0.1422	0.2949	rs2479409	LDL,TC	0.606776	0.752898	0.601814	0.236737	-0.0015	0	-0.0003	0
1_55537457	1	55537457	USP24	0.440029	0.660318	0.818905	0.477212	0.0282	0	0	-0.0001	rs2479409	LDL,TC	0.381648	0.675786	0.822206	0.456577	0.0427	0	0	0
rs76967079	1	55537474	USP24	0.921528	0.561032	0.38805	0.651492	0.0234	0	0	0.0245	rs2479409	LDL,TC	0.773906	0.659482	0.678529	0.389235	0	0	0	0
rs376212440	1	55537962	USP24	0.91826	0.153656	0.098267	0.236808	0.0396	0.1629	0.1344	0	rs2479409	LDL,TC	0.873607	0.118449	0.068647	0.207116	0.0406	0.2127	0.1689	0
rs17410238	1	55537966	USP24	0.814524	0.366308	0.415572	0.268678	0.205	0	0.123	0.0069	rs2479409	LDL,TC	0.860187	0.326452	0.17608	0.124122	0.0246	0	0	0
rs654674	1	55538385	USP24	0.851793	0.617722	0.658366	0.385694	0.104	0.0004	0.1763	0	rs2479409	LDL,TC	0.921375	0.580208	0.332921	0.197724	0	0	0	0
1_55538401	1	55538401	USP24	0.533997	0.996615	0.916349	0.874591	0	0	0	0.0498	rs2479409	LDL,TC	0.882369	0.800383	0.869856	0.767561	0	0	0	0
rs17410294	1	55538462	USP24	0.811036	0.529505	0.581427	0.330581	0.0967	0	0.1925	0.0005	rs2479409	LDL,TC	0.871974	0.494497	0.277968	0.161162	0	0	0	0
rs10493176	1	55538552	USP24	0.602093	0.726094	0.810317	0.718839	0.1754	0	0.1217	0	rs2479409	LDL,TC	0.256586	0.802232	0.829573	0.473812	0.4827	0.0079	0.2537	0.0017
rs570880360	1	55541077	USP24	0.389826	0.185119	0.215188	0.325076	-0.0013	0	0	0.2677	rs2479409	LDL,TC	0.333681	0.159329	0.186162	0.304041	-0.0015	0	-0.0044	0.2992
rs487230	1	55541174	USP24	0.96536	0.938145	0.897779	0.836511	0.0132	0.0033	0.3625	0	rs2479409	LDL,TC	0.939913	0.701322	0.986697	0.556633	0	0	0	0
rs17111576	1	55542968	USP24	0.463927	0.219481	0.972	0.099363	0	0	-0.0079	0.01	rs2479409	LDL,TC	0.367436	0.716419	0.828437	0.167559	-0.0004	0	0	0
rs17111582	1	55544193	USP24	0.003378	0.675231	0.720005	0.068251	0.1113	0.0087	-0.0002	0.3947	rs2479409	LDL,TC	0.004091	0.563146	0.575758	0.067092	0.1489	0.0119	0	0.3915
rs146157541	1	55544228	USP24	0.533997	0.996615	0.916349	0.874591	0	0	0	0.0421	rs2479409	LDL,TC	0.882369	0.800383	0.869856	0.767561	0	0	-0.0038	0
1_55544364	1	55544364	USP24	0.292438	0.835056	0.511306	0.913717	0	0	0.1628	0	rs2479409	LDL,TC	0.204169	0.947948	0.681093	0.771532	-0.0036	0	0.0203	0
rs181963690	1	55545150	USP24	0.824338	0.064874	0.10866	0.473005	0	0	0.0001	0.0001	rs2479409	LDL,TC	0.855445	0.05556	0.087558	0.466835	0.0001	0.0037	0.0001	0
1_55545198	1	55545198	USP24	0.647574	0.902097	0.666132	0.16845	0	0	0	0.0172	rs2479409	LDL,TC	0.50614	0.940422	0.692728	0.149692	-0.0011	0	0	0.0359
rs114901529	1	55547068	USP24	0.177675	0.202547	0.388619	0.260053	0.0665	0	0	0	rs2479409	LDL,TC	0.174806	0.231598	0.453214	0.275965	0.0827	0	0	0
1_55548932	1	55548932	USP24	0.154092	0.126569	0.659899	0.605358	0	0.0027	0	0	rs2479409	LDL,TC	0.105794	0.149416	0.93986	0.907373	0.1204	0.0033	0	0
rs61739739	1	55548991	USP24	0.721807	0.658755	0.372575	0.482318	-0.0008	0.0051	0.002	0	rs2479409	LDL,TC	0.634432	0.606499	0.423748	0.516259	-0.0004	0.0032	0.0015	0
rs17111591	1	55549088	USP24	0.463927	0.219481	0.972	0.099363	0	0	-0.0084	0.0121	rs2479409	LDL,TC	0.367436	0.716419	0.828437	0.167559	-0.0006	0	0	0
1_55549482	1	55549482	USP24	0.677445	0.515793	0.876058	0.067658	0	0.0099	0.0439	0.2923	rs2479409	LDL,TC	0.696874	0.445865	0.890832	0.188511	0	0	0	0.0355
rs11583974	1	55551718	USP24	0.834929	0.190104	0.310128	0.391754	0	0	0.0497	0	rs2479409	LDL,TC	0.843104	0.220159	0.34427	0.466556	0	0.2389	0.6042	0
rs548852	1	55555285	USP24	0.96536	0.938145	0.897779	0.836511	0.0078	0.0028	0.3451	0	rs2479409	LDL,TC	0.939913	0.701322	0.986697	0.556633	0	0	0	0
1_55557646	1	55557646	USP24	0.254093	0.556036	0.732935	0.731749	0.0001	0.0184	-0.0001	0	rs2479409	LDL,TC	0.268904	0.560582	0.705411	0.681272	0.0184	0.0077	0	0
1_55557715	1	55557715	USP24	0.033622	0.344915	0.359961	0.148815	0	0.0084	0.0083	0.0037	rs2479409	LDL,TC	0.037935	0.576215	0.605142	0.093128	0	0.003	0.0001	0.0024
1_55557734	1	55557734	USP24	0.156459	0.156736	0.052846	0.779346	0.0411	0.0197	0.0511	0	rs2479409	LDL,TC	0.152712	0.128254	0.038065	0.750318	0.0501	0.017	0.0559	0
rs60842090	1	55557810	USP24	0.463927	0.219481	0.972	0.099363	NA	NA	NA	NA	rs2479409	LDL,TC	0.367436	0.716419	0.828437	0.167559	NA	NA	NA	NA
1_55558624	1	55558624	USP24	0.125623	0.196645	0.556783	0.263661	0.1212	0.2282	-0.0014	0.0484	rs2479409	LDL,TC	0.124846	0.170218	0.511436	0.505816	0.0496	0.2345	-0.0032	0
rs585203	1	55558661	USP24	0.674517	0.858032	0.992264	0.974076	0.0482	0.0083	0.3513	0	rs2479409	LDL,TC	0.934154	0.739285	0.941247	0.69016	0	0	0	0
rs368095794	1	55562687	USP24	0.634157	0.144299	0.064195	0.176745	-0.002	0	0.015	0.0004	rs2479409	LDL,TC	0.958102	0.0968	0.052953	0.084435	0	0	0.0002	0.0506
rs370242970	1	55562876	USP24	0.41892	0.495624	0.744745	0.841336	-0.0007	0.0356	0.0257	0.0396	rs2479409	LDL,TC	0.551211	0.454	0.656948	0.888559	-0.0004	0	-0.0001	0
1_55564169	1	55564169	USP24	0.665355	0.073674	0.059089	0.343617	0.0001	0.0774	0.0862	0.0604	rs2479409	LDL,TC	0.451174	0.661434	0.762942	0.54606	0.0401	0	0.0002	0.0288
rs17111621	1	55565598	USP24	0.721807	0.658755	0.372575	0.482318	-0.0005	0.0041	0.0012	0	rs2479409	LDL,TC	0.634432	0.606499	0.423748	0.516259	-0.0003	0.0025	0.0013	0
1_55566572	1	55566572	USP24	0.400096	0.797027	0.680806	0.170571	0	0.0872	0.0707	0.0001	rs2479409	LDL,TC	0.456941	0.728231	0.740254	0.176323	0	0.0459	0.035	0
1_55569537	1	55569537	USP24	0.496457	0.968535	0.623347	0.318437	0.0239	0	0	0	rs2479409	LDL,TC	0.121315	0.251592	0.324562	0.291391	0	0	0.0001	0
1_55571803	1	55571803	USP24	0.641558	0.345727	0.551986	0.677348	0.0052	-0.0001	0	0	rs2479409	LDL,TC	0.389828	0.297153	0.683166	0.456443	0.11	0	0	0
rs375359374	1	55571848	USP24	0.292807	0.415471	0.295617	0.869789	0	0	-0.0006	0	rs2479409	LDL,TC	0.153277	0.363323	0.206446	0.829233	0	0.0245	-0.0011	0
rs41301092	1	55571953	USP24	0.407594	0.966404	0.48888	0.249827	0	0	0	0.0426	rs2479409	LDL,TC	0.335167	0.495731	0.850539	0.274035	0	0	0	0.2049
rs61760214	1	55572991	USP24	0.3436	0.093753	0.046364	0.880523	0	0	0	0.0178	rs2479409	LDL,TC	0.646959	0.030088	0.011406	0.715495	0	0.011	0.0011	0.024
rs190685092	1	55587253	USP24	0.521874	0.433058	0.656859	0.282604	0.0077	0.0037	0.0001	-0.0001	rs2479409	LDL,TC	0.484183	0.483163	0.659837	0.308688	0.006	0	0.0001	0
rs368254067	1	55590228	USP24	0.268923	0.859919	0.698931	0.867854	-0.0029	0.0286	0.1952	0	rs2479409	LDL,TC	0.050367	0.447008	0.304095	0.621122	-0.001	0	0.0639	0.1157
rs568096117	1	55590239	USP24	0.086095	0.898112	0.54642	0.958223	0.0442	0	0	0	rs2479409	LDL,TC	0.086695	0.87657	0.526522	0.946945	0.0307	0	0	0
rs17111650	1	55590307	USP24	0.386784	0.115266	0.254436	0.155989	-0.0013	0	-0.0035	0	rs2479409	LDL,TC	0.366336	0.326684	0.633881	0.04906	0	0	0	-0.0002
rs368211572	1	55591075	USP24	0.003378	0.675231	0.720005	0.068251	0.0987	0	-0.0007	0.3887	rs2479409	LDL,TC	0.004091	0.563146	0.575758	0.067092	0.1464	0	0	0.3863
1_55591427	1	55591427	USP24	0.653476	0.357582	0.47744	0.642413	0.0214	0.0907	0.0852	0.0023	rs2479409	LDL,TC	0.670301	0.379136	0.454858	0.582882	0.0305	0.1154	0.1015	0.0005
1_55595060	1	55595060	USP24	0.046318	0.04645	0.044282	0.720718	0.4373	0.2609	0.318	0.1694	rs2479409	LDL,TC	0.11496	0.069783	0.02752	0.504523	0.2399	0.3109	0.4052	0
rs573641091	1	55595221	USP24	0.465965	0.578227	0.922968	0.087358	0	0	0	0	rs2479409	LDL,TC	0.79023	0.751669	0.854509	0.111211	0	0	0	0
rs114084688	1	55599717	USP24	0.003378	0.675231	0.720005	0.068251	0.1187	0.0068	-0.0002	0.3995	rs2479409	LDL,TC	0.004091	0.563146	0.575758	0.067092	0.1608	0	0	0.3898
rs147741685	1	55600176	USP24	0.66809	0.193794	0.110766	0.717358	0.0421	0	0	0.0306	rs2479409	LDL,TC	0.285218	0.922184	0.250339	0.376925	-0.003	0	0	0
1_55603221	1	55603221		0.706198	0.973638	0.735031	0.512888	0	0	0.0003	0	rs2479409	LDL,TC	0.529552	0.717478	0.997477	0.653868	0	0.0117	0.0737	0
rs147757674	1	55603229	USP24	0.246839	0.665834	0.749096	0.128092	0	0.0133	0.0084	0	rs2479409	LDL,TC	0.210149	0.666132	0.743748	0.111925	-0.0007	0.0149	0.0002	0
1_55603394	1	55603394	USP24	0.174141	0.927366	0.59722	0.614723	0.0025	0.0618	0.0039	0	rs2479409	LDL,TC	0.250482	0.315711	0.178867	0.842367	-0.0038	0	0	-0.0006
rs149841655	1	55603546	USP24	0.434621	0.715268	0.899374	0.646965	0.0001	0	-0.0001	0.0043	rs2479409	LDL,TC	0.448498	0.863927	0.975489	0.637296	0	0	-0.0001	0
1_55603571	1	55603571	USP24	0.115561	0.116154	0.045992	0.779554	0.2486	0	0	0.0036	rs2479409	LDL,TC	0.097734	0.13065	0.038824	0.806234	0.3513	0	-0.0008	0
rs138332336	1	55603581	USP24	0.921528	0.561032	0.38805	0.651492	NA	NA	NA	NA	rs2479409	LDL,TC	0.773906	0.659482	0.678529	0.389235	NA	NA	NA	NA
rs372304609	1	55604268	USP24	0.153258	0.515997	0.233554	0.487162	0.0084	0.0053	0.0001	0	rs2479409	LDL,TC	0.130243	0.533525	0.247095	0.51223	0	0	0	0
rs138779133	1	55604404	USP24	0.095885	0.628811	0.839634	0.04257	0.368	0	0.1592	0	rs2479409	LDL,TC	0.049486	0.924269	0.86357	0.030268	0.6604	0	0.1238	0.1447
1_55604419	1	55604419	USP24	0.414496	0.026135	0.006125	0.014187	-0.0004	0.2028	0.289	0.2294	rs2479409	LDL,TC	0.438679	0.009372	0.001948	0.019759	-0.0009	0.2148	0.3011	0.2092
1_55604558	1	55604558	USP24	0.127965	0.315186	0.698199	0.202085	0.035	0.01	-0.0002	0.0315	rs2479409	LDL,TC	0.108764	0.291213	0.681348	0.207598	0.0294	0.0113	-0.0002	0.0302
rs1168007	1	62939634	DOCK7	0.542999	0.169059	0.231592	0.316216	0.3357	0.1184	0.0533	0.221	rs2131925	TG,LDL,TC	0.577427	0.123064	0.130046	0.456773	0.0356	0	-0.0064	0
1_62939801	1	62939801	DOCK7	0.29683	0.758575	0.834581	0.7801	0	0	0	0.028	rs2131925	TG,LDL,TC	0.275907	0.669535	0.960571	0.94785	0	0	0	0.0376
rs151223176	1	62941819	DOCK7	0.876748	0.555133	0.665024	0.921657	0	0.0093	0	0	rs2131925	TG,LDL,TC	0.020107	0.186202	0.656943	0.019806	0	0.0194	-0.0012	0
rs147163423	1	62941901	DOCK7	0.295113	0.433684	0.177335	0.762799	0.0481	0.0209	0.033	0	rs2131925	TG,LDL,TC	0.234244	0.415886	0.220278	0.938546	0.0742	0.0203	0.0357	0
1_62943480	1	62943480	DOCK7	0.490548	0.27135	0.169378	0.080632	0.0127	0	0	0	rs2131925	TG,LDL,TC	0.449362	0.273767	0.151969	0.058329	0.0181	0	0	0
rs143855201	1	62943568	DOCK7	0.344053	0.920942	0.703938	0.64863	0.0148	0	-0.0002	0	rs2131925	TG,LDL,TC	0.292852	0.88238	0.650251	0.594388	0.0001	0	-0.0003	0.0083
rs114326497	1	62954805	DOCK7	0.774285	0.795515	0.498312	0.836431	0.0002	0	0	0.1419	rs2131925	TG,LDL,TC	0.834622	0.599286	0.396069	0.978094	0.0692	0	0	0.1617
rs146098559	1	62958486	DOCK7	0.743796	0.209481	0.462411	0.434339	0.0884	0.0681	0.0505	0.0742	rs2131925	TG,LDL,TC	0.722618	0.173235	0.394828	0.46627	0.0639	0.1364	0.0715	0.0231
rs10889335	1	62960101	DOCK7	0.160012	0.984366	0.591627	0.018397	0	0	0.2702	0.0653	rs2131925	TG,LDL,TC	0.527391	0.171761	0.016079	0.00604	0	0.3683	1.2343	0
rs149949352	1	62970352	DOCK7	0.198327	0.369726	0.295987	0.83833	0	0	-0.0005	0	rs2131925	TG,LDL,TC	0.057637	0.245236	0.153993	0.831373	0.0037	0.0171	0.0031	0
rs147103646	1	62970369	DOCK7	0.755941	0.530164	0.468535	0.871247	0.0827	0.0018	0.0987	0.029	rs2131925	TG,LDL,TC	0.613151	0.392514	0.364045	0.972182	0.1053	0.0042	0.1057	0
rs150922364	1	62970412	DOCK7	0.502943	0.263201	0.231959	0.427778	0	0.0141	0.0249	0	rs2131925	TG,LDL,TC	0.480505	0.108323	0.104107	0.436186	-0.0009	0	-0.0034	0
1_62971419	1	62971419	DOCK7	0.918741	0.951588	0.894715	0.923438	-0.0002	0	-0.0004	0	rs2131925	TG,LDL,TC	0.903309	0.912677	0.800093	0.845696	0	0	-0.0005	0
1_62973694	1	62973694	DOCK7	0.560364	0.544598	0.608127	0.016676	0.1867	0.1018	0.0066	0	rs2131925	TG,LDL,TC	0.718364	0.02675	0.218368	0.081348	0.1583	0.5321	0.4734	0.0737
rs1184865	1	62973795	DOCK7	0.110247	0.649012	0.315105	0.001427	0	0.0422	0.3908	0	rs2131925	TG,LDL,TC	0.02658	0.846892	0.523533	0.555997	0	0.7651	1.5029	0
rs17123688	1	62976348	DOCK7	0.688915	0.12086	0.144372	0.065755	0	0	0	0.0015	rs2131925	TG,LDL,TC	0.814922	0.111924	0.035507	0.090018	0	0	0	0.0441
1_62993761	1	62993761	DOCK7	0.525795	0.871603	0.58871	0.838089	0.0003	0	0	0.1092	rs2131925	TG,LDL,TC	0.691662	0.567686	0.450438	0.873681	0	0	-0.002	0.1048
rs1168018	1	63001120	DOCK7	0.202165	0.651687	0.277303	0.000852	0	0.0003	0.2348	0.0018	rs2131925	TG,LDL,TC	0.713671	0.426913	0.402793	0.834678	0	0.5507	1.2036	0
rs76660788	1	63001308	DOCK7	0.268754	0.136134	0.814115	0.410393	0.0082	0.1885	0	0	rs2131925	TG,LDL,TC	0.076448	0.201901	0.694617	0.787705	0.0952	0.0806	-0.0006	0
rs183594125	1	63003538	DOCK7	0.115611	0.084658	0.038565	0.003682	0.0122	0.2127	0.3802	0.4528	rs2131925	TG,LDL,TC	0.134479	0.048007	0.022943	0.005308	0.576	0.0561	0.3971	0.5111
1_63003544	1	63003544	DOCK7	0.225342	0.252497	0.106742	0.02647	-0.0011	0	0.1246	0.5929	rs2131925	TG,LDL,TC	0.116737	0.624624	0.732578	0.028467	0	0	0.0183	0.5751
rs141549705	1	63005191	DOCK7	0.268754	0.136134	0.814115	0.410393	0.0089	0.1887	0	0	rs2131925	TG,LDL,TC	0.076448	0.201901	0.694617	0.787705	0.0841	0.0827	-0.0006	0
rs116423924	1	63008190	DOCK7	0.365199	0.137727	0.356665	0.44498	0.0843	0	-0.0009	0	rs2131925	TG,LDL,TC	0.306908	0.110581	0.230776	0.214195	0.1421	0.0644	0.0879	0.0004
1_63008206	1	63008206	DOCK7	0.66302	0.217723	0.512596	0.730623	0.0071	0	0	0.0077	rs2131925	TG,LDL,TC	1	1	1	1	0	0	0	0.0058
rs78192975	1	63009245	DOCK7	0.33318	0.521185	0.701491	0.081171	0.8706	0.29	0.9296	0	rs2131925	TG,LDL,TC	0.201944	0.301718	0.22414	0.335541	0.8564	0.206	0.8149	0
1_63009246	1	63009246	DOCK7	0.806971	0.928172	0.951944	0.711081	0	0	0	0	rs2131925	TG,LDL,TC	0.853988	0.724283	0.700227	0.746816	0	0	0	0
1_63009344	1	63009344	DOCK7	0.767442	0.271909	0.337932	0.792069	0.0586	0.0445	0.0004	-0.0001	rs2131925	TG,LDL,TC	0.821801	0.187131	0.225536	0.74329	0.0376	0.1649	0.1205	0
rs191606100	1	63009457	DOCK7	0.366727	0.378363	0.653026	0.118877	0.3407	0.1515	0.0691	0.3732	rs2131925	TG,LDL,TC	0.748445	0.219575	0.256005	0.888496	0.0488	0	-0.0053	0
1_63021551	1	63021551	DOCK7	0.797683	0.311805	0.381991	0.876494	0	0.0066	0	-0.0001	rs2131925	TG,LDL,TC	0.569833	0.710663	0.950422	0.618651	0.0202	0	-0.0003	-0.0001
rs182008693	1	63027257	DOCK7	0.870333	0.710404	0.954804	0.698039	0	0.6606	0.5846	0.1748	rs2131925	TG,LDL,TC	0.822202	0.137766	0.14415	0.630085	0	0.5873	0.5835	0.2501
rs144867736	1	63027366	DOCK7	0.039302	0.66086	0.952515	0.031389	0.0109	0	0	0.0651	rs2131925	TG,LDL,TC	0.091743	0.367789	0.364851	0.023343	-0.0036	0.0657	0.0006	0.1052
1_63063429	1	63063429	ANGPTL3	0.389341	0.645421	0.362536	0.507106	0	0.0188	0.1073	0	rs2131925	TG,LDL,TC	0.453817	0.585925	0.252824	0.407876	-0.0013	0.014	0.1171	0
1_63064342	1	63064342	ANGPTL3	0.562789	0.319943	0.356688	0.934676	0	0	0	0	rs2131925	TG,LDL,TC	0.56593	0.344117	0.425909	0.974874	0	0	0	0
rs146832988	1	63066704	ANGPTL3	0.611355	0.264858	0.97792	0.510178	0	0	0	0.0009	rs2131925	TG,LDL,TC	0.550888	0.225901	0.878736	0.236046	0	0	0	0
rs200949988	1	63067484	ANGPTL3	0.953983	0.267626	0.28822	0.943191	0	0.1201	0	0	rs2131925	TG,LDL,TC	0.882652	0.157821	0.280784	0.437442	0.0001	0.8505	0.4712	0.3416
rs77871363	1	63067494	ANGPTL3	0.809801	0.250248	0.14155	0.598661	0	0	0.0091	0	rs2131925	TG,LDL,TC	0.616561	0.355521	0.316061	0.285201	-0.0008	0	-0.0007	-0.0001
rs145535735	1	63067575	ANGPTL3	0.366727	0.378363	0.653026	0.118877	0.3464	0.1429	0.0609	0.367	rs2131925	TG,LDL,TC	0.748445	0.219575	0.256005	0.888496	0.0551	0	-0.0055	0
rs12563308	1	63069711	ANGPTL3	0.588731	0.148116	0.161327	0.076572	0	0	0	0.0072	rs2131925	TG,LDL,TC	0.653696	0.149966	0.044958	0.12252	0	0	0	0.0192
rs67461605	1	63070537	ANGPTL3	0.2251	0.655882	0.693538	0.003442	NA	NA	NA	NA	rs2131925	TG,LDL,TC	0.761216	0.007797	0.004648	0.240111	NA	NA	NA	NA
rs552342682	1	63070604	ANGPTL3	0.317343	0.353248	0.829468	0.768625	0	0	-0.0003	0	rs2131925	TG,LDL,TC	0.280258	0.340941	0.77691	0.873582	0	0	-0.0003	0
rs564837147	1	63070781	ANGPTL3	0.75855	0.270883	0.220151	0.43702	-0.0002	0.0562	0.0441	0	rs2131925	TG,LDL,TC	0.647131	0.230016	0.177644	0.529996	0	0.073	0.0505	0
1_63084450	1	63084450	DOCK7	0.911856	0.458089	0.433411	0.894721	0	0	0	0	rs2131925	TG,LDL,TC	0.930103	0.377426	0.421379	0.863726	-0.0024	0	-0.0084	0
rs72913293	1	63085630	DOCK7	0.437653	0.781283	1	0.879759	-0.0001	0	-0.0001	0	rs2131925	TG,LDL,TC	0.470341	0.654445	0.952918	0.806553	0.0062	0	0	0
rs6587980	1	63090858	DOCK7	0.14409	0.384086	0.174462	0.001431	0	0.0083	0.3652	0	rs2131925	TG,LDL,TC	0.192169	0.10622	0.183524	0.59789	0	0.8169	1.5476	0
rs116172511	1	63090963	DOCK7	0.809801	0.250248	0.14155	0.598661	0	0	0.01	0	rs2131925	TG,LDL,TC	0.616561	0.355521	0.316061	0.285201	-0.0009	0	-0.0007	-0.0002
rs35627175	1	63090966	DOCK7	0.268754	0.136134	0.814115	0.410393	0.0098	0.187	0	0	rs2131925	TG,LDL,TC	0.076448	0.201901	0.694617	0.787705	0.0907	0.0767	-0.0007	0
rs201785444	1	63091063	DOCK7	0.073879	0.006572	0.002587	0.702555	0	0.0527	0.0933	0	rs2131925	TG,LDL,TC	0.029448	0.000377	0.000384	0.920004	0	0.1816	0.171	0
rs541344421	1	63091085		0.96215	0.65561	0.842678	0.039116	NA	NA	NA	NA	rs2131925	TG,LDL,TC	0.521583	0.417844	0.917483	0.102291	NA	NA	NA	NA
1_63091121	1	63091121	DOCK7	0.762682	0.492273	0.869808	0.585281	0	0.0028	0	0	rs2131925	TG,LDL,TC	0.623123	0.94328	0.686338	0.595627	-0.0001	0	0	0
rs186540262	1	63099144	DOCK7	0.995932	0.059186	0.054345	0.385305	0	0.213	0.2871	0.0887	rs2131925	TG,LDL,TC	0.984004	0.283254	0.206283	0.423175	0	0.0334	0.0004	0
1_63099238	1	63099238	DOCK7	0.135421	0.951733	0.726532	0.535147	0.095	0	-0.0006	0.0001	rs2131925	TG,LDL,TC	0.123352	0.992775	0.791235	0.547327	0.1333	0	-0.0006	0.0025
1_63100626	1	63100626	DOCK7	0.395374	0.50117	0.637625	0.661148	-0.0004	0	0	0	rs2131925	TG,LDL,TC	0.330389	0.515301	0.647362	0.559063	-0.0004	0	-0.0006	-0.0001
rs536539653	1	63100802	DOCK7	0.112534	0.065449	0.037341	0.978036	0.2136	0.4018	0.8692	0	rs2131925	TG,LDL,TC	0.85794	0.82496	0.821171	0.699915	0	0	0	0
rs17123735	1	63102332	DOCK7	0.12443	0.530164	0.240124	0.871247	0.0249	0	0.0497	0.0001	rs2131925	TG,LDL,TC	0.613151	0.392514	0.364045	0.972182	0.1177	0.0008	0.09	-0.0001
rs184935203	1	63113295	DOCK7	0.982926	0.222162	0.239005	0.695575	0.5308	0	0.001	0	rs2131925	TG,LDL,TC	0.734522	0.494482	0.479987	0.76432	0.5572	0	0	0
1_63113367	1	63113367	DOCK7	0.703641	0.608689	0.494236	0.922379	0	0	-0.0019	0.069	rs2131925	TG,LDL,TC	0.711169	0.654836	0.563905	0.838518	-0.0009	0	-0.002	0.1002
rs746735	1	63113511	DOCK7	0.094613	0.662742	0.343181	0.000891	0	0.001	0.2378	0	rs2131925	TG,LDL,TC	0.39953	0.460625	0.256987	0.658366	0	0.4324	0.8586	0
rs61743961	1	63113968	DOCK7	0.780356	0.15561	0.202283	0.743972	0.0987	0.0546	0.0341	0.0608	rs2131925	TG,LDL,TC	0.44698	0.503227	0.566548	0.724219	0.0777	0.1242	0.0542	0.0137
rs77705110	1	92940353	GFI1	0.565426	0.009106	0.005296	0.795851	-0.0004	0.064	0.0133	0	rs7515577	TC	0.749842	0.007836	0.004736	0.679613	-0.0004	0.0727	0.0177	0
rs12075243	1	92940386	GFI1	0.649023	0.689254	0.793492	0.566505	0.3581	0.0015	-0.0065	0.0263	rs7515577	TC	0.976334	0.713297	0.362953	0.343005	0.1915	0	-0.0023	0.1087
rs41313373	1	92940411	GFI1	0.697288	0.86033	0.935772	0.978892	0	0.4221	0.2947	0	rs7515577	TC	0.519406	0.650114	0.993421	0.559718	0.0002	0.1264	0.1881	0
rs116093836	1	92940594	GFI1	0.69826	0.084531	0.05884	0.064292	0.11	0.0206	0.1745	0.0081	rs7515577	TC	0.923265	0.111399	0.033243	0.010808	0.0834	0	0.3539	0.1699
1_92940640	1	92940640	GFI1	0.396725	0.310774	0.112047	0.482967	0.0002	0	0.0311	0	rs7515577	TC	0.517232	0.065731	0.015596	0.228401	-0.0009	0.1511	0.3555	0.0191
rs1325432	1	92940850	GFI1	0.259492	0.568254	0.17381	0.993718	0.5901	0.1404	0.7923	0.0205	rs7515577	TC	0.032154	0.91177	0.288476	0.771024	0.6012	0.4105	1.225	0.0451
rs17131636	1	92940954	GFI1	0.875725	0.965878	0.890338	0.525817	0.0165	0	0	0.0042	rs7515577	TC	0.57119	0.949145	0.688783	0.693834	0	0	0	0.0079
rs41296171	1	92941012	GFI1	0.617974	0.677283	0.660591	0.745726	0.0691	0.0547	-0.0047	0.0253	rs7515577	TC	0.9559	0.689536	0.796269	0.480374	-0.0016	0	-0.0015	0.1022
rs189400817	1	92941208	GFI1	0.756527	0.995487	0.987135	0.902717	0	0	-0.0029	0	rs7515577	TC	0.55947	0.643342	0.893155	0.133756	0	0	-0.002	0
rs191572929	1	92941271	GFI1	0.30525	0.824496	0.443349	0.079319	0	0	0	0.2745	rs7515577	TC	0.275248	0.911964	0.66938	0.066407	0.0009	0	0	0.2296
rs4970714	1	92941357	GFI1	0.136935	0.252226	0.278854	0.702246	0.0588	0.767	0.7711	0.041	rs7515577	TC	0.78222	0.120876	0.486694	0.909873	0.1236	0.2539	0.0262	0
rs41300327	1	92941371	GFI1	0.634782	0.885874	0.824925	0.718179	0.0168	0	-0.0002	0	rs7515577	TC	0.608359	0.877917	0.858873	0.717111	0.0201	0	-0.0002	0
1_92941507	1	92941507	GFI1	0.815221	0.58699	0.915328	0.46765	0	0.0873	0.1088	0	rs7515577	TC	0.865985	0.972528	0.730122	0.751909	0	0.0968	0.2189	0
1_92941605	1	92941605	GFI1	0.372235	0.399867	0.641923	0.766213	0.2443	0	0	0.0172	rs7515577	TC	0.256941	0.806679	0.786628	0.185118	0.0285	0	0	0.0822
1_92941616	1	92941616	GFI1	0.340667	0.058186	0.300075	0.553476	0.3256	0	0	0.0089	rs7515577	TC	0.652632	0.065684	0.281131	0.493594	0.1445	0	-0.0006	0.0639
1_92944137	1	92944137	GFI1	0.996258	0.45954	0.3993	0.907067	0.1299	0	0	0	rs7515577	TC	0.941291	0.419441	0.477381	0.664985	-0.0005	0	0	0.0008
rs80337126	1	92944188	GFI1	0.66276	0.110227	0.109623	0.520371	0.0006	0.054	0.0476	0	rs7515577	TC	0.740906	0.052736	0.060137	0.499997	0.0055	0.1819	0.1199	0
1_92945892	1	92945892	GFI1	0.429554	0.251634	0.460303	0.690575	0.1378	0	0	0.0241	rs7515577	TC	0.240288	0.984204	0.906742	0.22695	0.0017	0	0	0.0372
rs114487177	1	92946037	GFI1	0.952249	0.613337	0.331393	0.225427	0.1153	0	0	0.1833	rs7515577	TC	0.836061	0.540292	0.289114	0.206111	0.151	0	-0.0047	0.2363
rs6666973	1	92946226	GFI1	0.815221	0.58699	0.915328	0.46765	0	0.0742	0	0	rs7515577	TC	0.865985	0.972528	0.730122	0.751909	0	0.0958	0.0017	0
rs114464352	1	92946296	GFI1	0.497537	0.065686	0.038403	0.952142	0.1252	0.0247	0.0086	0	rs7515577	TC	0.749842	0.007836	0.004736	0.679613	0.1324	0.0417	0.0212	0
rs149914857	1	92946625	GFI1	0.954454	0.188891	0.230176	0.519555	0	0	0.0649	0.0009	rs7515577	TC	0.911242	0.368604	0.282359	0.310011	0	0.0014	0.0195	0.0098
rs74101165	1	92948384	GFI1	0.83524	0.799432	0.812456	0.527784	0	0	0	0	rs7515577	TC	0.354389	0.164467	0.778723	0.551651	0	0	0	0
rs143913803	1	92948551	GFI1	0.719771	0.017856	0.059581	0.492167	0.03	0	-0.0001	0	rs7515577	TC	0.707469	0.017766	0.058785	0.559626	0.0362	0	0	0
1_92948591	1	92948591	GFI1	0.704838	0.630325	0.786183	0.896293	-0.0088	0	-0.0005	0	rs7515577	TC	0.875821	0.410823	0.539313	0.869525	0	0	-0.0043	0
1_92948932	1	92948932	GFI1	0.973832	0.960186	0.358662	0.032546	0	0.0194	0.0282	0.1013	rs7515577	TC	0.529722	0.800701	0.527395	0.028359	-0.0001	0.0201	0.0001	0.0702
rs34631763	1	92948938	GFI1	0.387771	0.001748	0.001574	0.249142	0.0432	0.478	0.2789	0	rs7515577	TC	0.54697	0.006191	0.011887	0.486761	0	0.1287	0.3568	0
rs139390290	1	92949098	GFI1	0.605296	0.452728	0.403784	0.32528	0.0283	0.0132	-0.0036	0.0731	rs7515577	TC	0.983806	0.776572	0.343962	0.232142	-0.0008	0	-0.0014	0.0817
rs12094593	1	92949240	GFI1	0.392218	0.830613	0.880114	0.213547	-0.0007	0	-0.0018	0	rs7515577	TC	0.492766	0.802572	0.955728	0.28052	0	0	0	0
rs187534724	1	92949327	GFI1	0.712873	0.274686	0.2846	0.402521	0.007	0	0	0	rs7515577	TC	0.778788	0.354647	0.220951	0.276931	0	0	0	0
1_92949342	1	92949342		0.806423	0.750621	0.969065	0.48211	0	0	-0.0001	0	rs7515577	TC	0.604566	0.453611	0.643759	0.349531	0	0	0	0
1_92949416	1	92949416	GFI1	0.281463	0.65139	0.738988	0.924806	0.0478	0	0	0	rs7515577	TC	0.960362	0.61669	0.943403	0.623211	-0.0011	0	0	0
rs66635255	1	92952217	GFI1	0.596248	0.351168	0.516712	0.901975	NA	NA	NA	NA	rs7515577	TC	0.661279	0.343561	0.588883	0.868803	NA	NA	NA	NA
rs182689764	1	92974588	EVI5	0.727213	0.625139	0.707099	0.648927	-0.0006	0	-0.0021	0	rs7515577	TC	0.800224	0.584337	0.78247	0.810942	0	0	0	0
rs10782922	1	92974595	EVI5	0.03256	0.730628	0.929516	0.59845	0	1.5561	1.6533	0.0764	rs7515577	TC	1	1	1	1	0	1.4658	0.661	0.0809
rs150157046	1	92974636	EVI5	0.717032	0.680252	0.787494	0.805833	0.1366	0	-0.0007	0	rs7515577	TC	1	1	1	1	0.1412	0	0	-0.0001
1_92974650	1	92974650	EVI5	0.734373	0.145995	0.116928	0.922845	0	0.0175	0.1029	0	rs7515577	TC	0.441334	0.129562	0.117545	0.762289	0	0.0264	0.1592	0
rs12094086	1	92975316	EVI5	0.745938	0.669378	0.973446	0.10947	0	0.0018	0.0001	0	rs7515577	TC	0.82322	0.697673	0.95357	0.112509	0.0039	0.0025	0	-0.0001
rs148737514	1	92975430	EVI5	0.694089	0.318332	0.167574	0.057959	0	0	-0.001	0.2054	rs7515577	TC	0.578627	0.318781	0.247103	0.124267	0	0	-0.0009	0.1241
rs41286801	1	92975464	EVI5	0.902847	0.052699	0.148441	0.972644	0.0022	0.6723	0.1026	0	rs7515577	TC	0.668656	0.078675	0.39541	0.869722	0.0122	0.2545	0.1521	0
rs4970700	1	92975493	EVI5	0.115946	0.242269	0.259073	0.703606	0.1197	0.5945	0.5356	0.0198	rs7515577	TC	0.841391	0.10865	0.453625	0.911292	0.1638	0.1565	0.0005	0
rs1886683	1	92976023	EVI5	0.03256	0.730628	0.929516	0.59845	0	1.6317	1.7199	0.0866	rs7515577	TC	1	1	1	1	0	1.5288	0.6995	0.0881
rs12125468	1	92976191	EVI5	0.750161	0.686258	0.900755	0.672901	0	0.0058	0	0	rs7515577	TC	0.808058	0.746329	1	0.597824	0	0.006	0.012	0
rs6690764	1	92976590	EVI5	0.019962	0.580945	0.998404	0.693634	0	1.7591	1.8018	0.0705	rs7515577	TC	0.562445	0.206862	0.537848	0.306031	0	1.56	0.6826	0.1076
1_92976663	1	92976663	EVI5	0.769278	0.15477	0.144921	0.413704	0.0121	0	-0.0001	0.0025	rs7515577	TC	0.879858	0.146985	0.10531	0.278714	0.0103	0	-0.0002	0
rs201438372	1	92976685	EVI5	0.069591	0.117061	0.134297	0.366682	0.0069	0.088	0.0383	0.0881	rs7515577	TC	0.044894	0.143105	0.1487	0.314693	0.0444	0.102	0.0489	0.1352
rs1886682	1	92977275	EVI5	0.03256	0.730628	0.929516	0.59845	0	1.6481	1.7199	0.078	rs7515577	TC	1	1	1	1	0	1.5138	0.6778	0.0796
rs143306181	1	92977441	EVI5	0.565426	0.009106	0.005296	0.795851	NA	NA	NA	NA	rs7515577	TC	0.749842	0.007836	0.004736	0.679613	NA	NA	NA	NA
rs142123299	1	92977880	EVI5	0.727213	0.625139	0.707099	0.648927	-0.0007	0	-0.002	0	rs7515577	TC	0.800224	0.584337	0.78247	0.810942	0	0	0	0
rs41286807	1	92978200	EVI5	0.425373	0.508191	0.831953	0.698619	0.0277	0.1115	0	0.0993	rs7515577	TC	0.586315	0.482996	0.897853	0.482043	0.1159	0.0089	0	0
1_92979311	1	92979311	EVI5	0.640499	0.041209	0.029359	0.856357	0.4092	0.866	0.6116	0.1789	rs7515577	TC	0.587104	0.031714	0.017487	0.866279	-0.0029	0.8151	0.9601	0.0239
rs6603979	1	92979354	EVI5	0.03256	0.730628	0.929516	0.59845	0	1.5949	1.6743	0.0772	rs7515577	TC	1	1	1	1	0	1.4997	0.6641	0.0863
rs201450382	1	92979403	EVI5	0.000395	0.818149	0.461743	0.394314	0.5249	0	-0.0015	0.0675	rs7515577	TC	0.004635	0.959647	0.401131	0.514204	0.191	0	0	0.0525
1_92979426	1	92979426	EVI5	0.570809	0.057263	0.149563	0.758748	0.0151	0.0543	0.0191	0.0077	rs7515577	TC	0.540701	0.053723	0.13856	0.74803	0.0123	0.0636	0.0233	0.0102
rs41286809	1	92979432	EVI5	0.069534	0.392447	0.589269	0.088383	0	0	0	0.0018	rs7515577	TC	0.092639	0.370174	0.436891	0.165646	0	0	-0.0022	0.1008
rs183854416	1	92979460	EVI5	0.201949	0.827576	0.421254	0.527233	0.5952	0.0976	0.3331	0.0229	rs7515577	TC	0.180044	0.785973	0.980296	0.108801	0.3518	0.3547	0.4728	0.3935
rs11808092	1	93073228	EVI5	0.186429	0.095811	0.109133	0.88939	0	0.4049	0.1297	0.1003	rs7515577	TC	0.968273	0.063603	0.216623	0.719059	0	0.236	0.1668	0.0201
rs141343784	1	93073240	EVI5	0.512463	0.134571	0.226982	0.629349	0.4235	1.2756	1.7195	0.411	rs7515577	TC	0.69669	0.239396	0.663211	0.438824	0.2819	0.612	0.1981	0.1251
rs7514716	1	93089823	EVI5	0.233	0.528204	0.583547	0.428265	0	2.0615	2.0911	0.0665	rs7515577	TC	0.976823	0.410046	0.349309	0.552239	0	1.6016	0.8288	0.1253
rs201103592	1	93089879	EVI5	0.657722	0.590595	0.218109	0.117177	0.0159	0	0.0087	0.0412	rs7515577	TC	0.721626	0.632672	0.229545	0.099262	0.019	0	0.0167	0.0538
1_93089914	1	93089914	EVI5	0.540146	0.03641	0.038195	0.693104	0.028	0.0127	0	-0.0003	rs7515577	TC	0.506707	0.040218	0.046389	0.720869	0.044	0.024	0	0.0001
1_93091333	1	93091333	EVI5	0.078881	0.591519	0.728302	0.354455	0.0001	0	0	0	rs7515577	TC	1	1	1	1	0	0	0.0001	0
rs112642730	1	109727653	KIAA1324	0.09316	0.737653	0.565524	0.499598	0.3063	0.4993	1.5699	0.0479	rs629301	LDL,TC	0.504009	0.940337	0.485909	0.308664	0	0.103	0.3641	0
1_109734023	1	109734023	KIAA1324	0.282539	0.114859	0.217913	0.749096	0	0.0316	0	0.0792	rs629301	LDL,TC	0.450421	0.509355	0.581765	0.517277	0	0	-0.0021	0.0588
rs186670906	1	109734116	KIAA1324	0.595453	0.192447	0.235073	0.933808	0	0.007	0.0001	0.0049	rs629301	LDL,TC	0.393215	0.134446	0.184968	0.822338	0	0.0067	0.0045	0
rs61748640	1	109734351	KIAA1324	0.853464	0.500682	0.531902	0.880235	0	0	0	0	rs629301	LDL,TC	0.839569	0.390404	0.419434	0.927506	0	0	-0.0001	0
rs2359246	1	109737063	KIAA1324	0.021851	0.763545	0.469045	0.818311	0.0629	0.6492	2.3519	0.0439	rs629301	LDL,TC	0.055435	0.753216	0.74819	0.897042	0	0.2304	0.7971	0.0228
rs2359245	1	109737090	KIAA1324	0.023792	0.913068	0.377682	0.776645	0.0522	0.9369	2.5192	0.0337	rs629301	LDL,TC	0.05341	0.797045	0.707352	0.892177	0	0.2372	0.8101	0.0209
rs2359244	1	109737132	KIAA1324	0.015791	0.928438	0.264128	0.764284	0.0504	0.9775	2.5162	0.0487	rs629301	LDL,TC	0.03747	0.986181	0.505654	0.800885	0	0.252	0.7838	0.0487
rs2359243	1	109737172	KIAA1324	0.024732	0.880702	0.399276	0.783894	0.0485	0.9462	2.5167	0.0271	rs629301	LDL,TC	0.055435	0.753216	0.74819	0.897042	0	0.2362	0.805	0.0149
rs61756684	1	109740128	KIAA1324	0.153803	0.282162	0.444883	0.115856	0.047	0.3349	0.2378	0.5331	rs629301	LDL,TC	0.142723	0.244114	0.387231	0.077774	0.0315	0.2338	0.1176	0.4834
rs143231441	1	109740138	KIAA1324	0.126158	0.902265	0.711929	0.62343	0.0867	0	0.0228	0	rs629301	LDL,TC	0.106221	0.980523	0.647328	0.582384	0.1182	0	0.0311	0
1_109740180	1	109740180	KIAA1324	0.641305	0.865205	0.871442	0.96114	0	0	-0.0005	0	rs629301	LDL,TC	0.589872	0.898944	0.904754	0.858437	-0.0001	0	-0.0003	0
rs2296696	1	109740548	KIAA1324	0.70145	0.989177	0.876585	0.88626	0	0.3338	0.7783	0.0055	rs629301	LDL,TC	0.938268	0.507977	0.768322	0.483116	0	0.4068	0.4765	0.2205
rs41301271	1	109741165	KIAA1324	0.32091	0.114661	0.361545	0.816347	0.0004	0	0	0	rs629301	LDL,TC	0.7489	0.066832	0.12636	0.711523	0	0	0	0
rs913178	1	109742452	KIAA1324	0.090806	0.345029	0.295611	0.812799	0.0016	0.1045	0.0004	0	rs629301	LDL,TC	0.211268	0.482474	0.302901	0.851608	0	0	0	0
1_109742457	1	109742457	KIAA1324	0.655191	0.759438	0.724768	0.315616	0	0	0	0	rs629301	LDL,TC	0.570648	0.642242	0.380406	0.608767	-0.0005	0	-0.0021	0
rs913179	1	109742485	KIAA1324	0.072416	0.34943	0.287633	0.798159	0	0.0782	0.0005	0	rs629301	LDL,TC	0.16232	0.524693	0.311255	0.869774	0	0	0	0
rs202013385	1	109742595	KIAA1324	0.118443	0.990492	0.464709	0.636671	0.0049	0.0344	0.0002	0	rs629301	LDL,TC	0.872287	0.863707	0.638897	0.690765	-0.0012	0	-0.0011	0
1_109743462	1	109743462	KIAA1324	0.770386	0.778499	0.569272	0.31008	0	0	0	0.0571	rs629301	LDL,TC	0.873671	0.982376	0.714345	0.310115	0	0	0	0.0614
rs540644104	1	109743512	KIAA1324	0.974298	0.252048	0.175678	0.644566	0	0.0061	0.098	0	rs629301	LDL,TC	0.908187	0.399287	0.295236	0.67929	0	0.0115	0.123	0
rs200974698	1	109743535	KIAA1324	0.742026	0.795229	0.965748	0.683522	0	0	0	0	rs629301	LDL,TC	0.765708	0.785438	0.942436	0.609742	-0.0003	0	0	0
rs75088164	1	109745674	KIAA1324	0.508367	0.779138	0.907155	0.719627	0	0	-0.0091	0	rs629301	LDL,TC	0.958698	0.62984	0.746657	0.738048	0	0	0	0
1_109745677	1	109745677	KIAA1324	0.737127	0.673479	0.813759	0.42936	0.0614	0	-0.0001	0.0188	rs629301	LDL,TC	0.846087	0.707612	0.837772	0.481362	0	0	-0.0003	-0.0001
rs3832017	1	109745775	KIAA1324	0.076747	0.827461	0.916138	0.674461	NA	NA	NA	NA	rs629301	LDL,TC	0.111922	0.874711	0.865483	0.676196	NA	NA	NA	NA
1_109745839	1	109745839	KIAA1324	0.400096	0.797027	0.680806	0.170571	0	0.1214	0.0851	0.0048	rs629301	LDL,TC	0.444879	0.53768	0.920432	0.187659	0	0.0124	0.0174	0
rs531312411	1	109745893	KIAA1324	0.653476	0.357582	0.47744	0.642413	0.0001	0.0919	0.0862	0.0026	rs629301	LDL,TC	0.625654	0.323969	0.390697	0.549842	0.0002	0.1377	0.1287	0.003
rs547871188	1	109745894	KIAA1324	0.787548	0.208326	0.458781	0.235145	0	0	-0.0012	0	rs629301	LDL,TC	0.37907	0.133749	0.456864	0.406638	0.0455	0	-0.0013	-0.0002
1_109745910	1	109745910	KIAA1324	0.024314	0.675425	0.545618	0.139989	0.0975	0.0139	0.0001	0.042	rs629301	LDL,TC	0.023537	0.485598	0.378415	0.165985	0.1248	0.0316	0.0116	0.0394
rs17034497	1	109746153	KIAA1324	0.544986	0.22062	0.387157	0.284132	0	0	-0.0001	0	rs629301	LDL,TC	0.461743	0.165944	0.304416	0.206954	0.0048	0	0	0
rs11369308	1	109746228	KIAA1324	0.820419	0.475031	0.51378	0.505354	NA	NA	NA	NA	rs629301	LDL,TC	0.988274	0.369985	0.342671	0.513266	NA	NA	NA	NA
1_109747247	1	109747247	KIAA1324	1	1	1	1	0	0	0	0	rs629301	LDL,TC	1	1	1	1	0	0	0	0
rs17034539	1	109747635	KIAA1324	0.199808	0.815015	0.901718	0.160136	0	0.0554	0.5788	0.0023	rs629301	LDL,TC	0.429334	0.904371	0.840382	0.129087	0	0	0.0453	0
rs17034541	1	109747819	KIAA1324	0.648635	0.877681	0.824992	0.359395	0.0637	0.3103	0.2674	0.4832	rs629301	LDL,TC	0.740557	0.676574	0.550121	0.292555	0.0594	0.2843	0.1564	0.4079
rs193195800	1	109747847	KIAA1324	0.775541	0.957024	0.743209	0.718217	0.4826	0	-0.0002	0.0499	rs629301	LDL,TC	0.660887	0.423697	0.958406	0.148778	0.3543	0	-0.0031	0.1681
1_109748155	1	109748155	KIAA1324	0.698092	0.884594	0.937584	0.570254	0	0	-0.0001	0	rs629301	LDL,TC	0.855967	0.980167	0.863863	0.659898	0.0085	0	0	0
rs144604493	1	109748306	KIAA1324	0.595453	0.192447	0.235073	0.933808	0	0	-0.0001	0	rs629301	LDL,TC	0.393215	0.134446	0.184968	0.822338	0.001	0	0	0.0027
rs3197232	1	109748940	KIAA1324	0.968839	0.304523	0.604153	0.261661	0.0703	0	0.0622	0.0514	rs629301	LDL,TC	0.976906	0.187174	0.394065	0.281718	0	0	0	0
rs3197233	1	109749071	KIAA1324	0.300807	0.288536	0.568855	0.861604	0.1067	0.0081	0	0.0226	rs629301	LDL,TC	0.692312	0.165501	0.255535	0.84116	0	0	0	0
rs3088350	1	109749093	KIAA1324	0.316102	0.318032	0.541227	0.96599	0.1024	0.0157	0	0.0189	rs629301	LDL,TC	0.724221	0.173421	0.221019	0.96667	0	0	0	0
rs3814307	1	109749095	KIAA1324	0.590569	0.181602	0.145163	0.793321	0	0.127	0.0234	0	rs629301	LDL,TC	0.47993	0.351546	0.139185	0.53841	0	0.1287	0.034	0
rs201306186	1	109766563	SARS	0.099659	0.129717	0.054551	0.000706	-0.0015	0.0098	0.172	0.2165	rs629301	LDL,TC	0.101778	0.173924	0.076732	0.000458	0.0185	0.0637	0.251	0.3855
rs2182598	1	109766687	SARS	0.018585	0.656337	0.23946	0.760148	0.0412	0.002	0.0227	0	rs629301	LDL,TC	0.009997	0.573955	0.179195	0.713453	0.0742	0.0107	0.0525	0
rs683182	1	109771063	SARS	0.713972	0.962658	0.634978	0.582757	0.0057	0.1322	0.157	0.1132	rs629301	LDL,TC	0.512062	0.50717	0.329341	0.609732	0.0018	0.1385	0.0112	0.0496
rs59776706	1	109773440	SARS	0.611285	0.638197	0.24549	0.041104	0.0065	0.8013	0.0334	0.11	rs629301	LDL,TC	0.499077	0.824111	0.292817	0.012405	0.204	1.0093	0.0985	0.0423
rs140717526	1	109779073	SARS	0.990035	0.565855	0.606457	1	0	0.0646	0.0003	0	rs629301	LDL,TC	0.946457	0.55422	0.615881	0.919154	-0.0022	0.0702	0.0643	0
rs141173120	1	109780501	SARS	0.924177	0.798428	0.60222	0.580227	0	0	-0.0004	0.0091	rs629301	LDL,TC	0.936078	0.905219	0.753134	0.515795	0	0	-0.0003	0.0074
rs199921829	1	109792923	CELSR2	0.43146	0.560547	0.660474	0.61877	0	0.0626	0	0.0167	rs629301	LDL,TC	0.40076	0.374981	0.686973	0.237021	0	0.0524	0	0.0982
rs112983744	1	109792973	CELSR2	0.893668	0.131374	0.276511	0.9596	0	0.0719	-0.0002	0	rs629301	LDL,TC	0.844594	0.156901	0.443825	0.597522	0	0.0576	0.0531	0
rs142746289	1	109793034	CELSR2	0.735234	0.514306	0.782259	0.912316	0.0069	0	-0.0064	0	rs629301	LDL,TC	0.550102	0.299983	0.521707	0.897957	0.0065	0.0196	-0.0054	0
rs62623708	1	109793077	CELSR2	0.551604	0.045585	0.016972	0.02202	0.0482	0.4915	0.5895	0.2985	rs629301	LDL,TC	0.533125	0.057391	0.027421	0.037366	0.0581	0.506	0.6306	0.2967
rs41279700	1	109793319	CELSR2	0.640199	0.186289	0.151956	0.568182	0.2317	0.5744	0.7654	0	rs629301	LDL,TC	0.345154	0.163184	0.062556	0.297853	0.0813	0.4681	0.5333	0.0005
rs372864529	1	109793481	CELSR2	0.278208	0.769638	0.994707	0.694522	0	0	0	0	rs629301	LDL,TC	0.041779	0.456313	0.489319	0.11951	0.0238	0	0	0
1_109793483	1	109793483	CELSR2	0.083948	0.436812	0.088779	0.327863	0.0851	0.0966	0.123	0	rs629301	LDL,TC	0.127888	0.427045	0.080214	0.232481	0.0266	0.1027	0.1536	0.0991
1_109793484	1	109793484	CELSR2	0.146482	0.399472	0.349413	0.454681	0.0212	0.0334	0.0368	0	rs629301	LDL,TC	0.10721	0.537168	0.414223	0.461403	0.0196	0.0281	0.0349	0
rs200088003	1	109793499	CELSR2	0.576568	0.381993	0.320574	0.893775	0.0716	0	-0.0041	0	rs629301	LDL,TC	0.743179	0.282908	0.328014	0.926923	-0.0007	0	-0.0045	0
rs139971294	1	109793604	CELSR2	0.770908	0.55633	0.677707	0.782326	-0.0004	0	-0.0006	0	rs629301	LDL,TC	0.744345	0.31091	0.340919	0.851048	-0.0003	0	0.0002	0
rs149311467	1	109793851	CELSR2	0.367833	0.435154	0.466344	0.438745	0	0	0	0	rs629301	LDL,TC	0.956059	0.448919	0.32979	0.522937	0	0.0807	0.0009	0
1_109794700	1	109794700	CELSR2	0.872199	0.690367	0.406727	0.444716	0	0	-0.0004	0.0522	rs629301	LDL,TC	0.674221	0.551163	0.499886	0.684592	0.0074	0	-0.0006	0
rs413380	1	109795026	CELSR2	0.144045	0.429054	0.186209	0.401228	0	1.2167	0.5651	0.4126	rs629301	LDL,TC	0.034738	0.877043	0.727635	0.123434	0.0125	0.9482	0.6932	0.6974
rs369355603	1	109795089	CELSR2	0.452462	0.07084	0.104327	0.283593	0.0785	0	0.05	0.0516	rs629301	LDL,TC	0.477492	0.123103	0.166655	0.32437	0.0918	0	0.0588	0.0401
rs79223332	1	109801106	CELSR2	0.945797	0.916334	0.928411	0.718428	0	0	0	0	rs629301	LDL,TC	0.087861	0.58089	0.800863	0.467797	0.0485	0	0	0.0327
rs684138	1	109801121	CELSR2	0.604747	0.166289	0.288018	0.948413	0.2197	0.0037	0	0.0805	rs629301	LDL,TC	0.639823	0.253507	0.240558	0.549223	0.0938	0.0196	0	0.2163
rs75237799	1	109801345	CELSR2	0.92857	0.122128	0.196636	0.680252	0	0.1039	0.0168	0	rs629301	LDL,TC	0.752939	0.270126	0.499371	0.822268	-0.0011	0.0092	-0.0006	0
rs138543788	1	109801543	CELSR2	0.077996	0.303104	0.782437	0.014592	0	0	0	0.0248	rs629301	LDL,TC	0.300258	0.379751	0.653625	0.278919	0	0	0	0
1_109801687	1	109801687	CELSR2	0.293754	0.697268	0.877518	0.232066	0.1378	0.0456	0.0827	0	rs629301	LDL,TC	1	1	1	1	0.0545	0.0505	0.1312	0.027
rs115077620	1	109803697	CELSR2	0.09449	0.660507	0.851751	0.316837	0	0.0721	0.0096	0.0221	rs629301	LDL,TC	0.062686	0.640904	0.749314	0.271927	0	0.0192	-0.0008	0.0171
rs112344399	1	109804201	CELSR2	0.153803	0.282162	0.444883	0.115856	0.0461	0.332	0.2426	0.5328	rs629301	LDL,TC	0.142723	0.244114	0.387231	0.077774	0.0306	0.2309	0.12	0.488
rs151032836	1	109804959	CELSR2	0.052634	0.254043	0.428451	0.203783	0.0001	0	0.0001	0	rs629301	LDL,TC	0.044992	0.197637	0.386516	0.195218	0.0001	0.0033	0.0001	0
1_109804970	1	109804970	CELSR2	0.35853	0.613965	0.870429	0.877615	-0.0004	0.0498	0.0305	0	rs629301	LDL,TC	1	1	1	1	0.0236	0.0361	0.0591	0
rs139675369	1	109805016	CELSR2	0.745938	0.669378	0.973446	0.10947	0.0044	0	-0.0002	0.0039	rs629301	LDL,TC	0.849507	0.644714	0.896475	0.121081	0.0116	0	0	0
1_109805025	1	109805025	CELSR2	0.941768	0.681261	0.474857	0.300268	0	0	-0.0016	0	rs629301	LDL,TC	0.972366	0.594736	0.366126	0.265514	0	0	0.0217	-0.0002
rs145591944	1	109805030	CELSR2	0.052634	0.254043	0.428451	0.203783	0.0099	0	0	0	rs629301	LDL,TC	0.044992	0.197637	0.386516	0.195218	0.0027	0	-0.0002	0
rs202022169	1	109805568	CELSR2	0.973303	0.41278	0.391948	0.481069	0.0514	0.1178	0.0728	0	rs629301	LDL,TC	0.825073	0.436247	0.4276	0.530519	0.0494	0.1181	0.0646	0
rs145491260	1	109805810	CELSR2	0.432787	0.802112	0.926646	0.796976	0	0.0467	-0.001	0	rs629301	LDL,TC	0.429989	0.5586	0.832081	0.831806	0	0.0792	-0.0006	0
rs41309211	1	109805867	CELSR2	0.198973	0.136108	0.240495	0.245633	0.0422	0.1324	0.1099	0.5088	rs629301	LDL,TC	0.19733	0.104073	0.182922	0.162614	0.0204	0.0624	0.017	0.4262
rs653635	1	109806313	CELSR2	0.490373	0.147373	0.239986	0.859853	0.1397	0.0277	0	0.1134	rs629301	LDL,TC	0.265357	0.290555	0.234046	0.855622	0	0.0242	0	0.1372
1_109806332	1	109806332	CELSR2	0.909161	0.608304	0.772096	0.990833	0	0	0	0	rs629301	LDL,TC	0.429607	0.213184	0.894631	0.48914	0	0	0	0
rs149362463	1	109806773	CELSR2	0.973255	0.348401	0.336006	0.775952	-0.0001	0	-0.0003	0	rs629301	LDL,TC	0.955499	0.256211	0.235388	0.743431	-0.0001	0	-0.0004	0
1_109806826	1	109806826	CELSR2	0.012804	0.197541	0.366401	0.042461	0.0481	0	0	0.2019	rs629301	LDL,TC	0.040232	0.761477	0.710608	0.023332	0.1011	0	0	0.2732
rs6698843	1	109806834	CELSR2	0.556111	0.186402	0.096995	0.503774	0	0.5137	0.5312	0.0229	rs629301	LDL,TC	0.957024	0.383392	0.317212	0.608769	0	0.8115	0.5669	0.0659
rs6689614	1	109807099	CELSR2	0.798464	0.103398	0.039882	0.474336	0	0.4324	0.3787	0	rs629301	LDL,TC	0.909859	0.145962	0.11846	0.52797	0	0.5817	0.4155	0
rs6657811	1	109807283	CELSR2	0.364837	0.395631	0.341811	0.747206	0	0.0931	0.1996	0	rs629301	LDL,TC	0.761303	0.60092	0.45718	0.212304	0	0.0278	0.1914	0.0037
rs138787753	1	109808423	CELSR2	0.830452	0.358118	0.347616	0.583704	0	0	-0.0001	0	rs629301	LDL,TC	0.793063	0.425492	0.382423	0.605986	0.0038	0	-0.0001	0.0001
1_109808424	1	109808424	CELSR2	0.720289	0.109575	0.127482	0.263169	0.0493	0	0	0	rs629301	LDL,TC	0.64495	0.095281	0.089411	0.252739	0.0564	0	-0.0018	0
rs201415723	1	109808441	CELSR2	0.090056	0.888564	0.585875	0.382948	0.0555	0.024	-0.0008	0.0179	rs629301	LDL,TC	0.107078	0.853937	0.480375	0.626086	0.0024	0.0023	-0.0009	0
1_109808852	1	109808852	CELSR2	0.527236	0.408608	0.521333	0.781773	-0.0002	0.0373	0.0342	0	rs629301	LDL,TC	0.439894	0.489395	0.557858	0.797102	-0.0004	0.0426	0.0422	0
rs61761209	1	109810183	CELSR2	0.413662	0.90586	0.658787	0.550905	0	0	0	0	rs629301	LDL,TC	0.650659	0.741132	0.927392	0.489732	0.0393	0	0	0
rs72703203	1	109810200	CELSR2	0.106762	0.619941	0.311756	0.339351	0	0	0	0	rs629301	LDL,TC	0.277737	0.213904	0.04747	0.035193	0	0	0	0
rs72703204	1	109810201	CELSR2	0.106762	0.619941	0.311756	0.339351	0	0	0	0	rs629301	LDL,TC	0.277737	0.213904	0.04747	0.035193	0	0	0	0
rs2281894	1	109810544	CELSR2	0.134871	0.202571	0.091853	0.330621	0	0.1631	0.1588	0	rs629301	LDL,TC	0.226824	0.035373	0.011767	0.763147	0.0204	0.448	0.5725	0.0577
rs148006855	1	109811522	CELSR2	0.160558	0.996258	0.917767	0.44358	0.0557	0	0	0	rs629301	LDL,TC	0.114932	0.779015	0.83104	0.289445	0.0835	0	-0.0005	0.0147
rs150344250	1	109811858	CELSR2	0.835767	0.624576	0.592077	0.28565	0.0254	0.0244	0	0	rs629301	LDL,TC	0.560974	0.325205	0.512344	0.971661	0.0179	0	-0.0001	-0.0001
rs17035649	1	109812606	CELSR2	0.756969	0.953067	0.989536	0.970068	0	0	0	0	rs629301	LDL,TC	0.246265	0.707751	0.707576	0.284534	0.1047	0	0	0.01
rs143134819	1	109813613	CELSR2	0.745938	0.669378	0.973446	0.10947	0.0001	0	-0.0002	0	rs629301	LDL,TC	0.849507	0.644714	0.896475	0.121081	0.0001	0	0	0
rs192472023	1	109813656	CELSR2	0.780155	0.487898	0.240508	0.312067	0.265	0.1709	0.5792	0.0016	rs629301	LDL,TC	0.188738	0.393965	0.418306	0.534831	0.5617	0	0.0297	0
rs17035665	1	109813719	CELSR2	0.566267	0.558707	0.567419	0.124602	0	0	0.0008	0	rs629301	LDL,TC	0.971505	0.774878	0.94995	0.630269	0	0	0	0
rs199558129	1	109814033	CELSR2	0.437653	0.781283	1	0.879759	0	0	0	0	rs629301	LDL,TC	0.414443	0.584788	0.855738	0.900388	0	0	-0.0001	0
rs199953383	1	109814119	CELSR2	0.715878	0.232634	0.296626	0.734773	0	0	0	0	rs629301	LDL,TC	0.839045	0.148636	0.171444	0.602457	0	0	-0.0001	0
rs202085579	1	109815036	CELSR2	0.35424	0.138671	0.040194	0.008873	0	0.0221	0.0741	0.0426	rs629301	LDL,TC	0.520457	0.203476	0.049506	0.011714	-0.0002	0.046	0.1329	0.0929
rs79868705	1	109815074	CELSR2	0.484456	0.404018	0.161971	0.603829	0	0.2136	0.4788	0.1771	rs629301	LDL,TC	0.875192	0.44702	0.888829	0.635367	0	0.2357	0.617	0.1449
rs611917	1	109815252	CELSR2	0.017209	0.288213	0.16564	0.172851	0	0	0	0.0012	rs629301	LDL,TC	0.02766	0.250217	0.294544	0.511659	0	0	0	0
rs6670347	1	109815368	CELSR2	0.496727	0.631591	0.277984	0.586874	0	0.0295	0.1992	0.1913	rs629301	LDL,TC	0.856804	0.179478	0.701388	0.616208	0	0.0075	0.2329	0.1581
1_109815813	1	109815813	CELSR2	0.942447	0.01291	0.019702	0.199555	0	0.0753	0.0518	0.1569	rs629301	LDL,TC	0.114816	0.428383	0.659396	0.57151	0.1386	0	-0.001	0
rs61799458	1	109815862	CELSR2	0.126158	0.902265	0.711929	0.62343	0.0768	0	0.0118	0	rs629301	LDL,TC	0.106221	0.980523	0.647328	0.582384	0.1087	0	0.0002	0
rs149683589	1	109815883	CELSR2	0.445965	0.772054	0.388608	0.25437	0.0135	0.0147	0.0119	0	rs629301	LDL,TC	0.42413	0.639937	0.286742	0.217942	0.0244	0.0223	0.0256	0
rs441853	1	109816176	CELSR2	0.620005	0.365052	0.503968	0.579824	0	0.0329	0	0	rs629301	LDL,TC	0.422959	0.21338	0.21104	0.329522	0	0.31	0.3552	0
rs41279720	1	109816189	CELSR2	0.504116	0.418642	0.245279	0.412322	0.0887	0	-0.0047	0	rs629301	LDL,TC	0.736212	0.234905	0.178994	0.414892	-0.0002	0	-0.0054	0.1063
rs74116311	1	109816898	CELSR2	0.081564	0.888193	0.747032	0.381844	0	0.0786	0.012	0.0208	rs629301	LDL,TC	0.040771	0.850985	0.801145	0.2748	0	0.0246	-0.0006	0.0157
rs7528419	1	109817192	CELSR2	0.077081	0.017909	0.010272	0.166019	0	0	0.1188	0	rs629301	LDL,TC	0.335051	0.705781	0.464204	0.21667	0	0	0	0
rs11102967	1	109817245	CELSR2	0.024425	0.203678	0.090753	0.086846	0	0	0.0144	0.0054	rs629301	LDL,TC	0.085894	0.310671	0.377416	0.48875	0	0	0.0009	0
rs41279722	1	109817299	CELSR2	0.527236	0.408608	0.521333	0.781773	-0.0003	0.0233	0.0176	0	rs629301	LDL,TC	0.439894	0.489395	0.557858	0.797102	-0.0003	0.031	0.0281	0
1_109817338	1	109817338	CELSR2	0.763517	0.398839	0.141058	0.112202	0	0.0023	0.084	0	rs629301	LDL,TC	0.802254	0.447288	0.122757	0.083856	0	0.0204	0.0012	0
1_109817422	1	109817422	CELSR2	0.915358	0.749438	0.976469	0.691071	0.0655	0	-0.003	0	rs629301	LDL,TC	0.808921	0.773637	0.964454	0.751219	0.1049	0	0	0.0171
rs1277917	1	109817479	CELSR2	0.200789	0.587896	0.846945	0.324509	0	0.005	0.0206	0.0032	rs629301	LDL,TC	0.315003	0.157536	0.472928	0.332618	0	0.017	0.1254	0
1_109817770	1	109817770	CELSR2	0.745938	0.669378	0.973446	0.10947	0.0092	0	0	0.0033	rs629301	LDL,TC	0.849507	0.644714	0.896475	0.121081	0.0012	0.0031	0	0.003
1_109817839	1	109817839	CELSR2	0.352632	0.911978	0.823039	0.863296	-0.0001	0.0041	0	0.0043	rs629301	LDL,TC	0.36477	0.97966	0.745842	0.893126	0	0.0046	0	0.0022
rs192338753	1	109817865	CELSR2	0.365153	0.415575	0.331356	0.672621	0	0	0	0	rs629301	LDL,TC	0.214785	0.37179	0.268875	0.583668	-0.0076	0	0.0933	0
rs659782	1	109817947	CELSR2	0.784113	0.428353	0.720678	0.429441	0	0.0007	0	0	rs629301	LDL,TC	0.45122	0.700874	0.646598	0.666874	0	0	0	0
1_109818101	1	109818101		0.60764	0.152814	0.084869	0.21093	0	0	-0.0006	0.1485	rs629301	LDL,TC	0.592022	0.103872	0.043505	0.164225	0	0	0.0004	0.1799
rs77579579	1	109818128	CELSR2	0.44988	0.620529	0.253466	0.522811	0	0.1545	0.3593	0.1541	rs629301	LDL,TC	0.891473	0.38665	0.921054	0.492543	0	0.2199	0.5281	0.1368
rs57677983	1	109818158	CELSR2	0.112995	0.085839	0.064869	0.437266	0	0	0.0015	0.0004	rs629301	LDL,TC	0.509169	0.227457	0.144239	0.02188	0	0	0	0
rs658437	1	109818263	CELSR2	0.685842	0.677292	0.85168	0.727665	0	0	-0.0007	0	rs629301	LDL,TC	0.956788	0.514933	0.95567	0.360156	0	0.0013	0.0786	0
rs658435	1	109818270	CELSR2	0.228633	0.113865	0.22766	0.344014	0.0991	0	0	0	rs629301	LDL,TC	0.076416	0.425347	0.396894	0.400099	0	0.0061	0	0
rs629301	1	109818306	CELSR2	0.071119	0.034737	0.020715	0.170975	0	0	0.0723	0.0007	rs629301	LDL,TC	0.998872	0.772123	1	0.580718	0	0	0	0
1_109818313	1	109818313	CELSR2	0.051797	0.05973	0.019167	0.871939	0.0762	0	0.0103	0	rs629301	LDL,TC	0.052861	0.012017	0.009772	0.759933	-0.001	0	0.0002	0
1_109822333	1	109822333	PSRC1	0.29301	0.99563	0.809995	0.154075	0	0	0	0.0532	rs629301	LDL,TC	0.078822	0.771597	0.596097	0.405359	0.0076	0	0	0
rs565496681	1	109822434	PSRC1	0.925882	0.468635	0.353939	0.164834	-0.0001	0	-0.0007	0.0488	rs629301	LDL,TC	0.99563	0.40094	0.322681	0.182584	-0.0003	0	-0.0008	0.0645
rs14000	1	109822509	PSRC1	0.267505	0.125976	0.260524	0.328148	0.1016	0.0022	0	0	rs629301	LDL,TC	0.089267	0.442957	0.434212	0.381653	0	0.0858	0	0
rs569409479	1	109822595	PSRC1	0.425658	0.46532	0.52696	0.88056	0.0353	0.0577	0.0002	0	rs629301	LDL,TC	0.903655	0.588405	0.817997	0.454434	0	0.1255	0.1057	0.053
1_109823181	1	109823181	PSRC1	0.915523	0.952302	0.868518	0.766424	0	0.0356	-0.0001	0	rs629301	LDL,TC	0.970996	0.883247	0.808847	0.777203	0	0.0332	0	0
rs116389032	1	109823457	PSRC1	0.747279	0.233062	0.079341	0.778425	0	0.0066	0.4749	0	rs629301	LDL,TC	0.416485	0.289211	0.130327	0.935663	0.0448	0.0043	0.1268	0
rs34863121	1	109823458	PSRC1	0.766756	0.809682	0.96648	0.616324	0.1115	0.1093	-0.0008	0.1124	rs629301	LDL,TC	0.275738	0.885112	0.989908	0.936626	0.1751	0.0641	-0.0002	0.0039
rs76057315	1	109823537	PSRC1	0.294492	0.251573	0.122023	0.386541	0.1992	0.5916	0.7578	0	rs629301	LDL,TC	0.120185	0.214099	0.047647	0.197588	0.0638	0.4563	0.5185	0.0065
rs75417653	1	109823574	PSRC1	0.641305	0.865205	0.871442	0.96114	0	0	-0.0003	0	rs629301	LDL,TC	0.589872	0.898944	0.904754	0.858437	0	0	-0.0003	-0.0001
rs72703210	1	109823962	PSRC1	0.20059	0.81191	0.290052	0.097039	0	0	0	0	rs629301	LDL,TC	0.588306	0.409278	0.071276	0.012197	0	0	0	0
rs35358959	1	109824250	PSRC1	0.711604	0.068651	0.027741	0.106053	0.3043	0.7539	0.7457	1.1628	rs629301	LDL,TC	0.372618	0.65996	0.225758	0.138595	0.3609	0.8305	0.8336	1.1877
1_109824336	1	109824336	PSRC1	0.333259	0.722295	0.738081	0.36005	-0.0001	0	0	0	rs629301	LDL,TC	0.290601	0.69734	0.711393	0.366711	0	0	0	0
rs11800211	1	109824361	PSRC1	0.140266	0.585661	0.716668	0.13246	0.0586	0	0.0001	0	rs629301	LDL,TC	0.106288	0.830256	0.807784	0.193274	0.1114	0.0641	0.079	0
1_109824387	1	109824387	PSRC1	0.78689	0.373444	0.280451	0.301566	0.0053	0	0	0.0065	rs629301	LDL,TC	0.767643	0.286957	0.211954	0.283921	0	0	0	0
1_109824408	1	109824408	PSRC1	0.895092	0.149048	0.29921	0.352147	0	0.1623	0.0656	0	rs629301	LDL,TC	0.598131	0.320082	0.240828	0.553278	0	0.0507	0.0464	0
rs116088372	1	109824576	PSRC1	0.857039	0.405634	0.40861	0.555626	0.0099	0	-0.0004	0	rs629301	LDL,TC	0.82072	0.233382	0.2556	0.637667	0.0012	0	0	0
rs41302083	1	109824680	PSRC1	0.980588	0.182971	0.173991	0.294484	0	0	-0.002	0	rs629301	LDL,TC	0.946114	0.127125	0.113626	0.24035	0	0	-0.0013	0
rs147287389	1	109825232	PSRC1	0.437744	0.471136	0.449726	0.135971	0	0	0	0	rs629301	LDL,TC	0.672655	0.103722	0.256561	0.56169	0	0	-0.0036	0.066
rs643457	1	109825360	PSRC1	0.494661	0.622342	0.479742	0.981529	0	0	-0.0007	0	rs629301	LDL,TC	0.910986	0.716186	0.551734	0.41252	0	0	0.1203	0
rs111316439	1	109825760	PSRC1	0.899537	0.326209	0.722447	0.766895	NA	NA	NA	NA	rs629301	LDL,TC	0.837068	0.391795	0.698727	0.911698	NA	NA	NA	NA
rs6669669	1	109825840	PSRC1	0.980199	0.238656	0.273993	0.598684	-0.0004	0	0	0	rs629301	LDL,TC	0.962302	0.196242	0.216182	0.705881	0	0	0	0
rs41306199	1	109835163	MYBPHL	0.418496	0.189625	0.052314	0.120793	0.0951	0.7885	0.6813	0.895	rs629301	LDL,TC	0.41878	0.843818	0.42206	0.220654	0.249	0.831	0.7312	0.7583
rs17036114	1	109836792	MYBPHL	0.932219	0.863877	0.498355	0.580767	0	0	-0.0042	0	rs629301	LDL,TC	0.74097	0.888047	0.568076	0.526933	0	0	-0.0044	0
rs3738777	1	109836835	MYBPHL	0.110242	0.451311	0.057349	0.371485	0	0.384	0.5905	0.1928	rs629301	LDL,TC	0.190392	0.992864	0.208291	0.099035	0	0.3769	1.1134	0.23
rs646335	1	109836842	MYBPHL	0.435386	0.83031	0.260623	0.506946	0	0.137	0.2316	0	rs629301	LDL,TC	0.3221	0.32397	0.936496	0.43709	0	0.2216	0.508	0
rs72703216	1	109837853	MYBPHL	0.789641	0.237726	0.215335	0.183086	0.0024	0.0893	0.141	0	rs629301	LDL,TC	0.924856	0.114215	0.073159	0.128968	0	0.0096	0.0518	0
rs629001	1	109838918	MYBPHL	0.434776	0.346381	0.211668	0.337505	0	0.1026	0.0068	0	rs629301	LDL,TC	0.900343	0.086207	0.024688	0.025917	0	0.013	0	0
rs557833601	1	109839391	MYBPHL	0.281607	0.09419	0.401575	0.468402	0.0001	0	0	0.0343	rs629301	LDL,TC	1	1	1	1	0.0036	0	-0.0001	0
rs604349	1	109839392	MYBPHL	0.93142	0.413845	0.231391	0.301177	0	0.0713	0.0078	0.4778	rs629301	LDL,TC	0.571842	0.940871	0.989658	0.8994	0.0025	0.1016	0.1511	0.3602
rs55660224	1	109839400	MYBPHL	0.708064	0.53877	0.207769	0.205662	0	0.1449	0.5648	0.5795	rs629301	LDL,TC	0.535374	0.904748	0.700391	0.489549	0.0001	0.0908	0.725	0.6313
rs1278285	1	109839433	MYBPHL	0.557377	0.423084	0.312683	0.253884	0.0011	0.0961	0.0855	0.234	rs629301	LDL,TC	0.364802	0.395419	0.279578	0.105391	0	0.0498	0.0383	0.1935
1_109839475	1	109839475	MYBPHL	0.853464	0.500682	0.531902	0.880235	0.0109	0	-0.0001	-0.0001	rs629301	LDL,TC	0.839569	0.390404	0.419434	0.927506	0.0001	0	0	0
rs151201446	1	109839482	MYBPHL	0.035544	0.348404	0.064002	0.069871	0.0133	0	0	0.1436	rs629301	LDL,TC	0.032168	0.067671	0.0644	0.042268	0.2634	0.055	0.098	0.0975
rs150334222	1	109839496	MYBPHL	0.291037	0.214281	0.494409	0.946067	0	0.0389	0	0	rs629301	LDL,TC	0.078659	0.098246	0.185274	0.291709	0.0091	0.2513	0.0952	0
rs142778245	1	109839519	MYBPHL	0.071605	0.865348	0.528914	0.847014	0	0	-0.0008	0	rs629301	LDL,TC	0.069585	1	0.388346	0.945099	0	0	-0.0007	0
rs140686948	1	109839726	MYBPHL	0.745938	0.669378	0.973446	0.10947	-0.0001	0	0	0	rs629301	LDL,TC	0.849507	0.644714	0.896475	0.121081	0.0001	0	-0.0002	0
rs3850615	1	109839738	MYBPHL	0.717614	0.133537	0.14249	0.371844	0	0.0062	0	0	rs629301	LDL,TC	0.651478	0.167643	0.237679	0.498986	0.0319	0.0133	0	0
rs147555110	1	109840110	MYBPHL	0.687426	0.593802	0.704685	0.432731	0.0007	0	0	0	rs629301	LDL,TC	0.523925	0.782849	0.879671	0.351163	0	0.0034	0.0001	0
rs76186504	1	109840169	MYBPHL	0.488783	0.071392	0.065465	0.114455	0	0.0278	0.2522	0.3711	rs629301	LDL,TC	0.583568	0.158325	0.183433	0.352918	0	0.006	0.4709	0.4667
rs114078488	1	109840753	MYBPHL	0.342496	0.906142	0.724996	0.604784	-0.0003	0.0069	-0.0003	0.1087	rs629301	LDL,TC	0.682451	0.624588	0.332193	0.15832	0	0.02	0.0474	0.2547
rs115030251	1	109840918	MYBPHL	0.386026	0.006836	0.119199	1	0.2767	0.8627	0.962	0.0091	rs629301	LDL,TC	0.201695	0.017493	0.298452	0.836159	0	0.2572	0.0432	0
rs72647817	1	109852217	SORT1	0.930951	0.289213	0.33385	0.928801	0.0166	0	0	0.1298	rs629301	LDL,TC	0.886808	0.528335	0.329556	0.884697	0.0829	0	0	0.1768
rs72647815	1	109852487	SORT1	0.899537	0.326209	0.722447	0.766895	0.0111	0.0182	0.0002	0.0096	rs629301	LDL,TC	0.837068	0.391795	0.698727	0.911698	0.0001	0.0187	0.0154	0.009
1_109852551	1	109852551	SORT1	0.91998	0.682959	0.917644	0.359092	0	0	-0.0001	0	rs629301	LDL,TC	0.832634	0.524861	0.825151	0.28511	0	0	0.0001	0
1_109852598	1	109852598	SORT1	0.935427	0.943967	0.745474	0.215022	0.6037	0.0247	0	0.1122	rs629301	LDL,TC	0.980786	0.735345	0.570763	0.179264	0	0	-0.0073	0
1_109852624	1	109852624	SORT1	0.691997	0.563714	0.374498	0.341427	0.0086	0	0	-0.0001	rs629301	LDL,TC	0.654359	0.53557	0.343525	0.341625	0.0001	0	0.0077	0
1_109853062	1	109853062		0.798017	0.361102	0.309204	0.360351	-0.0001	0	0.0135	0.0348	rs629301	LDL,TC	0.770116	0.401288	0.319507	0.349675	-0.0002	0	0.0002	0.0328
rs189679368	1	109853234	SORT1	0.957306	0.265874	0.137885	0.117207	0.0443	0	-0.0007	0.0724	rs629301	LDL,TC	0.934183	0.120548	0.04727	0.04463	-0.0015	0.0227	0.0275	0.036
rs141474472	1	109853852	SORT1	0.381355	0.900451	0.69591	0.575592	-0.0023	0.0417	0	0.0376	rs629301	LDL,TC	0.603072	0.966556	0.825345	0.299707	0	0	0	0.0945
rs72647808	1	109854030	SORT1	0.899537	0.326209	0.722447	0.766895	0.011	0.0125	0	0	rs629301	LDL,TC	0.837068	0.391795	0.698727	0.911698	0.0184	0.0183	0.0002	0
rs66852370	1	109854157	SORT1	0.00086	0.246143	1	0.877395	0.064	0.1858	0.072	0.0499	rs629301	LDL,TC	0.00058	0.182885	0.798649	0.771168	0.0078	0.0582	0.0483	0
rs72647806	1	109854279	SORT1	0.090056	0.888564	0.585875	0.382948	0.0237	0.0231	0	0.0247	rs629301	LDL,TC	0.107078	0.853937	0.480375	0.626086	-0.0004	0.0001	-0.0005	0
rs72647804	1	109855020	SORT1	0.192548	0.382865	0.34256	0.981772	0.3971	0	0	0.2309	rs629301	LDL,TC	0.292639	0.23015	0.178452	0.615778	0.5642	0	0	0.011
rs192172116	1	109855330	SORT1	0.535208	0.368213	0.265213	0.33632	0	0.0383	0.0877	0.0385	rs629301	LDL,TC	0.59106	0.299459	0.198562	0.374626	0	0.0458	0.1145	0.0438
rs461200	1	109855404	SORT1	0.083391	0.022163	0.192816	0.903009	0.0271	0.5423	0.6416	0.3767	rs629301	LDL,TC	0.113797	0.010122	0.225277	0.776028	0	0.2866	0.0349	0.0507
rs562188643	1	109855578	SORT1	0.751006	0.549882	0.41303	0.080999	0.0641	0	0	0.0854	rs629301	LDL,TC	0.883921	0.449734	0.279806	0.086154	0.0365	0	0	0.0569
rs72646600	1	109855792	SORT1	0.930951	0.289213	0.33385	0.928801	0.0003	0	0	0.1203	rs629301	LDL,TC	0.886808	0.528335	0.329556	0.884697	0.0732	0	0	0.1728
rs72646599	1	109855816	SORT1	0.375234	0.386467	0.519729	0.421887	0.0539	0	0	0	rs629301	LDL,TC	0.325613	0.36512	0.634914	0.455798	0.0928	0.0744	0	0
rs7540465	1	109855893	SORT1	0.262902	0.041604	0.038681	0.788969	0.0705	0.0047	0.0155	0.0001	rs629301	LDL,TC	0.274718	0.05281	0.053238	0.771163	0.0001	0.0166	0.0373	0.0341
rs464218	1	109856306	SORT1	0.432632	0.588687	0.142504	0.128452	0.0002	0.4921	1.3162	0.1395	rs629301	LDL,TC	0.759816	0.79755	0.232816	0.072215	0	0.0703	0.39	0.0406
rs68028414	1	109856384	SORT1	0.084309	0.021305	0.187828	0.894548	NA	NA	NA	NA	rs629301	LDL,TC	0.118236	0.009871	0.220001	0.786799	NA	NA	NA	NA
rs72646594	1	109856561	SORT1	0.930951	0.289213	0.33385	0.928801	0.015	0	0	0.1225	rs629301	LDL,TC	0.886808	0.528335	0.329556	0.884697	0.0822	0	0	0.1717
rs146732214	1	109859482	SORT1	0.846669	0.579312	0.470108	0.548665	0.0071	0	-0.0001	0.0026	rs629301	LDL,TC	0.91583	0.480093	0.416523	0.565511	0	0	0	0.0008
rs375586089	1	109860604	SORT1	0.931624	0.403837	0.266207	0.107887	0.0001	0	-0.0067	0	rs629301	LDL,TC	0.858322	0.727297	0.518911	0.160792	0.0027	0	0	0
rs191308023	1	109860609	SORT1	0.943797	0.858639	0.775785	0.477378	-0.0018	0	-0.0035	0	rs629301	LDL,TC	0.850082	0.532744	0.730709	0.822161	0	0	-0.0009	0
rs376763956	1	109865614	SORT1	0.818217	0.267973	0.24968	0.366376	0	0.1051	0.0998	0.017	rs629301	LDL,TC	0.713905	0.162677	0.188003	0.409543	0	0.1599	0.1483	0.0138
1_109878729	1	109878729	SORT1	0.63539	0.843901	0.958406	0.42992	0.0099	0	-0.0001	0	rs629301	LDL,TC	0.620024	0.729621	0.978239	0.355731	0.0001	0	0	0.0005
rs67195750	1	109878824	SORT1	0.099879	0.995213	0.364444	0.517869	0.0127	0	0	0.0667	rs629301	LDL,TC	0.070236	0.396053	0.5454	0.471658	0.2617	0.0014	-0.0004	0.0143
rs2228606	1	109878903	SORT1	0.554688	0.639424	0.584122	0.174963	0	0	0	0	rs629301	LDL,TC	0.743329	0.933694	0.891624	0.231792	0	0	-0.0028	0
1_109878917	1	109878917	SORT1	0.669165	0.070305	0.198761	0.92985	0.0582	0	0.0003	0.0163	rs629301	LDL,TC	0.474842	0.050873	0.19122	0.741647	0.1551	0	0	0.0228
rs144973301	1	109878920	SORT1	0.153332	0.203915	0.318804	0.143291	0.0415	0.039	0.0269	0.0498	rs629301	LDL,TC	0.14589	0.245955	0.553436	0.418474	0	0	0	0
rs139917799	1	109879058	SORT1	0.966689	0.620293	0.818867	0.501685	0	0	0.1175	0.184	rs629301	LDL,TC	0.970388	0.508526	0.799553	0.437425	0	0	0.1045	0.1732
rs375938067	1	109879119	SORT1	0.535208	0.368213	0.265213	0.33632	0	0.0422	0.0956	0.0428	rs629301	LDL,TC	0.59106	0.299459	0.198562	0.374626	0	0.046	0.1202	0.0467
rs533931635	1	109879121	SORT1	0.962811	0.443767	0.927541	0.05988	0	0	-0.0007	0	rs629301	LDL,TC	0.929525	0.450238	0.975052	0.050334	0	0	-0.0007	0
rs2228604	1	109884775	SORT1	0.056226	0.035117	0.271958	0.866032	0.0333	0.6114	0.7049	0.4094	rs629301	LDL,TC	0.100944	0.018035	0.315796	0.773015	0	0.34	0.0567	0.0737
rs141749679	1	109888432	SORT1	0.161567	0.056664	0.535758	0.284183	0.2255	0.0905	0	0.1575	rs629301	LDL,TC	0.320182	0.08222	0.579381	0.295365	0.211	0.0955	-0.0017	0
1_109888457	1	109888457	SORT1	0.076365	0.913323	0.659248	0.219138	0.1507	0.0003	0.0005	0	rs629301	LDL,TC	0.097915	0.988549	0.820837	0.279398	0	0	0.0531	0.1499
rs72646560	1	109897100	SORT1	0.455482	0.36555	0.193402	0.28998	0.0013	0.2814	0.6946	0.6952	rs629301	LDL,TC	0.341432	0.705863	0.502978	0.69109	0.0044	0.2262	0.9079	0.8196
rs11142	1	109897103	SORT1	0.115458	0.082633	0.33996	0.879228	0	0.5506	0.6015	0.0645	rs629301	LDL,TC	0.226972	0.057533	0.485696	0.599385	0	0.2578	0.0234	0
rs150041247	1	109897981	SORT1	0.595453	0.192447	0.235073	0.933808	0.0085	0	0	0	rs629301	LDL,TC	0.393215	0.134446	0.184968	0.822338	0.005	0	0	0
rs61797119	1	109910100	SORT1	0.192581	0.038312	0.010066	0.343393	0	0.1618	0.526	0.0139	rs629301	LDL,TC	0.458856	0.05823	0.055808	0.232179	0	0.0384	0.396	0.1148
rs72646557	1	109910124	SORT1	0.930951	0.289213	0.33385	0.928801	0.0083	0	0	0.1288	rs629301	LDL,TC	0.886808	0.528335	0.329556	0.884697	0.0792	0	0	0.1762
rs72646556	1	109910126	SORT1	0.262219	0.855501	0.446755	0.133908	0.0001	0	-0.0011	0.1696	rs629301	LDL,TC	0.481732	0.460728	0.956979	0.358987	0.038	0	-0.0077	0
rs587689208	1	150876745	ARNT	0.215122	0.058541	0.085662	0.237853	0.0236	0.0568	0.0475	0.0094	rs267733	LDL	0.173778	0.018911	0.033276	0.23844	0.017	0.1032	0.0787	0
rs113827192	1	150876936	ARNT	0.103722	0.976933	0.783418	0.611232	0	0.2613	0	0	rs267733	LDL	0.081588	0.975987	0.686136	0.623606	0	0.1195	0.0003	0.0009
rs138663779	1	150877037	ARNT	0.121672	0.84618	0.563255	0.818173	0	0.1827	0	0	rs267733	LDL	0.081588	0.975987	0.686136	0.623606	0	0.0941	0	0.0009
rs138878430	1	150902440	SETDB1	0.72671	0.727181	0.405044	0.179025	0	0	0.0424	0.0209	rs267733	LDL	0.728175	0.795583	0.480746	0.640835	0	0	0.0759	0
rs377686387	1	150902524	SETDB1	0.100061	0.943628	0.765708	0.315226	0	0	-0.0006	0	rs267733	LDL	0.106684	0.939597	0.764035	0.336958	0	0	-0.0006	0
rs183879208	1	150916429	SETDB1	0.319651	0.181456	0.13264	0.97262	0.018	0.0547	0.0876	0	rs267733	LDL	0.346319	0.232122	0.171134	0.994246	0.0002	0.0552	0.0946	0
rs587715611	1	150917623		0.580068	0.525736	0.6888	0.825518	NA	NA	NA	NA	rs267733	LDL	0.797782	0.83207	0.882417	0.667836	NA	NA	NA	NA
rs186820437	1	150917624	SETDB1	0.97935	0.403737	0.231218	0.533606	0.0858	0	0	0	rs267733	LDL	0.919806	0.568163	0.3706	0.671361	0.2249	0	0	0
rs13375831	1	150917632	SETDB1	0.293272	0.13612	0.390882	0.543997	0.1011	0	0	0	rs267733	LDL	0.247076	0.315147	0.474981	0.810379	0.2396	0	0	0
1_150917647	1	150917647	SETDB1	0.435666	0.943291	0.692474	0.676537	0	0.0092	0	0	rs267733	LDL	1	1	1	1	-0.0002	0	-0.0005	0
rs16832290	1	150917696	SETDB1	0.711935	0.797866	0.996091	0.149756	0	0	-0.0006	0	rs267733	LDL	0.724583	0.728145	0.945844	0.136591	0	0	-0.0007	0
1_150923081	1	150923081	SETDB1	0.936088	0.642541	0.87212	0.708364	-0.0001	0	-0.0011	0	rs267733	LDL	0.920297	0.374523	0.668733	0.418686	-0.0001	0.0152	-0.0001	0
rs17661357	1	150923099	SETDB1	0.384975	0.329075	0.16348	0.474404	0	0	0.0008	0	rs267733	LDL	0.600223	0.417637	0.248575	0.300001	0	0	0.0019	0
1_150923353	1	150923353	SETDB1	0.088356	0.785995	0.357055	0.907101	0.0999	0.0179	0.0002	0.0138	rs267733	LDL	0.141921	0.650199	0.304805	0.957261	0.0243	0.032	0.0388	0.0112
1_150923828	1	150923828	SETDB1	0.566778	0.615255	0.678609	0.865506	0	0.0537	0.0282	0	rs267733	LDL	0.517413	0.747542	0.718835	0.887437	0	0.0464	0.0291	0
1_150923892	1	150923892	SETDB1	0.346491	0.841982	0.820275	0.877625	-0.0016	0.0087	0.0291	0	rs267733	LDL	0.306057	0.792995	0.833311	0.779116	0	0	0	0
1_150933378	1	150933378	SETDB1	0.962743	0.086575	0.058878	0.165923	0	0.0125	0.0663	0.0482	rs267733	LDL	0.950704	0.085951	0.053526	0.152824	0	0.0154	0.0845	0.0532
rs587757597	1	150933457	SETDB1	0.791865	0.547825	0.349575	0.520951	-0.0002	0	-0.0022	0.0072	rs267733	LDL	0.671729	0.513007	0.324857	0.37138	-0.0001	0	-0.0032	0.0213
rs201232166	1	150933698	SETDB1	0.103448	0.325365	0.889373	0.000818	0.2798	0	-0.0076	0.2695	rs267733	LDL	0.130162	0.631815	0.671483	0.003207	0.0228	0	-0.0033	0.0077
rs16832391	1	150933723	SETDB1	0.390541	0.010257	0.162194	0.471873	0.032	0.052	0	0	rs267733	LDL	0.444347	0.015208	0.124771	0.885572	0.0228	0	0	0
1_150935148	1	150935148	SETDB1	0.216385	0.157385	0.055743	0.804022	0.0157	0	0.0024	0.0041	rs267733	LDL	1	1	1	1	0.005	0	0.0001	0
1_150936610	1	150936610	SETDB1	0.952663	0.973808	0.98646	0.912489	0	0	-0.0006	0	rs267733	LDL	0.977634	0.800805	0.957202	0.533641	0	0	-0.0002	0.0022
rs1045628	1	150936903	SETDB1	0.555745	0.280936	0.252654	0.751878	0.0474	0.0392	0.0922	0	rs267733	LDL	0.594975	0.302634	0.321596	0.889152	0.1775	0.0542	0.0628	0
1_150937042	1	150937042	SETDB1	0.774285	0.795515	0.498312	0.836431	0.0004	0	0	0.1424	rs267733	LDL	0.850373	0.589479	0.379506	0.929922	0.0784	0	0	0.188
rs77116830	1	150937052	SETDB1	0.94055	0.024561	0.048068	0.497268	0	0.0655	0.0163	0	rs267733	LDL	0.986939	0.024147	0.049031	0.518317	-0.0004	0.0702	0.0187	0
rs41272023	1	150937074	SETDB1	0.103722	0.976933	0.783418	0.611232	0	0.2267	0	0	rs267733	LDL	0.081588	0.975987	0.686136	0.623606	0	0.0859	0	0.0002
rs41266594	1	150937131	SETDB1	0.878478	0.460069	0.308411	0.38852	0	0	0.1388	0.0012	rs267733	LDL	1	0.377583	0.229977	0.436742	0	0.0989	0.1836	0
rs184993273	1	150937200	SETDB1	0.042115	0.596105	0.765286	0.702704	0.0745	0	0	0.0592	rs267733	LDL	0.065246	0.631476	0.647688	0.089805	0.1042	0	0	0.0995
rs587692010	1	150937228	CERS2	0.982018	0.366342	0.257792	0.159147	0.0123	0.0169	0.0274	0.0386	rs267733	LDL	0.937108	0.381783	0.246215	0.130828	0.0189	0.0206	0.036	0.0488
rs3835665	1	150937964	CERS2	0.239935	0.459223	0.926182	0.106801	NA	NA	NA	NA	rs267733	LDL	0.263583	0.273669	0.511263	0.735758	NA	NA	NA	NA
rs192415603	1	150938003	CERS2	0.887755	0.595568	0.761456	0.565779	-0.0007	0.2882	0.1854	0	rs267733	LDL	0.639554	0.885052	0.936088	0.819916	0	0.3938	0.2746	0
rs146127085	1	150938023	CERS2	0.454716	0.115911	0.181592	0.591232	0	0	0	0	rs267733	LDL	0.787648	0.118702	0.232065	0.661729	0	-0.0001	0	0
rs7550809	1	150938381	CERS2	0.278292	0.954833	0.706119	0.93454	0.2848	0	0	0	rs267733	LDL	0.360569	0.545833	0.957276	0.81619	0.0344	0	0	0
1_150938446	1	150938446	CERS2	0.072795	0.002027	0.076846	0.380856	0	0.1678	0.0229	-0.0002	rs267733	LDL	0.048799	0.001808	0.077021	0.379758	0	0.1961	0.0133	-0.0002
rs8444	1	150938571	CERS2	0.273226	0.398681	0.864834	0.120801	0	0	0	0.1376	rs267733	LDL	0.348215	0.256759	0.514606	0.798035	0	0	0	0.268
rs146346001	1	150939154	CERS2	0.708735	0.262463	0.063747	0.545571	0	0	-0.0052	0	rs267733	LDL	0.853375	0.95836	0.892037	0.951079	0	0	0	0
1_150939165	1	150939165	CERS2	0.696741	0.059797	0.221015	0.120748	0	0.1139	-0.0024	0	rs267733	LDL	0.737802	0.056367	0.253297	0.097532	0	0.1955	-0.0022	0
rs149992226	1	150939281	CERS2	0.133535	0.983076	0.565836	0.523155	0.1326	0	-0.0051	0.2407	rs267733	LDL	0.11458	0.714345	0.428029	0.428084	0.115	0	-0.0024	0.2056
1_150939333	1	150939333	CERS2	0.333613	0.98822	0.814982	0.116516	0.1609	0	-0.0002	0.2052	rs267733	LDL	0.710265	0.750387	0.581795	0.176388	0.1871	0	0.0255	0.1444
rs78875607	1	150939883	CERS2	0.103722	0.976933	0.783418	0.611232	0	0.2197	0	0	rs267733	LDL	0.081588	0.975987	0.686136	0.623606	0	0.0898	0.0003	0.0012
rs76805488	1	150940308	CERS2	0.103722	0.976933	0.783418	0.611232	0	0.2147	0	0	rs267733	LDL	0.081588	0.975987	0.686136	0.623606	0	0.0656	0	0.0009
rs6656535	1	150940357	CERS2	0.208373	0.300487	0.908511	0.052481	0	0	0	0.0158	rs267733	LDL	0.231684	0.224921	0.658727	0.358711	0	0	0	0.0378
rs59988025rs66	1	150940358	CERS2	0.208373	0.300487	0.908511	0.052481	NA	NA	NA	NA	rs267733	LDL	0.231684	0.224921	0.658727	0.358711	NA	NA	NA	NA
rs201145642	1	150940556	CERS2	0.911157	0.583423	0.171176	0.924302	0	0	-0.0051	0	rs267733	LDL	0.853375	0.95836	0.892037	0.951079	0	0	0	0
1_150940984	1	150940984	CERS2	0.776392	0.701916	0.624627	0.90838	0	0.0149	0.0049	0.0254	rs267733	LDL	0.66974	0.686526	0.593672	0.980425	0	0	-0.0002	0
rs200256068	1	150941004	CERS2	0.078307	0.990228	0.949672	0.19854	0	0	-0.0001	0	rs267733	LDL	0.11751	0.973638	0.975308	0.205444	0	0	0	0
1_150941476	1	150941476	CERS2	0.283594	0.703387	0.664145	0.2882	0	0	0	0	rs267733	LDL	0.29304	0.585695	0.652192	0.261652	0	0	0	0
1_150947288	1	150947288	CERS2	0.466619	0.419052	0.205059	0.013111	0	0	0	0.1166	rs267733	LDL	0.649037	0.309867	0.180625	0.024473	-0.0004	0	-0.0003	0.1089
rs587605411	1	150947293	CERS2	0.631293	0.604784	0.464013	0.204338	0.7218	0	0	0	rs267733	LDL	0.396557	0.468462	0.489913	0.259521	0.9604	0	0	0
rs112742193	1	150954532	ANXA9	0.103722	0.976933	0.783418	0.611232	0	0.2179	0	0	rs267733	LDL	0.081588	0.975987	0.686136	0.623606	0	0.0763	0	0.0015
1_150954913	1	150954913		0.66607	0.808796	0.762334	0.709881	0	0	-0.0003	0	rs267733	LDL	0.717645	0.802888	0.741879	0.818136	0	0	-0.0004	0
1_150955115	1	150955115	ANXA9	0.35424	0.138671	0.040194	0.008873	0	0.0156	0.0656	0.0427	rs267733	LDL	0.498401	0.19638	0.047055	0.010096	0	0.0394	0.1184	0.0851
rs267731	1	150955582	ANXA9	0.646024	0.478038	0.642225	0.83451	0	0	0.0018	0	rs267733	LDL	0.416081	0.951785	0.954329	0.530793	-0.0019	0	0	0
rs112110427	1	150955703	ANXA9	0.711935	0.797866	0.996091	0.149756	0	0	-0.0005	0	rs267733	LDL	0.724583	0.728145	0.945844	0.136591	0	0	-0.0006	0
rs16832595	1	150955820	ANXA9	0.261374	0.164402	0.492214	0.910449	0.0311	0.2634	0.1272	0	rs267733	LDL	0.196916	0.135246	0.475619	0.936887	0.0259	0.2351	0.0907	0
1_150955927	1	150955927	ANXA9	0.751006	0.549882	0.41303	0.080999	0.0595	0	-0.0001	0.0915	rs267733	LDL	0.905285	0.486496	0.308744	0.088607	0.0311	0	0.0001	0.057
rs192303395	1	150956408	ANXA9	0.822102	0.330661	0.240803	0.570739	0.0105	0	0	0	rs267733	LDL	0.960765	0.371793	0.27712	0.480781	-0.0001	0	-0.0028	0
1_150956460	1	150956460	ANXA9	0.991785	0.160002	0.412525	0.216883	-0.0002	0.0619	0.045	0	rs267733	LDL	0.902737	0.161736	0.425511	0.237941	-0.0003	0.0762	0.0485	0
rs182619039	1	150956514	ANXA9	0.166954	0.534465	0.915627	0.82322	0.1516	0	0	0	rs267733	LDL	0.641769	0.973279	0.88789	0.862132	0.0279	0.0069	-0.0001	0
1_150956789	1	150956789	ANXA9	0.395374	0.50117	0.637625	0.661148	-0.0002	0	-0.0005	0.0044	rs267733	LDL	0.319374	0.554733	0.709121	0.579679	-0.0003	0	-0.0005	0
rs7536645	1	150956829	ANXA9	0.922314	0.417727	0.537564	0.865181	-0.0003	0	-0.0006	-0.0001	rs267733	LDL	0.950319	0.455485	0.598689	0.772773	-0.0003	0	-0.0005	0
rs149877773	1	150958793	ANXA9	0.771882	0.474232	0.755097	0.964562	0	0	-0.0006	0	rs267733	LDL	0.84221	0.630621	0.944148	0.90073	0	0	-0.0007	0
rs267733	1	150958836	ANXA9	0.328627	0.580029	0.782039	0.059293	0	0	0	0	rs267733	LDL	0.413534	0.417391	0.630229	0.469498	0.049	0	0	0
1_150959076	1	150959076		0.528085	0.819742	0.878871	0.822261	0.1675	0	0	0	rs267733	LDL	0.569672	0.638454	0.486606	0.44882	0.1239	0	0	0
1_150959158	1	150959158	ANXA9	0.305901	0.28008	0.256647	0.154211	0.0088	0	0.0418	0.1132	rs267733	LDL	0.318469	0.280142	0.229968	0.142862	0.0364	0	0.0532	0.1107
rs7532008	1	150960350	ANXA9	0.727709	0.676902	0.619879	0.870985	NA	NA	NA	NA	rs267733	LDL	0.375603	0.682862	0.587321	0.220842	NA	NA	NA	NA
1_150960422	1	150960422	ANXA9	0.51345	0.14112	0.140599	0.217264	0.0001	0	0	0.0024	rs267733	LDL	1	1	1	1	0.0066	0	0	0
rs149528939	1	150960593	ANXA9	0.878478	0.460069	0.308411	0.38852	0	0.0662	0.1407	0.0036	rs267733	LDL	1	0.377583	0.229977	0.436742	0	0.0932	0.1723	0
rs587766028	1	150960765	ANXA9	0.711935	0.797866	0.996091	0.149756	0	0	-0.0006	0	rs267733	LDL	0.724583	0.728145	0.945844	0.136591	0	0	-0.0006	0
rs201078370	1	150967099	ANXA9	0.295113	0.433684	0.177335	0.762799	0.0457	0.0226	0.0319	0	rs267733	LDL	0.238378	0.401713	0.204632	0.971106	0.0719	0.0275	0.0448	0
1_150967137	1	150967137		0.809785	0.030409	0.045335	0.341203	0	0.0474	0.0245	0.0419	rs267733	LDL	0.41465	0.36004	0.380353	0.079981	0	-0.0001	-0.0011	-0.0001
rs199963577	1	150967142	ANXA9	0.687616	0.861514	0.589318	0.152748	0	0	0	0.183	rs267733	LDL	0.888575	0.874761	0.727944	0.326745	0	0	0	-0.0007
1_150968095	1	150968095	ANXA9	0.824184	0.957395	0.908511	0.998872	0	0	0	0	rs267733	LDL	0.543763	0.661653	0.896835	0.621924	0	0	0	0
rs201944701	1	150969357	FAM63A	0.877482	0.733755	0.738032	0.990492	NA	NA	NA	NA	rs267733	LDL	0.708826	0.367183	0.373261	0.673068	NA	NA	NA	NA
rs114013679	1	150969446	FAM63A	0.905826	0.255146	0.36653	0.953311	0.147	0	-0.0024	0	rs267733	LDL	0.872262	0.228147	0.237413	0.655702	0.0116	0	0	0
rs75172050	1	150969592	FAM63A	0.708386	0.300493	0.439295	0.362381	0.1838	0	0.0303	0.0114	rs267733	LDL	0.416776	0.614445	0.516955	0.284089	0	0	0.0061	0
rs116412969	1	150970196	FAM63A	0.818217	0.267973	0.24968	0.366376	-0.0003	0.098	0.0872	0.0136	rs267733	LDL	0.789197	0.204625	0.239838	0.464141	-0.0002	0.1269	0.1142	0.0081
1_150970209	1	150970209	FAM63A	0.236132	0.30724	0.109875	0.635925	-0.0001	0	-0.0028	-0.0002	rs267733	LDL	0.323811	0.271707	0.097009	0.557778	0	0	-0.0027	0
1_150970216	1	150970216	FAM63A	0.317867	0.643413	0.193043	0.565166	0.128	0	0.0004	0.0449	rs267733	LDL	0.297332	0.760795	0.23374	0.639954	0.1121	0	-0.0038	0.0202
1_150970262	1	150970262	FAM63A	0.032751	0.496485	0.96338	0.40525	0	0.2673	0.1272	0	rs267733	LDL	1	1	1	1	-0.0003	0.2133	0.2702	0.0083
rs2925741	1	150970577	FAM63A	0.78101	0.075904	0.14463	0.320124	0.096	0.0262	0.0003	0.0217	rs267733	LDL	0.909733	0.059586	0.132525	0.402504	0.0006	0.0205	0.0001	-0.0006
1_150970683	1	150970683	FAM63A	0.241788	0.088876	0.132162	0.324791	0.0517	0.003	0.0043	0.0694	rs267733	LDL	0.233158	0.094211	0.13188	0.302668	0.0482	0.0086	0.0217	0.0802
1_150971851	1	150971851	FAM63A	0.717523	0.207447	0.105334	0.211891	0	0.0044	0	-0.0001	rs267733	LDL	0.738979	0.238143	0.123257	0.259865	0.0001	0.0026	0	0
1_150971922	1	150971922	FAM63A	0.378427	0.400314	0.647504	0.383418	0	0	0	0.2097	rs267733	LDL	0.381421	0.458793	0.695694	0.428085	0	0	0	0.2441
rs374995576	1	150971935	FAM63A	0.174588	0.170774	0.457511	0.885533	0.0001	0	0	0	rs267733	LDL	0.148355	0.166803	0.44015	0.946814	0.0001	0	-0.0001	-0.0001
1_150972384	1	150972384	FAM63A	0.940903	0.328359	0.962437	0.73847	0	0.0088	0	0	rs267733	LDL	0.735111	0.14899	0.748436	0.752337	0	0.0501	0	0
1_150973045	1	150973045	FAM63A	0.494974	0.13666	0.332875	0.350005	0.4481	0.1272	0.0484	0.0001	rs267733	LDL	0.520306	0.216867	0.382811	0.446495	0.2783	0.1097	0.0003	0
1_150973661	1	150973661	FAM63A	0.241788	0.088876	0.132162	0.324791	0.054	0.0134	0.0198	0.0603	rs267733	LDL	0.233158	0.094211	0.13188	0.302668	0.0517	0.0237	0.0369	0.0797
1_150973675	1	150973675	FAM63A	0.18815	0.145793	0.288291	0.066898	0.0088	0	0	0	rs267733	LDL	0.14879	0.229676	0.355606	0.030544	0	0.0005	-0.0037	0.0195
rs771204	1	150974162	FAM63A	0.606421	0.451225	0.09621	0.231576	0	0	0.1622	0	rs267733	LDL	0.449677	0.840907	0.267413	0.05429	0	0	0	0
1_150974244	1	150974244	FAM63A	0.904108	0.731841	0.699152	0.522469	0	0	0	0	rs267733	LDL	0.954706	0.514172	0.133747	0.280127	0	0	-0.0005	0
1_150974739	1	150974739	FAM63A	0.641091	0.002949	0.008243	0.237769	0	0	0	0	rs267733	LDL	0.785947	0.001407	0.003133	0.242632	0.0038	0	0	0.0036
rs142215084	1	150974740	FAM63A	0.235223	0.402232	0.946173	0.709827	0.0092	0	0	-0.0001	rs267733	LDL	1	1	1	1	0.0048	0	0	-0.0001
rs41310885	1	150974971	FAM63A	0.592545	0.181256	0.239554	0.134036	0.1584	0.0724	0.2486	0.0207	rs267733	LDL	0.311245	0.383162	0.262215	0.088912	0	0.08	0.2803	0
rs771205	1	150975108	FAM63A	0.760055	0.64285	0.985074	0.354154	0	0	0	0	rs267733	LDL	0.947656	0.287449	0.544563	0.357019	0	0	0	0
1_150975331	1	150975331	FAM63A	0.454161	0.862309	0.739942	0.827111	0.0498	0.0099	0.0354	0	rs267733	LDL	0.351243	0.755392	0.621806	0.76875	0.0759	0.0124	0.048	0
rs56341880	1	150978741	FAM63A	0.425381	0.142554	0.499298	0.792344	-0.0004	0	0	0	rs267733	LDL	0.601598	0.2714	0.65024	0.75064	0	0	0	0
1_150978824	1	150978824	FAM63A	0.383613	0.963241	0.674496	0.942183	0	0	0	0	rs267733	LDL	0.268614	0.967364	0.643461	0.728359	0	0	0	0
1_150979093	1	150979093	FAM63A	0.413894	0.198353	0.791544	0.263772	0.0617	-0.0001	0	0	rs267733	LDL	0.453108	0.282676	0.338148	0.517465	0.0339	0.0159	-0.0002	0
rs75072401	1	150980783	FAM63A	0.103722	0.976933	0.783418	0.611232	0	0.2281	0	0	rs267733	LDL	0.081588	0.975987	0.686136	0.623606	0	0.0746	0	0.0018
1_150980844	1	150980844	FAM63A	0.283594	0.703387	0.664145	0.2882	0	0	-0.0049	0	rs267733	LDL	0.29304	0.585695	0.652192	0.261652	0	0	0	0
rs200419127	1	150990219	PRUNE	0.43524	0.015598	0.054996	0.691112	NA	NA	NA	NA	rs267733	LDL	0.642131	0.102885	0.254503	0.468982	NA	NA	NA	NA
rs149560167	1	150990292	PRUNE	0.317867	0.643413	0.193043	0.565166	0.1184	0	0.0002	0.0445	rs267733	LDL	0.297332	0.760795	0.23374	0.639954	0.1028	0	-0.0038	0.0276
1_150990387	1	150990387	PRUNE	0.813071	0.711925	0.758758	0.118617	0.0296	0	0	0.2195	rs267733	LDL	0.857914	0.641541	0.885973	0.130153	0	0	0	0.1215
1_150991083	1	150991083	PRUNE	0.051079	0.724191	1	0.411387	0.3195	0	-0.0013	0	rs267733	LDL	0.086	0.757567	0.870034	0.618023	0.3181	0	-0.0019	0
1_150997131	1	150997131	PRUNE	0.241788	0.088876	0.132162	0.324791	0.0607	0.0142	0.0194	0.0688	rs267733	LDL	0.233158	0.094211	0.13188	0.302668	0.0596	0.0272	0.0353	0.0797
rs56805474	1	150997155	PRUNE	0.529931	0.33484	0.301434	0.945704	0.0104	0	-0.0026	0	rs267733	LDL	0.466736	0.369233	0.224982	0.767752	0	0	-0.0051	0
1_150997184	1	150997184	PRUNE	0.578563	0.552727	0.924353	0.327845	-0.0003	0	0	0	rs267733	LDL	0.540762	0.59752	0.966594	0.353432	-0.0005	0	0	0
rs11204762	1	150999737	PRUNE	0.573287	0.195214	0.632705	0.163185	0	0	0	0	rs267733	LDL	0.676929	0.182833	0.288692	0.82167	0.031	0	0	0
rs72706548	1	151006406	PRUNE	0.987953	0.841297	0.893161	0.799791	0	0	-0.0035	0	rs267733	LDL	0.989971	0.451138	0.575813	0.686191	0	0	-0.0063	0
rs138602074	1	151006691	PRUNE	0.415326	0.160274	0.200906	0.514921	0	0	-0.0013	0	rs267733	LDL	0.047219	0.603651	0.401681	0.215618	0	0	0.0009	0
1_151007925	1	151007925	PRUNE	0.838327	0.523185	0.728716	0.706672	0	0	0	0	rs267733	LDL	1	1	1	1	0	0	0	0
1_151009196	1	151009196	BNIPL	0.415659	0.645618	0.352812	0.82299	0.0525	0	0	0.0865	rs267733	LDL	0.501686	0.710177	0.41792	0.742421	0.0243	0	0.0001	0.0518
rs41266605	1	151009208	BNIPL	0.810398	0.302151	0.841117	0.6452	0	0	0.0004	0	rs267733	LDL	0.726379	0.326966	0.819871	0.490284	0	0.1771	0.0221	0
1_151009242	1	151009242		0.813071	0.711925	0.758758	0.118617	0.0228	0	0	0.2188	rs267733	LDL	0.857914	0.641541	0.885973	0.130153	0	0	0	0.1241
rs11799964	1	151009903	BNIPL	0.101296	0.835214	0.841223	0.691381	0	0	0	0	rs267733	LDL	0.15495	0.939597	0.739097	0.940443	0	0	0	0
rs111795410	1	151010970	BNIPL	0.280978	0.835579	0.781956	0.393725	NA	NA	NA	NA	rs267733	LDL	0.255256	0.905525	0.666321	0.671068	NA	NA	NA	NA
1_151011066	1	151011066	BNIPL	0.212788	0.055064	0.837034	0.071229	0.2537	0.2017	0	0.152	rs267733	LDL	0.662453	0.06853	0.557993	0.244627	0.2309	0.1142	-0.0011	0
rs150334158	1	151011075	BNIPL	0.767026	0.316462	0.413639	0.911792	0	0	0.0167	0.0118	rs267733	LDL	0.864465	0.813462	0.989845	0.628565	0	0	-0.0051	0
rs61751619	1	151011325	BNIPL	0.684189	0.017802	0.078516	0.986745	0	0	0	0.0211	rs267733	LDL	0.637814	0.006801	0.005849	0.211255	0.1004	0	0	0.0027
rs61751620	1	151015564	BNIPL	0.211472	0.690549	0.512844	0.596748	0.1138	0	-0.0006	0	rs267733	LDL	0.133129	0.332709	0.200535	0.729293	0.0129	0	0	0
rs114632678	1	151015767	BNIPL	0.449409	0.110058	0.930822	0.063369	0.0946	0.1068	0.0524	0.1062	rs267733	LDL	0.69815	0.158618	0.597631	0.24208	0.0261	0.0336	0.0002	0
rs12068365	1	151015868	BNIPL	0.622523	0.834342	0.661829	0.791555	0.1608	0.4048	0.4689	0.3918	rs267733	LDL	0.710091	0.955599	0.849165	0.436452	0	0.2679	0.4766	0.1002
rs75353473	1	151016109	BNIPL	0.052998	0.702638	0.754525	0.719671	0.3532	0	0	0	rs267733	LDL	0.065688	0.189198	0.65755	0.351959	0.1119	0	0	0
rs144766190	1	151016150	BNIPL	0.625572	0.067594	0.012402	0.085376	0	0.053	0.1036	0.0367	rs267733	LDL	0.641345	0.086059	0.014855	0.094957	-0.0003	0.0679	0.1475	0.049
1_151018290	1	151018290	BNIPL	0.212788	0.055064	0.837034	0.071229	0.2459	0.1967	0	0.1395	rs267733	LDL	0.662453	0.06853	0.557993	0.244627	0.2265	0.1043	-0.0012	0
rs6587553	1	151019180	BNIPL	0.143102	0.795452	0.263726	0.060933	0.0059	0	0.0062	0	rs267733	LDL	0.455819	0.863332	0.630998	0.068139	0.01	0	0	0
1_151019258	1	151019258	BNIPL	0.425121	0.856339	0.854009	0.662374	0.1429	0	0	0	rs267733	LDL	0.479774	0.46851	0.470502	0.542493	0.1206	0.0082	-0.0007	0.0157
rs6657146	1	151019290	BNIPL	0.158629	0.428578	0.930896	0.474289	-0.0015	0	-0.0069	0	rs267733	LDL	0.374116	0.692243	0.908338	0.512352	0.0265	0	0	0
rs115704295	1	151019329	BNIPL	0.951615	0.989782	0.84208	0.79638	0	0	0	0	rs267733	LDL	0.514694	0.307668	0.372105	0.601878	0	0	-0.0041	0
rs116330355	1	151019967	BNIPL	0.225625	0.005129	0.002017	0.357003	0	0	0.3162	0	rs267733	LDL	0.59828	0.021398	0.012754	0.345401	-0.0011	0	0	0
1_151020375	1	151020375	C1orf56	0.719905	0.12442	0.018382	0.059207	0.0469	0	0.0702	0	rs267733	LDL	0.208971	0.083232	0.014952	0.328754	0.1223	0	0.0679	0
rs115769286	1	151020398	C1orf56	0.158629	0.428578	0.930896	0.474289	-0.0009	0	-0.0063	0	rs267733	LDL	0.374116	0.692243	0.908338	0.512352	0.0285	0	0	0
rs201229901	1	151020425	C1orf56	0.295113	0.433684	0.177335	0.762799	0.0434	0.0212	0.0309	0	rs267733	LDL	0.238378	0.401713	0.204632	0.971106	0.0702	0.0252	0.0429	0
1_151020686	1	151020686	C1orf56	0.535208	0.368213	0.265213	0.33632	-0.0003	0.0482	0.0987	0.0433	rs267733	LDL	0.536279	0.260149	0.168215	0.329689	-0.0003	0.0591	0.1358	0.0555
rs79727512	1	151023185	C1orf56	0.346174	0.049998	0.726283	0.049282	0.2491	0.1816	0	0.1453	rs267733	LDL	0.936337	0.068472	0.484668	0.144283	0.2115	0.0892	-0.0015	0
1_151023188	1	151023188	C1orf56	0.437749	0.085862	0.123855	0.140933	0	0.0798	0.0237	0.0053	rs267733	LDL	0.398264	0.07489	0.132516	0.181864	0	0.1149	0.0225	0.0044
1_151023226	1	151023226	C1orf56	0.050029	0.377516	0.178045	0.872184	0	0.0136	0.1613	0.0182	rs267733	LDL	0.030576	0.409038	0.19977	0.675399	-0.0007	0.0047	0.1465	-0.0003
rs41299635	1	151023258	C1orf56	0.225423	0.578642	0.380093	0.805786	0	0.1837	0.08	0	rs267733	LDL	0.176765	0.538064	0.277766	0.675584	0	0.0151	0.1588	0.0091
rs74125055	1	151023295	C1orf56	0.468751	0.183293	0.101806	0.126552	0.0294	0	0	0	rs267733	LDL	0.418196	0.161046	0.139985	0.353141	-0.0005	0	-0.0017	0.0025
rs112792574	1	151024529	CDC42SE1	0.382091	0.486491	0.353741	0.040909	0.0122	0	-0.0001	0	rs267733	LDL	0.326854	0.426191	0.312526	0.039545	0.0145	0	0	0
rs74125059	1	151024535	CDC42SE1	0.973857	0.762811	0.634627	0.896512	0	0	0.0903	0	rs267733	LDL	0.960122	0.74273	0.456847	0.610178	0	0	-0.0013	0
rs139595753	1	151024959	CDC42SE1	0.415009	0.098879	0.100261	0.83568	0	0.0431	0.0479	0	rs267733	LDL	0.856552	0.495537	0.451393	0.945366	0	0	0	0
1_151025136	1	151025136		0.643583	0.386684	0.557748	0.785221	0.0001	-0.0001	-0.0003	0.0051	rs267733	LDL	0.656062	0.435054	0.632583	0.643275	0.0197	0	-0.0003	0.0051
rs114844680	1	151025185	CDC42SE1	0.346174	0.049998	0.726283	0.049282	0.2498	0.195	0	0.1402	rs267733	LDL	0.936337	0.068472	0.484668	0.144283	0.2326	0.1007	-0.0013	0
rs587734728	1	151025312	CDC42SE1	0.459992	0.241592	0.151166	0.91187	0	0.0077	0.0525	0.116	rs267733	LDL	0.820288	0.902996	0.78075	0.616746	0	0	0	0.042
1_151025385	1	151025385	CDC42SE1	0.791865	0.547825	0.349575	0.520951	-0.0004	0	-0.0021	0.0046	rs267733	LDL	0.671729	0.513007	0.324857	0.37138	-0.0002	0	-0.003	0.0216
1_151025544	1	151025544	CDC42SE1	0.304909	0.058423	0.116628	0.192548	0	0.1102	0.0286	0.0061	rs267733	LDL	0.266315	0.049676	0.125083	0.239324	0	0.1475	0.0264	0.0049
rs113707185	1	151025594	CDC42SE1	0.626897	0.586972	0.486605	0.813016	0	0.028	0.2144	0	rs267733	LDL	0.568944	0.521763	0.302862	0.902239	0	0	0.1393	0
rs144389163	1	151025777	CDC42SE1	0.18707	0.360059	0.329635	0.505095	-0.0085	0	-0.003	0	rs267733	LDL	0.017513	0.867523	0.683349	0.273702	0	0	0.1103	0
1_151025810	1	151025810		0.955541	0.80156	0.71153	0.830118	0	0.268	0.2088	0	rs267733	LDL	0.816147	0.246762	0.520559	0.670853	0	0	-0.0018	0
rs3034000	1	151029105	CDC42SE1	0.165143	0.744345	0.255356	0.063948	NA	NA	NA	NA	rs267733	LDL	0.402569	0.962624	0.506522	0.040057	NA	NA	NA	NA
1_151029126	1	151029126	CDC42SE1	0.542154	0.461961	0.499975	0.499138	0	0	-0.0003	0.0029	rs267733	LDL	0.500105	0.376055	0.451667	0.602403	0.0006	0	0	0.0038
1_151029139	1	151029139	CDC42SE1	0.216385	0.157385	0.055743	0.804022	0	0	-0.0001	0	rs267733	LDL	1	1	1	1	0	0	-0.0001	0
rs145776886	1	151029222	CDC42SE1	0.18815	0.145793	0.288291	0.066898	0.0073	0	0	0	rs267733	LDL	0.14879	0.229676	0.355606	0.030544	0	0.0006	-0.0037	0.0208
rs193046978	1	151029242	CDC42SE1	0.009829	0.783092	0.417492	0.191633	0.2056	0	-0.0063	0	rs267733	LDL	0.011329	0.410907	0.725331	0.01533	-0.0002	0	-0.0061	0
1_151032021	1	151032021	CDC42SE1	0.153258	0.515997	0.233554	0.487162	0	0	-0.0001	0	rs267733	LDL	0.122842	0.523679	0.236396	0.489641	0	0	0	0
1_151032042	1	151032042	CDC42SE1	0.230662	0.395736	0.191491	0.773836	0.055	0	0	0	rs267733	LDL	0.251776	0.443514	0.234777	0.814072	0.0694	0	0	0
1_151032110	1	151032110	CDC42SE1	0.791043	0.315675	0.387916	0.79017	0	0	0	0	rs267733	LDL	0.658074	0.326934	0.397325	0.681836	0.0048	0	0	0
1_151032483	1	151032483	MLLT11	0.625554	0.138701	0.461757	0.439888	0	0.2961	-0.0014	0	rs267733	LDL	0.541876	0.316096	0.605024	0.106243	0	0.0211	0	0
rs41266624	1	151032697	MLLT11	0.625103	0.554279	0.350154	0.707513	0	0.0016	-0.0053	-0.0002	rs267733	LDL	0.869137	0.976741	0.749977	0.840017	0	0	0	0
rs182059437	1	151032789	MLLT11	0.569943	0.141402	0.267097	0.826901	0	0	-0.0001	0	rs267733	LDL	0.641102	0.104294	0.201778	0.87266	0.0062	0	-0.0001	0
1_151032806	1	151032806	MLLT11	0.93729	0.64971	0.726437	0.966651	0	0	-0.0004	0.015	rs267733	LDL	0.79673	0.566018	0.653968	0.818132	-0.0007	0	-0.0006	0
rs41266626	1	151039913	MLLT11	0.160229	0.643957	0.465374	0.83662	0	0.2238	0.0139	0	rs267733	LDL	0.107217	0.605676	0.428314	0.882893	0	0.1649	0.1289	0.0239
1_151040216	1	151040216	MLLT11	0.840211	0.819854	0.508203	0.273632	0.0893	0	0	0	rs267733	LDL	0.732173	0.948352	0.665182	0.308823	0.1303	0	0	0
rs15740	1	151040435	MLLT11	0.798301	0.500466	0.073977	0.046254	0	0	0	0	rs267733	LDL	0.727422	0.768618	0.2082	0.046498	0	0	0	0
rs16832988	1	151043226	GABPB2	0.147493	0.721672	0.679469	0.405568	-0.0008	0	-0.0073	0	rs267733	LDL	0.361431	0.856344	0.603441	0.439094	0.0275	0	0	0
1_156611875	1	156611875	BCAN	0.694275	0.55661	0.252549	0.837788	0	0	0.0166	0	rs12145743	HDL	0.284635	0.156746	0.162517	0.139852	-0.0001	0.1351	0.0656	0
1_156611980	1	156611980		0.348658	0.452276	0.579116	0.565983	0.0437	0.0279	0.0367	0	rs12145743	HDL	0.282541	0.473293	0.437968	0.720446	0.0722	0.0284	0.0516	0
1_156612033	1	156612033	BCAN	0.494572	0.509535	0.632199	0.30185	-0.0007	0.0459	-0.0002	0	rs12145743	HDL	0.61381	0.423512	0.400847	0.234968	0	0.0654	0.0002	0
rs115373136	1	156616814	BCAN	0.857668	0.496669	0.60256	0.912691	0	0.0025	0.0359	0	rs12145743	HDL	0.476502	0.201154	0.322889	0.722369	0	0.009	0.068	0.0607
1_156616989	1	156616989		0.721332	0.385779	0.971887	0.107492	0.2753	0.1446	0.0195	0.0285	rs12145743	HDL	0.968253	0.239098	0.759324	0.056904	0.0001	0.1382	0.0898	0.0209
rs201810629	1	156617755	BCAN	0.228959	0.457512	0.911427	0.417445	0.0457	0	-0.0061	0.0142	rs12145743	HDL	0.177618	0.420569	0.862128	0.285449	0.0144	0	-0.0089	0.1518
rs7526799	1	156617802	BCAN	0.190284	0.035712	0.019077	0.855751	0.0454	0.0878	0.0253	0	rs12145743	HDL	0.384091	0.016815	0.007695	0.868856	-0.0005	0.0723	0.0323	0
1_156617836	1	156617836	BCAN	0.004858	0.038643	0.021923	0.676957	0.1508	0.0152	0.0517	0	rs12145743	HDL	0.004183	0.057617	0.031697	0.606668	0.1858	0.0022	0.0507	0
1_156618543	1	156618543	BCAN	0.298938	0.952864	0.640438	0.057307	-0.0011	0	0.0346	-0.0001	rs12145743	HDL	0.313427	0.868822	0.659898	0.039074	0.0231	0	0.019	0
1_156622305	1	156622305	BCAN	0.79676	0.544884	0.846023	0.291844	0	0	0	0	rs12145743	HDL	0.740171	0.514606	0.746242	0.333118	0	0	-0.0012	0
1_156622342	1	156622342	BCAN	0.665666	0.412339	0.364795	0.995778	0	0	0	0	rs12145743	HDL	0.726114	0.334288	0.312225	0.905292	0	0	0	0
1_156622485	1	156622485	BCAN	0.365912	0.073139	0.095494	0.62442	0.0223	0.1544	0.0358	0.0001	rs12145743	HDL	0.275489	0.118596	0.193072	0.764495	0.0257	0	0	0
rs62001922	1	156622525	BCAN	0.00144	0.106186	0.680672	0.432292	0	0	0	0.0001	rs12145743	HDL	0.003087	0.104842	0.538816	0.287915	0	0	-0.0007	0.0001
rs41267397	1	156626796	BCAN	0.068306	0.096402	0.033913	0.697437	0.0293	0	0	0.0872	rs12145743	HDL	0.062317	0.031002	0.013169	0.822823	0.0147	0	0	0.0668
rs538980901	1	156627392	BCAN	0.637966	0.600996	0.945751	0.516028	0	0	-0.0005	0	rs12145743	HDL	0.496892	0.683322	0.833156	0.470525	0	0	-0.0001	0
rs114045915	1	156627858	BCAN	0.207966	0.03042	0.044992	0.105933	0.0154	0.0877	0.0399	0.0406	rs12145743	HDL	0.111569	0.030404	0.055598	0.090821	0.0298	0.1053	0.0315	0.0466
rs41267399	1	156627906	BCAN	0.43848	0.786677	0.948487	0.986273	0	0.1121	0.0803	0	rs12145743	HDL	0.085822	0.98906	0.792646	0.611663	0	0.1687	0.2076	0.0248
rs2298135	1	156627996	BCAN	0.989415	0.735138	0.785441	0.931744	0.0093	0	0.0535	0	rs12145743	HDL	0.702617	0.74745	0.998404	0.818247	0	0	0	0.0067
rs267598078	1	156628904	BCAN	0.35853	0.613965	0.870429	0.877615	-0.0002	0.0521	0.0263	0	rs12145743	HDL	1	1	1	1	0.0195	0.0223	0.0313	0
rs146836375	1	156628909	BCAN	0.826435	0.1268	0.077024	0.115717	-0.0007	0.1278	0.046	0.0584	rs12145743	HDL	0.731207	0.23164	0.176946	0.16514	-0.0006	0	0	-0.0003
rs369312585	1	156628949	BCAN	0.909817	0.487659	0.757377	0.306463	0	0	-0.0021	-0.0003	rs12145743	HDL	0.833642	0.555391	0.771468	0.325735	0	0	-0.0024	0
rs11360	1	156629037	BCAN	0.868803	0.298273	0.187728	0.686105	0.005	0	0	0	rs12145743	HDL	0.570235	0.263947	0.116548	0.551859	0.05	0	0	0
1_156638621	1	156638621	NES	0.703938	0.599186	0.531139	0.962353	0	0	-0.0013	0	rs12145743	HDL	0.687613	0.656241	0.541487	0.960378	0	0	-0.0015	0
rs566978530	1	156638652	NES	0.760026	0.682311	0.551742	0.653828	-0.0003	0	0	0	rs12145743	HDL	0.73943	0.430381	0.430313	0.411531	0	0	0	0.0838
rs6683168	1	156638848	NES	0.415659	0.645618	0.352812	0.82299	0.0646	0	-0.0002	0.0879	rs12145743	HDL	0.462649	0.685176	0.407459	0.824451	0.0259	0	0.0156	0.0629
1_156638944	1	156638944	NES	0.458944	0.414067	0.335049	0.110672	-0.0005	0.1763	0.0722	0.0404	rs12145743	HDL	0.34632	0.592036	0.782376	0.373099	0.0172	0.1338	0.055	0
rs1046650	1	156639000	NES	0.329586	0.749766	0.996091	0.443068	0	0	0	0.0265	rs12145743	HDL	0.106395	0.238124	0.360124	0.66383	0.0094	0	0	0.0197
1_156639100	1	156639100	NES	0.791043	0.315675	0.387916	0.79017	0.0001	0	-0.0001	0	rs12145743	HDL	0.673369	0.321019	0.410901	0.650597	0.0058	0	0	0
rs60243118	1	156639276	NES	0.46073	0.684227	0.494195	0.728848	0.0092	0.0053	0.0455	0.2156	rs12145743	HDL	0.36613	0.285879	0.285411	0.640939	0.0948	0	0	0.0354
1_156639471	1	156639471	NES	0.833764	0.393238	0.103962	0.123347	0.0098	0	0.0426	0.0189	rs12145743	HDL	0.704567	0.407068	0.067399	0.048447	0	0	0.0164	0.0126
rs76112179	1	156639545	NES	0.821694	0.945657	0.868366	0.773866	0	0.1081	0.0012	0	rs12145743	HDL	0.582856	0.716902	0.583061	0.626969	0	0.3011	0.2501	0
1_156639615	1	156639615	NES	0.922314	0.417727	0.537564	0.865181	-0.0004	0	0	0	rs12145743	HDL	0.943168	0.467312	0.528151	0.832571	-0.0002	0	-0.0005	0
rs560746009	1	156639631	NES	0.851957	0.131334	0.212883	0.93867	-0.0004	0	-0.0001	0	rs12145743	HDL	0.876936	0.132254	0.195015	0.931402	-0.0003	0	-0.0001	0
rs11549292	1	156639636	NES	0.329586	0.749766	0.996091	0.443068	0	0	0	0.0302	rs12145743	HDL	0.106395	0.238124	0.360124	0.66383	0.002	0	0	0.0144
1_156639682	1	156639682	NES	0.971819	0.674239	0.543869	0.840347	0.2892	0	0	0	rs12145743	HDL	0.935241	0.522206	0.63496	0.8247	0.3582	0	0	0
rs3748570	1	156640156	NES	0.941986	0.370422	0.37617	0.626934	0.0066	0	0	0.1634	rs12145743	HDL	0.54567	0.201203	0.159808	0.818061	0.0125	0	0	0
rs3828043	1	156640503	NES	0.358962	0.729608	0.92017	0.567807	0	0	0	0.0395	rs12145743	HDL	0.093399	0.313214	0.432128	0.650664	0.0102	0	0	0.0302
rs146715283	1	156640505	NES	0.415659	0.645618	0.352812	0.82299	0.0608	-0.0001	-0.0001	0.0854	rs12145743	HDL	0.462649	0.685176	0.407459	0.824451	0.0301	0	0.0002	0.0662
rs17393797	1	156640581	NES	0.765079	0.587717	0.846341	0.816334	0	0.0758	0.0503	0	rs12145743	HDL	0.767925	0.417106	0.658417	0.795977	0	0.111	0.0704	0
rs201126519	1	156640610	NES	0.760026	0.682311	0.551742	0.653828	-0.0003	0	0	0	rs12145743	HDL	0.73943	0.430381	0.430313	0.411531	-0.0001	0	0	0.081
rs2886443	1	156640678	NES	0.642853	0.392207	0.232626	0.968273	0	0.0244	0.0197	0.3043	rs12145743	HDL	0.326639	0.119972	0.052863	0.631001	0	0	0	0.0003
rs2365718	1	156640933	NES	0.342855	0.962539	0.515424	0.389771	0.065	0.0094	0.0784	0.137	rs12145743	HDL	0.344946	0.53247	0.304957	0.255068	0.1679	0	0	0.0306
rs201211376	1	156641076	NES	0.053979	0.081372	0.006116	0.475446	0.06	0	0	0	rs12145743	HDL	0.343481	0.080483	0.138666	0.483966	0.0001	0	-0.0003	0
rs951781	1	156641537	NES	0.931439	0.322969	0.309664	0.734949	0.0009	0	0	0.1592	rs12145743	HDL	0.520643	0.182172	0.139594	0.896871	0	0	0	0
rs77202633	1	156641609	NES	0.309276	0.816699	0.971527	0.766183	0.0842	0.1621	0	0	rs12145743	HDL	0.991942	0.617095	0.89757	0.741112	0	0.1764	0.0001	0
rs114406081	1	156642155	NES	0.113062	0.930003	0.332433	0.004897	0.0031	0.2625	0	1.0882	rs12145743	HDL	0.183235	0.91021	0.966291	0.065181	0	0	0	0.0891
rs140686565	1	156642277	NES	0.499767	0.598251	0.470162	0.946611	0.0073	0	0	0	rs12145743	HDL	0.464451	0.573509	0.43467	0.977862	0.0076	0	0	0
rs2282442	1	156642663	NES	0.309653	0.544885	0.704383	0.331978	0	0	0	0	rs12145743	HDL	0.615618	0.206889	0.534914	0.419029	0	0.1264	0.0441	0.0002
rs6696672	1	156642744	NES	0.123184	0.116999	0.410723	0.80226	0.1104	0.1036	0.0603	-0.0002	rs12145743	HDL	0.110709	0.099789	0.363522	0.806664	0.1456	0.1315	0.0776	-0.0002
rs372146512	1	156642838	NES	0.100061	0.943628	0.765708	0.315226	0	0	-0.0008	0	rs12145743	HDL	0.140033	0.946993	0.844706	0.31036	0	0	-0.0008	0
rs200295324	1	156642955	NES	0.706587	0.294678	0.483591	0.77714	0	0.1089	0	0	rs12145743	HDL	0.174473	0.151282	0.203474	0.307636	0	0	0	0
1_156642970	1	156642970	NES	0.858798	0.604418	0.78269	0.794802	0	0	-0.0001	0	rs12145743	HDL	0.905766	0.800233	0.874143	0.895766	0	0	0	0
rs202239313	1	156643018	NES	0.100061	0.943628	0.765708	0.315226	0	0	-0.0007	0	rs12145743	HDL	0.140033	0.946993	0.844706	0.31036	0	0	-0.0006	0
1_156643176	1	156643176	NES	0.981772	0.481527	0.601852	0.820271	-0.0027	0.0541	-0.0009	0.033	rs12145743	HDL	0.363723	0.382346	0.690208	0.4312	-0.0001	0.1251	-0.0027	0.0457
rs376852651	1	156645013	NES	0.691997	0.563714	0.374498	0.341427	0.0079	0.0004	0	0	rs12145743	HDL	0.69281	0.559417	0.395659	0.365175	0	0	0	0
rs144411175	1	156645050	NES	0.957559	0.714922	0.632357	0.477224	0.0266	0	0	0	rs12145743	HDL	0.770871	0.602742	0.472285	0.433428	0.0075	0	0	0
1_156645153	1	156645153	NES	0.884692	0.789779	0.768903	0.537544	0	0	0	0	rs12145743	HDL	0.802306	0.767333	0.786958	0.567205	0	0	0	0
1_156646728	1	156646728	NES	0.839218	0.816047	0.782938	0.77674	0	0	0.0968	0	rs12145743	HDL	1	0.920456	0.839045	0.772199	0	0	0.1271	0
rs190174455	1	156647033	NES	0.464818	0.54972	0.446664	0.70511	0.0104	0	-0.0001	0	rs12145743	HDL	0.484847	0.632002	0.566243	0.802857	0.0102	0.0038	0	0
1_156647236	1	156647236	NES	0.715878	0.232634	0.296626	0.734773	0	0	0	0	rs12145743	HDL	0.895652	0.139441	0.141472	0.571985	0	0	0.0019	0
1_156669559	1	156669559	CRABP2	0.400096	0.797027	0.680806	0.170571	0	0.0918	0.074	0	rs12145743	HDL	0.51275	0.714471	0.79081	0.185042	0	0.0431	0.0279	0
1_156669706	1	156669706	CRABP2	0.009545	0.64765	0.181574	0.831281	0.0001	0	0	0	rs12145743	HDL	0.005783	0.660913	0.183456	0.763649	0	0	0	0
rs140053989	1	156669746	CRABP2	0.563516	0.409483	0.632452	0.19734	-0.0071	0.2075	0.0614	0	rs12145743	HDL	0.600233	0.364553	0.530911	0.410158	-0.0025	0.393	0.3106	0
rs150325179	1	156669772	CRABP2	0.767708	0.53238	0.188711	0.135907	0.0246	0	0	0	rs12145743	HDL	0.650702	0.998872	0.867396	0.294888	0.0025	0	0.0167	0
1_156669783	1	156669783	CRABP2	0.735568	0.087176	0.264507	0.894733	0.0137	0.041	0.0001	0	rs12145743	HDL	0.996091	0.130868	0.293361	0.88314	0	0.0115	0.0002	0
1_156669810	1	156669810	CRABP2	0.665355	0.073674	0.059089	0.343617	0	0.0787	0.0877	0.0642	rs12145743	HDL	0.401589	0.671884	0.806149	0.557787	0.0556	0	-0.0001	0.0148
rs200958578	1	156670506	CRABP2	0.093603	0.452699	0.523232	0.143146	0.0146	0	0	0	rs12145743	HDL	0.125187	0.667582	0.711677	0.218042	0.0007	0.0006	-0.0055	0
rs148275466	1	156670829	CRABP2	0.397702	0.28999	0.17082	0.966556	0.074	0.0241	0.0396	0	rs12145743	HDL	0.418035	0.253464	0.144974	0.840161	0.1134	0	0.0093	0
1_156675150	1	156675150	CRABP2	0.881938	0.673008	0.859054	0.403408	0	0.0079	-0.0073	0	rs12145743	HDL	0.575909	0.695077	0.949295	0.338639	0	0.0087	-0.0043	0
rs550852057	1	156692821	ISG20L2	0.209727	0.74458	0.840141	0.907659	0.0866	0.0182	-0.001	0	rs12145743	HDL	0.849946	0.396043	0.693769	0.742893	0	0.1332	0.0992	0
[truncated: 13,153 more rows]
